# Supplementary material for: High-throughput transposon mutagenesis in the family Enterobacteriaceae reveals core essential genes and rapid turnover of essentiality
Source: mBio. 2024 Aug 29;15(10):e01798-24. doi: 10.1128/mbio.01798-24 (PMC11481867; doi:10.1128/mbio.01798-24)
Supplement: Table S2 — Complete study data. [file mbio.01798-24-s0002.xlsx]

## Sheet: Table S2
Cluster	Keio gene name	EcoGene Essentiality: Escherichia coli BW25113	Ancestral Essentiality	PastML Ancestral Essentiality	Core Essentiality	Conserved in Symbiont Genomes	TraDIS Essentiality: Klebsiella pneumoniae Ecl8	TraDIS Essentiality: Klebsiella pneumoniae RH201207	TraDIS Essentiality: Escherichia coli ST131 EC958	TraDIS Essentiality: Escherichia coli UPEC ST131 NCTC13441	TraDIS Essentiality: Escherichia coli BW25113	TraDIS Essentiality: Citrobacter rodentium ICC168	TraDIS Essentiality: Salmonella Typhi Ty2	TraDIS Essentiality: Salmonella Typhimurium A130	TraDIS Essentiality: Salmonella Typhimurium D23580	TraDIS Essentiality: Salmonella Typhimurium SL3261	TraDIS Essentiality: Salmonella Typhimurium SL1344	TraDIS Essentiality: Salmonella Enteritidis P125109	Locus: Klebsiella pneumoniae Ecl8	Locus: Klebsiella pneumoniae RH201207	Locus: Escherichia coli ST131 EC958	Locus: Escherichia coli UPEC ST131 NCTC13441	Locus: Escherichia coli BW25113 (Keio)	Locus: Escherichia coli BW25113	Locus: Citrobacter rodentium ICC168	Locus: Salmonella Typhi Ty2	Locus: Salmonella Typhimurium A130	Locus: Salmonella Typhimurium D23580	Locus: Salmonella Typhimurium SL3261	Locus: Salmonella Typhimurium SL1344	Locus: Salmonella Enteritidis P125109	Locus: Secondary endosymbiont of Ctenarytaina eucalypti	Locus: Candidatus Moranella endobia PCIT	Locus: Secondary endosymbiont of Heteropsylla cubana	Locus: Candidatus Baumannia cicadellinicola strain BGSS	Locus: Candidatus Baumannia cicadellinicola strain B-GSS	Locus: Baumannia cicadellinicola str. Hc (Homalodisca coagulata)	Locus: Blochmannia endosymbiont of Camponotus (Colobopsis) obliquus strain 757	Locus: Blochmannia endosymbiont of Polyrhachis (Hedomyrma) turneri strain 675	Locus: Candidatus Blochmannia vafer str. BVAF	Locus: Candidatus Blochmannia floridanus	Locus: Candidatus Blochmannia pennsylvanicus str. BPEN	Locus: Candidatus Blochmannia chromaiodes str. 640	Locus: Wigglesworthia glossinidia endosymbiont of Glossina brevipalpis	Locus: Wigglesworthia glossinidia endosymbiont of Glossina morsitans morsitans	Locus: Buchnera aphidicola str. Sg (Schizaphis graminum)	Locus: Buchnera aphidicola str. G002 (Myzus persicae)	Locus: Buchnera aphidicola str. USDA (Myzus persicae)	Locus: Buchnera aphidicola str. F009 (Myzus persicae)
Clust0	uvrA	0	0	0	0	0	3.2811	3.30841	3.24453	2.95691	3.44504	2.99069	2.42269	2.24995	2.18239	2.91842	2.91973	2.43129	BN373_00521	ERS227112_01917	EC958_4528	NCTC13441_04414	b4058	BW25113_4058	ROD_36311	t4160	STM_MW42041	STMMW_42041	SL3261_4190	SL1344_4190	SEN4023	A359_09260	NA	NA	NA	NA	NA	NA	NA	NA	NA	NA	NA	NA	NA	NA	NA	NA	NA
Clust1	narZ	0	0	0	0	0	3.45098	2.27648	3.04521	2.87787	2.66627	2.98928	1.85981	3.15511	3.15361	3.02719	3.59728	2.43247	BN373_24611	ERS227112_04796	EC958_1735	NCTC13441_02359	b1468	BW25113_1468	ROD_15691	t1488	STM_MW15721	STMMW_15721	SL3261_1508	SL1344_1508	SEN1478	NA	NA	NA	NA	NA	NA	NA	NA	NA	NA	NA	NA	NA	NA	NA	NA	NA	NA
Clust2	narG	0	0	0	0	0	3.15732	2.54239	3.34929	2.598	2.97426	3.40517	2.2372	2.37525	3.33544	3.03494	3.43793	2.12109	BN373_28081	ERS227112_04454	EC958_1494	NCTC13441_02615	b1224	BW25113_1224	ROD_17821	t1673	STM_MW17561	STMMW_17561	SL3261_1692	SL1344_1692	SEN1275	NA	NA	NA	NA	NA	NA	NA	NA	NA	NA	NA	NA	NA	NA	NA	NA	NA	NA
Clust3	rpoB	1	1	1	1	0	-3.4831	-3.81614	-4.86982	-5.25428	-6.5	-1.36274	-5.14314	-3.52123	-2.26941	-3.93212	-2.56842	-1.86311	BN373_49801	ERS227112_01835	EC958_5098	NCTC13441_04508	b3987	BW25113_3987	ROD_37651	t3474	STM_MW41061	STMMW_41061	SL3261_4092	SL1344_4092	SEN3937	A359_02790	MEPCIT_431	A35E_00321	IM45_1105	AB162_448	BCI_0502	BOBLI757_564	BTURN675_556	BVAF_559	Bfl557	BPEN_577	BCHRO640_593	BA000021_521	WIGMOR_0229	BUsg_035	BUMPG002_CDS00553	BUMPUSDA_CDS00551	BUMPF009_CDS00552
Clust4	clpB	0	0	0	0	0	3.98298	3.33786	3.82131	3.6154	3.15667	3.59995	2.73573	2.84145	3.36959	4.01876	3.53955	3.18853	BN373_35691	ERS227112_01729	EC958_2896	NCTC13441_01148	b2592	BW25113_2592	ROD_25341	t2616	STM_MW26761	STMMW_26761	SL3261_2620	SL1344_2620	SEN2583	A359_00770	MEPCIT_263	NA	IM45_457	AB162_170	BCI_0194	BOBLI757_183	BTURN675_177	BVAF_183	Bfl182	BPEN_188	BCHRO640_190	NA	NA	NA	NA	NA	NA
Clust5	NA	0	0	0	0	0	NA	1.86922	NA	NA	NA	NA	NA	NA	NA	NA	NA	NA	NA	ERS227112_00173	NA	NA	NA	NA	NA	NA	NA	NA	NA	NA	NA	NA	NA	NA	NA	NA	NA	NA	NA	NA	NA	NA	NA	NA	NA	NA	NA	NA	NA
Clust6	fusA	1	1	1	1	0	-2.39634	-6.5	-6.5	-4.16726	-6.5	-1.85072	-6.5	-6.5	-1.55237	-4.78569	-6.5	-1.62405	BN373_43621	ERS227112_00861	EC958_3736	NCTC13441_00355	b3340	BW25113_3340	ROD_44791	t4059	STM_MW34381	STMMW_34381	SL3261_3413	SL1344_3413	SEN3274	A359_04080	MEPCIT_455	A35E_00447	IM45_1089	AB162_440	BCI_0494	BOBLI757_572	BTURN675_564	BVAF_567	Bfl565	BPEN_585	BCHRO640_601	BA000021_28	WIGMOR_0032	BUsg_508	BUMPG002_CDS00076	BUMPUSDA_CDS00076	BUMPF009_CDS00076
Clust7	NA	0	0	0	0	0	3.14767	2.82034	NA	NA	NA	NA	NA	NA	NA	NA	NA	NA	BN373_30721	ERS227112_04112	NA	NA	NA	NA	NA	NA	NA	NA	NA	NA	NA	NA	NA	NA	NA	NA	NA	NA	NA	NA	NA	NA	NA	NA	NA	NA	NA	NA	NA
Clust8	rpoC	1	1	1	1	0	-1.96374	-6.5	-2.46288	-5.3259	-4.68738	-1.18796	-2.20187	-6.5	-2.79225	-3.41051	-5.95418	-1.78507	BN373_49811	ERS227112_01836	EC958_5099	NCTC13441_04507	b3988	BW25113_3988	ROD_37641	t3473	STM_MW41071	STMMW_41071	SL3261_4093	SL1344_4093	SEN3938	A359_02800	MEPCIT_430	A35E_00320	IM45_1107	AB162_449	BCI_0503	BOBLI757_563	BTURN675_555	BVAF_558	Bfl556	BPEN_576	BCHRO640_592	BA000021_522	WIGMOR_0228	BUsg_034	BUMPG002_CDS00554	BUMPUSDA_CDS00552	BUMPF009_CDS00553
Clust9	NA	0	0	0	0	0	3.42236	2.86157	NA	NA	NA	2.61078	NA	NA	NA	NA	NA	NA	BN373_41211	ERS227112_01139	NA	NA	NA	NA	ROD_36121	NA	NA	NA	NA	NA	NA	NA	NA	NA	NA	NA	NA	BOBLI757_526	BTURN675_519	BVAF_524	Bfl523	BPEN_542	BCHRO640_556	NA	NA	NA	NA	NA	NA
Clust10	uvrB	0	0	0	0	0	2.99687	2.94942	3.31318	3.12966	3.24216	2.6104	3.06446	3.19288	2.54206	3.37513	3.13243	2.36719	BN373_13681	ERS227112_03239	EC958_0891	NCTC13441_03215	b0779	BW25113_0779	ROD_07801	t2089	STM_MW08501	STMMW_08501	SL3261_0775	SL1344_0775	SEN0744	A359_00970	NA	NA	NA	NA	NA	NA	NA	NA	NA	NA	NA	NA	NA	NA	NA	NA	NA
Clust11	lepA	0	0	0	0	1	2.9041	1.93058	2.53751	2.15801	2.69554	3.7598	2.32991	2.23935	3.15504	3.13588	2.89152	2.81027	BN373_35521	ERS227112_00019	EC958_2875	NCTC13441_01170	b2569	BW25113_2569	ROD_25151	t0274	STM_MW25991	STMMW_25991	SL3261_2545	SL1344_2545	SEN2563	A359_07740	MEPCIT_001	A35E_00150	IM45_648	AB162_230	BCI_0283	BOBLI757_549	BTURN675_540	BVAF_544	Bfl542	BPEN_562	BCHRO640_577	BA000021_193	WIGMOR_0591	BUsg_251	BUMPG002_CDS00337	BUMPUSDA_CDS00336	BUMPF009_CDS00336
Clust12	gyrA	1	1	1	1	0	-2.7663	-6.5	-3.21957	-6.5	-6.5	-6.5	-6.5	-6.5	-2.91733	-6.5	-3.09727	-0.924738	BN373_32511	ERS227112_03939	EC958_2567	NCTC13441_01477	b2231	BW25113_2231	ROD_23531	t0592	STM_MW22961	STMMW_22961	SL3261_2241	SL1344_2241	SEN2254	A359_01270	MEPCIT_450	A35E_00275	IM45_871	AB162_336	BCI_0387	BOBLI757_481	BTURN675_470	BVAF_477	Bfl476	BPEN_492	BCHRO640_507	BA000021_444	WIGMOR_0315	BUsg_174	BUMPG002_CDS00416	BUMPUSDA_CDS00414	BUMPF009_CDS00415
Clust13	typA	0	0	0	0	0	4.11702	3.32506	3.23125	3.21213	3.05227	3.50603	2.84645	2.92536	3.24025	3.3202	3.24295	2.95462	BN373_48111	ERS227112_00404	EC958_4349	NCTC13441_22added	b3871	BW25113_3871	ROD_38901	t3613	STM_MW39731	STMMW_39731	SL3261_3955	SL1344_3955	SEN3796	A359_02650	MEPCIT_366	A35E_00611	NA	NA	NA	NA	NA	NA	NA	NA	NA	NA	NA	BUsg_418	BUMPG002_CDS00166	BUMPUSDA_CDS00166	BUMPF009_CDS00166
Clust14	gyrB	1	1	1	1	1	-3.58596	-6.5	-6.5	-6.5	-6.5	-2.39943	-4.12945	-6.5	-2.4407	-5.04823	-5.08858	-1.83646	BN373_47461	ERS227112_00473	EC958_4172	NCTC13441_04817	b3699	BW25113_3699	ROD_40281	t3684	STM_MW38201	STMMW_38201	SL3261_3802	SL1344_3802	SEN3652	A359_00030	MEPCIT_019	A35E_00569	IM45_305	AB162_108	BCI_0131	BOBLI757_017	BTURN675_018	BVAF_016	Bfl017	BPEN_016	BCHRO640_016	BA000021_15	WIGMOR_0018	BUsg_010	BUMPG002_CDS00577	BUMPUSDA_CDS00575	BUMPF009_CDS00576
Clust15	nrdE	0	0	0	0	0	3.15058	2.95833	3.16835	3.23017	2.64455	2.40762	2.75037	2.47216	2.51198	3.09786	2.97853	2.47738	BN373_36441	ERS227112_01656	EC958_2940	NCTC13441_01104	b2675	BW25113_2675	ROD_31331	t2704	STM_MW27741	STMMW_27741	SL3261_2792	SL1344_2792	SEN2652	NA	NA	NA	NA	NA	NA	NA	NA	NA	NA	NA	NA	NA	NA	NA	NA	NA	NA
Clust16	gnd	0	0	0	0	0	4.06653	3.67323	2.14057	3.32845	2.87675	4.05726	3.30103	1.94695	2.75012	3.0081	2.47998	2.39387	BN373_31041	ERS227112_04084	EC958_2370	NCTC13441_01683	b2029	BW25113_2029	ROD_21671	t0792	STM_MW21121	STMMW_21121	SL3261_2058	SL1344_2058	SEN2080	A359_02330	NA	A35E_00352	IM45_890	AB162_347	BCI_0397	BOBLI757_475	BTURN675_464	BVAF_471	Bfl470	BPEN_485	BCHRO640_500	NA	NA	BUsg_100	BUMPG002_CDS00489	BUMPUSDA_CDS00487	BUMPF009_CDS00488
Clust17	secA	1	1	1	1	0	-3.39103	-6.5	-4.94139	-3.31949	-6.5	-2.40117	-4.42303	-3.30523	-2.55187	-4.68594	-4.79644	-1.30926	BN373_05911	ERS227112_02438A	EC958_0239	NCTC13441_15added	b0098	BW25113_0098	ROD_01041	t0140	STM_MW01421	STMMW_01421	SL3261_0136	SL1344_0136	SEN0137	A359_03480	MEPCIT_224	A35E_00387	IM45_1127	AB162_460	NA	BOBLI757_148	BTURN675_142	BVAF_149	Bfl148	BPEN_152	BCHRO640_153	BA000021_199	WIGMOR_0585	BUsg_195	BUMPG002_CDS00394	BUMPUSDA_CDS00393	BUMPF009_CDS00393
Clust18	dnaK	0	1	0	0	1	0.954588	-3.71505	2.04274	-0.517951	-0.788659	-3.64513	-3.09402	-1.53071	-1.04988	-0.919906	0.975881	0.419914	BN373_04961	ERS227112_02349	EC958_0146	NCTC13441_03979	b0014	BW25113_0014	ROD_00101	t0012	STM_MW00111	STMMW_00111	SL3261_0012	SL1344_0012	SEN0011	A359_05380	MEPCIT_085	A35E_00125	IM45_1217	AB162_499	BCI_0552	BOBLI757_115	BTURN675_109	BVAF_115	Bfl114	BPEN_118	BCHRO640_119	BA000021_298	WIGMOR_0478	BUsg_146	BUMPG002_CDS00443	BUMPUSDA_CDS00441	BUMPF009_CDS00442
Clust20	tktA	0	0	0	0	1	2.86502	2.37368	2.27249	1.34217	2.76143	2.89138	-2.67133	1.71289	2.59931	2.38089	2.97289	2.1103	BN373_40211	ERS227112_01308	EC958_3220	NCTC13441_00816	b2935	BW25113_2935	ROD_50511	t2996	STM_MW30371	STMMW_30371	SL3261_3052	SL1344_3052	SEN2919	A359_03860	MEPCIT_281	A35E_00113	IM45_183	AB162_058	BCI_0075	BOBLI757_520	BTURN675_512	BVAF_516	Bfl516	BPEN_533	BCHRO640_548	BA000021_581	WIGMOR_0165	BUsg_086	BUMPG002_CDS00502	BUMPUSDA_CDS00500	BUMPF009_CDS00501
Clust21	tktB	0	0	0	0	0	3.0891	2.78786	3.23211	3.1806	1.64215	3.14145	2.90385	3.30353	2.88342	3.50279	3.44768	2.53154	BN373_34581	ERS227112_03780	EC958_2781	NCTC13441_01265	b2465	BW25113_2465	ROD_24131	t0385	STM_MW24931	STMMW_24931	SL3261_2437	SL1344_2437	SEN2453	NA	NA	NA	NA	NA	NA	NA	NA	NA	NA	NA	NA	NA	NA	NA	NA	NA	NA
Clust22	NA	0	0	0	0	0	3.94595	NA	3.3692	3.81871	NA	3.06387	NA	NA	NA	NA	NA	NA	BN373_17411	NA	EC958_4295	NCTC13441_04686	NA	NA	ROD_50601	NA	NA	NA	NA	NA	NA	NA	NA	NA	NA	NA	NA	NA	NA	NA	NA	NA	NA	NA	NA	NA	NA	NA	NA
Clust23	groL	1	1	1	1	1	-6.5	-6.5	-6.5	-6.5	-6.5	-2.43239	-3.78485	-6.5	-2.02947	-6.5	-4.24102	-1.52894	BN373_01451	ERS227112_02009	EC958_4632	NCTC13441_04312	b4143	BW25113_4143	ROD_32061	t4382	STM_MW42791	STMMW_42791	SL3261_4267	SL1344_4267	SEN4100	A359_06090	MEPCIT_416	A35E_00172	IM45_1295	AB162_538	BCI_0591	BOBLI757_072	BTURN675_067	BVAF_071	Bfl071	BPEN_073	BCHRO640_072	BA000021_257	WIGMOR_0521	BUsg_019	BUMPG002_CDS00569	BUMPUSDA_CDS00567	BUMPF009_CDS00568
Clust24	NA	0	0	0	0	0	NA	NA	NA	NA	NA	NA	NA	NA	NA	NA	NA	NA	NA	NA	NA	NA	NA	NA	NA	NA	NA	NA	NA	NA	NA	NA	NA	NA	NA	NA	NA	NA	NA	NA	NA	NA	NA	NA	NA	NA	NA	NA	NA
Clust25	pnp	0	0	0	0	0	3.43327	2.68848	2.81078	2.2983	-2.01897	3.15174	3.01639	2.26618	2.99319	2.86278	2.96565	2.7468	BN373_42241	ERS227112_01029	EC958_3566	NCTC13441_00531	b3164	BW25113_3164	ROD_46681	t3200	STM_MW32821	STMMW_32821	SL3261_3255	SL1344_3255	SEN3117	A359_05180	MEPCIT_310	A35E_00600	IM45_1375	AB162_572	BCI_0627	BOBLI757_109	BTURN675_104	BVAF_109	Bfl108	BPEN_112	BCHRO640_113	BA000021_221	WIGMOR_0564	BUsg_361	BUMPG002_CDS00224	BUMPUSDA_CDS00223	BUMPF009_CDS00223
Clust26	cyoB	0	0	0	0	0	3.65649	3.50199	2.88027	3.20589	3.4359	3.31489	2.45796	3.12948	3.09088	3.28627	3.1727	2.83833	BN373_08821	ERS227112_02744	EC958_0569	NCTC13441_03548	b0431	BW25113_0431	ROD_04861	t2418	STM_MW05131	STMMW_05131	SL3261_0436	SL1344_0436	SEN0424	A359_09010	NA	NA	IM45_617	AB162_218	BCI_0268	BOBLI757_244	BTURN675_233	BVAF_245	Bfl244	BPEN_251	BCHRO640_254	BA000021_147	WIGMOR_0635	BUsg_455	BUMPG002_CDS00129	BUMPUSDA_CDS00129	BUMPF009_CDS00129
Clust27	guaA	0	0	0	0	0	2.93018	0.634281	1.69385	2.26116	-6.5	3.00992	2.33956	0.20193	2.31071	2.61882	1.59411	1.29969	BN373_34931	ERS227112_00079	EC958_2814	NCTC13441_01232	b2507	BW25113_2507	ROD_24481	t0347	STM_MW25271	STMMW_25271	SL3261_2471	SL1344_2471	SEN2490	A359_07980	NA	A35E_00181	IM45_1427	AB162_598	BCI_0650	BOBLI757_530	BTURN675_523	BVAF_528	Bfl527	BPEN_546	BCHRO640_560	BA000021_605	WIGMOR_0673	NA	NA	NA	NA
Clust28	tufB	0	0	0	0	0	4.18186	3.27623	3.53172	2.56588	3.0684	3.43148	2.24923	3.62896	3.96593	3.83989	3.83147	3.33728	BN373_43611	ERS227112_01827	EC958_5091	NCTC13441_04516	b3980	BW25113_3980	ROD_37731	t3481	STM_MW34371	STMMW_34371	SL3261_3412	SL1344_3412	SEN3273	A359_04070	MEPCIT_438	A35E_00448	IM45_1091	AB162_441	BCI_0495	BOBLI757_571	BTURN675_563	BVAF_566	Bfl564	BPEN_584	BCHRO640_600	BA000021_514	WIGMOR_0236	BUsg_507	BUMPG002_CDS00077	BUMPUSDA_CDS00077	BUMPF009_CDS00077
Clust29	tufA	0	0	0	0	0	4.1251	2.80026	3.50661	2.95449	3.39786	3.62904	3.38279	3.62896	3.78642	3.60323	3.65315	3.2357	BN373_49731	ERS227112_00862	EC958_3735	NCTC13441_00356	b3339	BW25113_3339	ROD_44801	t4060	STM_MW40991	STMMW_40991	SL3261_4085	SL1344_4085	SEN3930	NA	NA	NA	NA	NA	NA	NA	NA	NA	NA	NA	NA	NA	NA	NA	NA	NA	NA
Clust30	polA	1	0	0	0	0	2.188	-6.5	1.53204	0.675151	-0.547632	2.13787	-3.58536	-1.21164	-1.821	1.5633	0.275806	-2.04944	BN373_48041	ERS227112_00414	EC958_4341	NCTC13441_04638	b3863	BW25113_3863	ROD_38971	t3621	STM_MW39641	STMMW_39641	SL3261_3947	SL1344_3947	SEN3788	A359_09100	MEPCIT_203	A35E_00162	IM45_270	AB162_092	NA	BOBLI757_631	NA	BVAF_620	Bfl619	BPEN_645	BCHRO640_668	NA	NA	NA	NA	NA	NA
Clust31	mnmG	0	0	0	0	1	2.68978	2.16523	2.84809	2.9545	3.40468	2.2909	1.55662	0.949665	2.57377	3.07045	2.38474	1.94615	BN373_47831	ERS227112_00437	EC958_4214	NCTC13441_04775	b3741	BW25113_3741	ROD_39991	t3645	STM_MW38581	STMMW_38581	SL3261_3841	SL1344_3841	SEN3688	A359_06500	MEPCIT_098	A35E_00163	IM45_343	AB162_127	BCI_0148	BOBLI757_001	BTURN675_001	BVAF_001	Bfl001	BPEN_001	BCHRO640_001	BA000021_0	WIGMOR_0001	BUsg_001	BUMPG002_CDS00586	BUMPUSDA_CDS00584	BUMPF009_CDS00585
Clust32	leuS	1	1	1	1	1	-6.5	-6.5	-3.42758	-6.5	-3.44748	-2.73621	-3.98458	-2.58538	-2.96652	-6.5	-3.56771	-1.47836	BN373_12541	ERS227112_03116	EC958_0761	NCTC13441_03353	b0642	BW25113_0642	ROD_06621	t2219	STM_MW07131	STMMW_07131	SL3261_0636	SL1344_0636	SEN0617	A359_05150	MEPCIT_135	A35E_00269	IM45_533	AB162_194	BCI_0232	BOBLI757_317	BTURN675_305	BVAF_316	Bfl313	BPEN_321	BCHRO640_330	BA000021_167	WIGMOR_0615	BUsg_429	BUMPG002_CDS00155	BUMPUSDA_CDS00155	BUMPF009_CDS00155
Clust33	pyrG	1	1	1	1	0	-1.51608	-3.09411	-6.5	-6.5	-6.5	-3.45161	-2.83556	-2.57264	-3.82002	-4.0039	-4.10544	-1.67963	BN373_37681	ERS227112_01536	EC958_3049	NCTC13441_00994	b2780	BW25113_2780	ROD_30341	t2854	STM_MW29161	STMMW_29161	SL3261_2932	SL1344_2932	SEN2792	A359_01550	NA	A35E_00414	IM45_513	AB162_187	BCI_0222	BOBLI757_156	BTURN675_151	BVAF_157	Bfl156	BPEN_161	BCHRO640_162	BA000021_353	WIGMOR_0413	BUsg_399	BUMPG002_CDS00185	BUMPUSDA_CDS00185	BUMPF009_CDS00185
Clust34	dxs	1	1	1	1	0	-6.5	-6.5	-4.03712	-6.5	-6.5	-6.5	-6.5	-2.03878	-3.49075	-6.5	-4.05353	-1.37934	BN373_08611	ERS227112_02723	EC958_0558	NCTC13441_03559	b0420	BW25113_0420	ROD_04691	t2441	STM_MW04921	STMMW_04921	SL3261_0416	SL1344_0416	SEN0404	A359_08960	NA	A35E_00045	IM45_633	AB162_223	BCI_0275	BOBLI757_237	BTURN675_227	BVAF_239	Bfl238	BPEN_244	BCHRO640_248	BA000021_143	WIGMOR_0640	BUsg_448	BUMPG002_CDS00136	BUMPUSDA_CDS00136	BUMPF009_CDS00136
Clust35	valS	1	1	1	1	1	-1.25398	-6.5	-2.42593	-6.5	-6.5	-2.67951	-6.5	-2.11582	-2.16235	-5.00808	-3.9822	-1.94647	BN373_02801	ERS227112_02145	EC958_4752	NCTC13441_04190	b4258	BW25113_4258	ROD_33241	t4510	STM_MW44211	STMMW_44211	SL3261_4405	SL1344_4405	SEN4228	A359_07390	MEPCIT_446	A35E_00337	IM45_652	AB162_232	BCI_0285	BOBLI757_033	BTURN675_034	BVAF_032	Bfl033	BPEN_033	BCHRO640_033	BA000021_459	WIGMOR_0299	BUsg_354	BUMPG002_CDS00231	BUMPUSDA_CDS00230	BUMPF009_CDS00230
Clust36	NA	0	0	0	0	0	NA	NA	NA	NA	NA	NA	NA	NA	NA	NA	NA	NA	NA	NA	NA	NA	NA	NA	NA	NA	NA	NA	NA	NA	NA	NA	NA	NA	NA	NA	NA	NA	NA	NA	NA	NA	NA	NA	NA	NA	NA	NA	NA
Clust37	atpA	0	0	0	0	0	3.12517	2.0485	2.6408	1.99714	2.37383	2.8887	0.467672	1.88501	2.7018	1.30227	2.99384	2.67848	BN373_47761	ERS227112_00444	EC958_4207	NCTC13441_04782	b3734	BW25113_3734	ROD_40061	t3652	STM_MW38521	STMMW_38521	SL3261_3834	SL1344_3834	SEN3681	A359_06450	NA	NA	IM45_333	AB162_122	BCI_0143	BOBLI757_006	BTURN675_006	BVAF_006	Bfl006	BPEN_006	BCHRO640_006	BA000021_5	WIGMOR_0006	BUsg_006	BUMPG002_CDS00581	BUMPUSDA_CDS00579	BUMPF009_CDS00580
Clust38	lon	0	0	0	0	1	3.45929	2.75368	3.41366	2.41245	2.29992	2.97808	-0.534002	1.15923	2.7596	3.23241	2.175	2.5816	BN373_08901	ERS227112_02753	EC958_0578	NCTC13441_03539	b0439	BW25113_0439	ROD_04941	t2410	STM_MW05211	STMMW_05211	SL3261_0444	SL1344_0444	SEN0432	A359_09650	MEPCIT_346	A35E_00614	IM45_605	AB162_214	BCI_0263	BOBLI757_300	BTURN675_257	BVAF_302	Bfl299	BPEN_307	BCHRO640_316	BA000021_152	WIGMOR_0630	BUsg_461	BUMPG002_CDS00123	BUMPUSDA_CDS00123	BUMPF009_CDS00123
Clust40	accC	1	1	1	1	0	-6.5	-6.5	-3.03511	-6.5	-6.5	-2.20933	-6.5	-6.5	-1.8066	-3.97618	-3.88512	-4.42346	BN373_43061	ERS227112_00941	EC958_3648	NCTC13441_00445	b3256	BW25113_3256	ROD_45581	t3295	STM_MW33781	STMMW_33781	SL3261_3353	SL1344_3353	SEN3214	A359_00550	MEPCIT_237	A35E_00039	IM45_123	AB162_036	BCI_0052	BOBLI757_297	BTURN675_266	BVAF_294	Bfl291	BPEN_299	BCHRO640_307	BA000021_602	WIGMOR_0138	NA	NA	NA	NA
Clust41	NA	0	0	0	0	0	3.47448	NA	NA	NA	NA	NA	NA	NA	NA	NA	NA	NA	BN373_07531	NA	NA	NA	NA	NA	NA	NA	NA	NA	NA	NA	NA	NA	NA	NA	NA	NA	NA	NA	NA	NA	NA	NA	NA	NA	NA	NA	NA	NA	NA
Clust42	lysP	0	0	0	0	0	3.36752	3.21934	3.18114	3.21017	4.09124	3.43256	3.10918	2.61223	3.11688	3.01605	2.93034	2.72144	BN373_31981	ERS227112_03986	EC958_2493	NCTC13441_01553	b2156	BW25113_2156	ROD_22851	t0655	STM_MW22321	STMMW_22321	SL3261_2177	SL1344_2177	SEN2193	NA	NA	NA	IM45_882	AB162_343	BCI_0393	NA	NA	NA	NA	NA	NA	NA	NA	NA	NA	NA	NA
Clust44	ftsH	1	1	1	0	0	-2.26516	-6.5	-4.59327	-3.99284	-2.40598	-2.20113	-6.5	-6.5	-2.1962	0.0181044	-6.5	-4.93603	BN373_42381	ERS227112_01011	EC958_3578	NCTC13441_00515	b3178	BW25113_3178	ROD_46431	t3213	STM_MW32951	STMMW_32951	SL3261_3268	SL1344_3268	SEN3129	A359_04900	MEPCIT_301	A35E_00587	IM45_1395	AB162_584	BCI_0638	BOBLI757_097	BTURN675_093	BVAF_098	Bfl098	BPEN_101	BCHRO640_102	BA000021_230	WIGMOR_0553	BUsg_369	BUMPG002_CDS00215	BUMPUSDA_CDS00215	BUMPF009_CDS00215
Clust46	treC	0	0	0	0	0	3.28796	3.31783	2.72361	2.3807	2.81821	2.67807	0.771471	3.3347	3.28122	3.2252	3.02929	2.54886	BN373_02621	ERS227112_02127	EC958_4732	NCTC13441_04208	b4239	BW25113_4239	ROD_33101	t4488	STM_MW43991	STMMW_43981	SL3261_4384	SL1344_4384	SEN4204	NA	NA	NA	NA	NA	NA	NA	NA	NA	NA	NA	NA	NA	NA	NA	NA	NA	NA
Clust47	proS	1	1	1	1	0	-2.58399	-6.5	-6.5	-6.5	-2.82796	-6.5	-6.5	-6.5	-1.81183	-2.8855	-3.01439	-1.70991	BN373_06991	ERS227112_02550	EC958_0341	NCTC13441_03781	b0194	BW25113_0194	ROD_02041	t0245	STM_MW02481	STMMW_02481	SL3261_0243	SL1344_0243	SEN0250	A359_03400	MEPCIT_288	A35E_00183	IM45_1335	AB162_552	BCI_0609	BOBLI757_291	BTURN675_268	BVAF_292	Bfl289	BPEN_297	BCHRO640_305	BA000021_596	WIGMOR_0145	BUsg_234	BUMPG002_CDS00355	BUMPUSDA_CDS00354	BUMPF009_CDS00354
Clust48	infB	1	1	1	1	1	-1.4203	-1.56109	-1.28075	-0.855227	-1.10656	-1.28061	-2.37683	-1.54742	-1.07329	-1.50763	-0.160792	-0.826128	BN373_42281	ERS227112_01024	EC958_3570	NCTC13441_00526	b3168	BW25113_3168	ROD_46641	t3204	STM_MW32861	STMMW_32861	SL3261_3259	SL1344_3259	SEN3121	A359_04960	MEPCIT_306	A35E_00596	IM45_1383	AB162_576	BCI_0631	BOBLI757_105	BTURN675_100	BVAF_105	Bfl104	BPEN_108	BCHRO640_109	BA000021_225	WIGMOR_0560	BUsg_365	BUMPG002_CDS00220	BUMPUSDA_CDS00219	BUMPF009_CDS00219
Clust49	prfC	0	0	0	0	0	3.62766	3.24509	3.33467	3.18969	3.69972	3.26347	2.58813	3.38773	3.52286	3.69409	3.48559	2.73924	BN373_04561	ERS227112_02309	EC958_0103	NCTC13441_04020	b4375	BW25113_4375	ROD_48961	t4603	STM_MW45031	STMMW_45031	SL3261_4488	SL1344_4488	SEN4322	A359_04470	NA	A35E_00184	NA	NA	NA	NA	NA	NA	NA	NA	NA	NA	NA	BUsg_523	BUMPG002_CDS00061	BUMPUSDA_CDS00061	BUMPF009_CDS00061
Clust50	ileS	1	1	1	1	0	-6.5	-6.5	-5.13309	-4.38414	-6.5	-3.1805	-6.5	-6.5	-2.42422	-6.5	-3.95945	-2.89078	BN373_05021	ERS227112_02356	EC958_0158	NCTC13441_03966	b0026	BW25113_0026	ROD_00231	t0048	STM_MW00471	STMMW_00471	SL3261_0047	SL1344_0047	SEN0046	A359_05420	MEPCIT_082	A35E_00481	IM45_1224	AB162_503	BCI_0556	BOBLI757_119	BTURN675_113	BVAF_119	Bfl118	BPEN_122	BCHRO640_123	BA000021_293	WIGMOR_0483	BUsg_142	BUMPG002_CDS00447	BUMPUSDA_CDS00445	BUMPF009_CDS00446
Clust51	rep	0	0	0	0	0	0.800002	-1.43342	2.30449	0.507603	2.89398	2.27703	-0.492192	-1.68612	-0.350842	1.37086	-1.66507	0.400753	BN373_49041	ERS227112_01746	EC958_4240	NCTC13441_04744	b3778	BW25113_3778	ROD_39691	t3384	STM_MW38881	STMMW_38881	SL3261_3872	SL1344_3872	SEN3718	NA	NA	NA	NA	NA	NA	NA	NA	NA	NA	NA	NA	NA	NA	NA	NA	NA	NA
Clust52	lysS	0	1	1	0	0	-0.418847	-3.33703	-0.639821	-0.611564	0	-6.5	-2.6702	-6.5	-2.2499	-6.5	-4.06858	-1.38341	BN373_39851	ERS227112_01345	EC958_3171	NCTC13441_00865	b2890	BW25113_2890	ROD_49431	t2958	STM_MW30001	STMMW_30001	SL3261_3016	SL1344_3016	SEN2883	A359_09040	MEPCIT_358	A35E_00315	IM45_351	AB162_131	BCI_0152	BOBLI757_263	BTURN675_253	BVAF_265	Bfl262	BPEN_270	BCHRO640_277	BA000021_440	WIGMOR_0319	BUsg_422	BUMPG002_CDS00162	BUMPUSDA_CDS00162	BUMPF009_CDS00162
Clust53	lysU	0	0	0	0	0	3.16057	2.9699	4.19599	4.15217	4.83482	NA	NA	NA	NA	NA	NA	NA	BN373_10661	ERS227112_02925	EC958_4618	NCTC13441_04326	b4129	BW25113_4129	NA	NA	NA	NA	NA	NA	NA	NA	NA	NA	NA	NA	NA	NA	NA	NA	NA	NA	NA	NA	NA	NA	NA	NA	NA
Clust54	glpK	0	0	0	0	0	3.74073	3.23604	3.63896	3.86083	4.14501	3.2416	2.68179	3.45324	3.57121	4.01293	3.68807	3.16958	BN373_46531	ERS227112_00568	EC958_4411	NCTC13441_04574	b3926	BW25113_3926	ROD_38221	t3532	STM_MW40511	STMMW_40511	SL3261_4035	SL1344_4035	SEN3876	NA	NA	NA	NA	NA	NA	NA	NA	NA	NA	NA	NA	NA	NA	NA	NA	NA	NA
Clust55	gpmM	0	0	0	0	0	3.17384	2.61095	3.30193	3.32674	3.52317	2.92243	2.63475	2.81129	2.82658	3.26752	2.91847	2.50468	BN373_45981	ERS227112_00622	EC958_4020	NCTC13441_00071	b3612	BW25113_3612	ROD_42041	t3815	STM_MW36921	STMMW_36921	SL3261_3670	SL1344_3670	SEN3526	NA	NA	NA	NA	NA	NA	NA	NA	NA	NA	NA	NA	NA	NA	NA	NA	NA	NA
Clust56	eno	1	1	1	0	1	-0.597112	-6.5	0.572095	-3.11523	-6.5	-2.11952	-6.5	-2.23704	-6.5	-6.5	-6.5	-2.15285	BN373_37671	ERS227112_01537	EC958_3048	NCTC13441_00995	b2779	BW25113_2779	ROD_30351	t2853	STM_MW29151	STMMW_29151	SL3261_2931	SL1344_2931	SEN2791	A359_01540	MEPCIT_202	A35E_00415	IM45_511	AB162_186	BCI_0221	BOBLI757_157	BTURN675_152	BVAF_158	Bfl157	BPEN_162	BCHRO640_163	BA000021_352	WIGMOR_0414	BUsg_400	BUMPG002_CDS00184	BUMPUSDA_CDS00184	BUMPF009_CDS00184
Clust57	lldP	0	0	0	0	0	3.38101	3.30851	3.36997	3.71444	3.37423	3.01112	2.37419	2.64731	2.93722	3.10412	3.36026	2.3131	BN373_45891	ERS227112_00631	EC958_4011	NCTC13441_00080	b3603	BW25113_3603	ROD_42171	t3827	STM_MW36801	STMMW_36801	SL3261_3657	SL1344_3657	SEN3514	NA	NA	NA	NA	NA	NA	NA	NA	NA	NA	NA	NA	NA	NA	NA	NA	NA	NA
Clust58	glcA	0	0	0	0	0	NA	NA	4.24257	4.29365	4.63555	NA	NA	NA	NA	NA	NA	NA	NA	NA	EC958_3360	NCTC13441_00738	b2975	BW25113_2975	NA	NA	NA	NA	NA	NA	NA	NA	NA	NA	NA	NA	NA	NA	NA	NA	NA	NA	NA	NA	NA	NA	NA	NA	NA
Clust59	ftsK	1	0	0	0	0	1.86402	-0.24519	2.55931	1.33879	2.83818	1.2257	0.555655	0.338783	1.54731	0.795441	1.72486	1.32298	BN373_15381	ERS227112_03409	EC958_1002	NCTC13441_03103	b0890	BW25113_0890	ROD_09541	t1974	STM_MW09721	STMMW_09721	SL3261_0898	SL1344_0898	SEN0864	NA	NA	NA	IM45_733	AB162_265	BCI_0320	BOBLI757_389	BTURN675_376	BVAF_389	Bfl386	BPEN_397	BCHRO640_408	NA	NA	NA	NA	NA	NA
Clust60	trpB	0	0	0	0	0	2.96698	2.16118	3.02138	2.71153	0.584204	2.76189	2.12641	1.44638	3.05313	2.91989	2.68996	2.44734	BN373_18801	ERS227112_05473	EC958_1590	NCTC13441_02507	b1261	BW25113_1261	ROD_17421	t1638	STM_MW17211	STMMW_17211	SL3261_1657	SL1344_1657	SEN1308	A359_07580	MEPCIT_113	A35E_00049	NA	NA	NA	BOBLI757_433	BTURN675_420	BVAF_431	Bfl430	BPEN_442	BCHRO640_454	NA	NA	BUsg_267	BUMPG002_CDS00320	BUMPUSDA_CDS00319	BUMPF009_CDS00319
Clust61	NA	0	0	0	0	0	NA	NA	NA	1.46218	NA	NA	NA	NA	NA	NA	NA	NA	NA	NA	NA	NCTC13441_05046	NA	NA	NA	NA	NA	NA	NA	NA	NA	NA	NA	NA	NA	NA	NA	NA	NA	NA	NA	NA	NA	NA	NA	NA	NA	NA	NA
Clust62	NA	0	0	0	0	0	NA	NA	NA	NA	NA	NA	NA	NA	NA	NA	NA	NA	NA	NA	NA	NA	NA	NA	NA	NA	NA	NA	NA	NA	NA	A359_07990	NA	A35E_00080	IM45_714	AB162_256	BCI_0311	BOBLI757_507	BTURN675_497	BVAF_503	Bfl502	BPEN_518	BCHRO640_533	BA000021_117	WIGMOR_0127	NA	NA	NA	NA
Clust63	glmS	1	1	1	0	0	-2.21634	-6.5	-1.44237	-3.22071	-1.49097	-6.5	0.68564	-1.42948	-2.63839	-2.36343	1.01257	-1.14879	BN373_47701	ERS227112_00449	EC958_4202	NCTC13441_04788	b3729	BW25113_3729	ROD_40111	t3658	STM_MW38461	STMMW_38461	SL3261_3828	SL1344_3828	SEN3675	A359_06520	NA	A35E_00014	IM45_323	AB162_117	BCI_0138	NA	NA	NA	NA	NA	NA	BA000021_10	WIGMOR_0011	BUsg_027	BUMPG002_CDS00561	BUMPUSDA_CDS00559	BUMPF009_CDS00560
Clust66	recA	0	0	0	0	0	3.03987	1.49461	2.46678	2.21194	2.25852	1.79813	-0.730978	1.36891	2.44182	2.8335	2.8912	1.66219	BN373_36641	ERS227112_01630	EC958_2964	NCTC13441_01078	b2699	BW25113_2699	ROD_31151	t2730	STM_MW27911	STMMW_27911	SL3261_2809	SL1344_2809	SEN2670	NA	MEPCIT_173	NA	IM45_477	AB162_181	BCI_0206	NA	NA	NA	NA	NA	NA	BA000021_234	WIGMOR_0547	NA	NA	NA	NA
Clust67	alaS	1	1	1	1	1	-3.12248	-6.5	-4.66707	-6.5	-6.5	-3.15107	-6.5	-3.40528	-2.41961	-6.5	-2.64355	-1.99397	BN373_36621	ERS227112_01632	EC958_2962	NCTC13441_01080	b2697	BW25113_2697	ROD_31171	t2728	STM_MW27891	STMMW_27891	SL3261_2807	SL1344_2807	SEN2668	A359_09340	MEPCIT_174	A35E_00386	IM45_475	AB162_180	BCI_0205	BOBLI757_169	BTURN675_163	BVAF_170	Bfl168	BPEN_174	BCHRO640_175	BA000021_233	WIGMOR_0548	BUsg_390	BUMPG002_CDS00194	BUMPUSDA_CDS00194	BUMPF009_CDS00194
Clust68	recN	0	0	0	0	0	3.37787	2.93851	3.50496	3.43821	3.36243	3.00195	1.78145	1.7646	2.92039	3.18054	2.92379	2.47486	BN373_35921	ERS227112_01705	EC958_2918	NCTC13441_01126	b2616	BW25113_2616	ROD_25651	t2638	STM_MW26981	STMMW_26981	SL3261_2656	SL1344_2656	SEN2604	NA	NA	NA	NA	NA	NA	NA	NA	NA	NA	NA	NA	NA	NA	NA	NA	NA	NA
Clust69	spoT	1	0	0	0	0	2.21622	-0.669183	1.88804	0.918084	1.36543	1.04943	-0.0910791	1.53081	1.11903	2.08213	1.77037	1.46737	BN373_46401	ERS227112_00581	EC958_4057	NCTC13441_00034	b3650	BW25113_3650	ROD_41661	t3776	STM_MW37311	STMMW_37311	SL3261_3708	SL1344_3708	SEN3564	A359_06820	NA	NA	IM45_264	NA	NA	NA	NA	NA	NA	NA	NA	NA	NA	NA	NA	NA	NA
Clust70	relA	0	0	0	0	0	3.54116	3.64995	3.36672	3.03358	3.09555	2.70422	2.12188	2.29608	2.46885	3.08983	3.07974	2.5928	BN373_37701	ERS227112_01534	EC958_3051	NCTC13441_00992	b2784	BW25113_2784	ROD_30321	t2865	STM_MW29191	STMMW_29191	SL3261_2937	SL1344_2937	SEN2801	A359_01570	NA	NA	IM45_515	NA	NA	NA	NA	NA	NA	NA	NA	NA	NA	NA	NA	NA	NA
Clust71	dnaE	1	1	1	1	0	-2.60181	-6.5	-4.11487	-4.60358	-3.82902	-4.25319	-6.5	-6.5	-2.83436	-6.5	-5.04164	-1.63726	BN373_06891	ERS227112_02539	EC958_0330	NCTC13441_03792	b0184	BW25113_0184	ROD_01871	t0232	STM_MW02371	STMMW_02371	SL3261_0232	SL1344_0232	SEN0238	A359_09520	MEPCIT_337	A35E_00510	IM45_1191	AB162_487	BCI_0538	BOBLI757_288	BTURN675_271	BVAF_289	Bfl286	BPEN_294	BCHRO640_302	BA000021_378	WIGMOR_0387	BUsg_233	BUMPG002_CDS00356	BUMPUSDA_CDS00355	BUMPF009_CDS00355
Clust72	murA	1	1	1	1	0	-1.63208	-6.5	-3.9481	-3.37561	-6.5	-3.15413	-6.5	-6.5	-2.58519	-3.89383	-2.82767	-3.31195	BN373_42491	ERS227112_00999	EC958_3589	NCTC13441_00503	b3189	BW25113_3189	ROD_46311	t3224	STM_MW33061	STMMW_33061	SL3261_3279	SL1344_3279	SEN3140	A359_08850	NA	A35E_00357	IM45_073	AB162_027	BCI_0028	BOBLI757_045	BTURN675_044	BVAF_046	Bfl046	BPEN_047	BCHRO640_048	BA000021_328	WIGMOR_0439	BUsg_373	BUMPG002_CDS00211	BUMPUSDA_CDS00211	BUMPF009_CDS00211
Clust73	glmU	1	1	1	1	0	-6.5	-6.5	-6.5	-6.5	-6.5	-2.00061	-6.5	-6.5	-3.22364	-6.5	-4.27174	-2.54849	BN373_47711	ERS227112_00448	EC958_4203	NCTC13441_04787	b3730	BW25113_3730	ROD_40101	t3657	STM_MW38471	STMMW_38471	SL3261_3829	SL1344_3829	SEN3676	A359_06510	NA	A35E_00013	IM45_325	AB162_118	BCI_0139	BOBLI757_010	BTURN675_010	BVAF_010	Bfl010	BPEN_010	BCHRO640_010	BA000021_9	WIGMOR_0010	BUsg_028	BUMPG002_CDS00560	BUMPUSDA_CDS00558	BUMPF009_CDS00559
Clust74	sufB	0	0	0	0	0	3.5163	2.45893	3.11584	2.44127	3.22328	3.3228	2.69377	2.26031	2.78958	2.90432	3.2908	2.85188	BN373_27251	ERS227112_04537	EC958_1903	NCTC13441_02198	b1683	BW25113_1683	ROD_13671	t1238	STM_MW13761	STMMW_13761	SL3261_1304	SL1344_1304	SEN1675	A359_03040	MEPCIT_375	A35E_00212	IM45_1029	AB162_413	BCI_0465	BOBLI757_364	BTURN675_352	BVAF_362	Bfl359	BPEN_370	BCHRO640_381	BA000021_359	WIGMOR_0407	NA	NA	NA	NA
Clust75	glyS	1	1	1	1	0	-2.55465	-6.5	-2.97475	-6.5	-6.5	-6.5	-6.5	-6.5	-2.83397	-4.02006	-3.88785	-2.25585	BN373_45651	ERS227112_00657	EC958_3964	NCTC13441_00125	b3559	BW25113_3559	ROD_42471	t3864	STM_MW36441	STMMW_36441	SL3261_3620	SL1344_3620	SEN3477	A359_02440	MEPCIT_208	A35E_00158	IM45_361	AB162_139	BCI_0160	BOBLI757_021	BTURN675_022	BVAF_020	Bfl021	BPEN_020	BCHRO640_020	BA000021_593	WIGMOR_0150	BUsg_127	BUMPG002_CDS00462	BUMPUSDA_CDS00460	BUMPF009_CDS00461
Clust76	kdpA	0	0	0	0	0	3.11569	3.36031	3.41779	3.18579	3.17064	3.19729	3.12642	2.82753	3.23638	3.61189	3.72386	2.80096	BN373_12881	ERS227112_03158	EC958_0814	NCTC13441_03296	b0698	BW25113_0698	ROD_07041	t2169	STM_MW07641	STMMW_07641	SL3261_0688	SL1344_0688	SEN0670	NA	NA	NA	NA	NA	NA	NA	NA	NA	NA	NA	NA	NA	NA	NA	NA	NA	NA
Clust77	ychF	0	0	0	0	0	3.5594	1.43372	2.75184	1.82975	1.03184	3.01555	2.563	2.15681	3.20441	3.60388	3.06069	2.43349	BN373_28371	ERS227112_04425	EC958_1471	NCTC13441_02639	b1203	BW25113_1203	ROD_18101	t1092	STM_MW17761	STMMW_17761	SL3261_1712	SL1344_1712	SEN1255	A359_04580	MEPCIT_250	A35E_00116	IM45_676	AB162_242	BCI_0295	NA	BTURN675_337	BVAF_346	Bfl344	BPEN_354	BCHRO640_364	BA000021_350	WIGMOR_0416	BUsg_185	BUMPG002_CDS00405	BUMPUSDA_CDS00403	BUMPF009_CDS00404
Clust78	ruvB	0	0	0	0	0	2.23906	-0.00665903	1.63009	1.50853	0.192117	1.52464	-1.06268	1.53661	1.83757	2.26272	2.44861	1.70552	BN373_29611	ERS227112_04286	EC958_2083	NCTC13441_02021	b1860	BW25113_1860	ROD_19021	t0983	STM_MW18751	STMMW_18751	SL3261_1828	SL1344_1828	SEN1109	NA	MEPCIT_122	NA	IM45_716	AB162_257	BCI_0312	NA	NA	NA	NA	NA	NA	NA	NA	NA	NA	NA	NA
Clust80	aspS	1	1	1	1	1	-6.5	-6.5	-3.50318	-6.5	-1.22457	-6.5	-6.5	-6.5	-3.02262	-3.00446	-6.5	-2.65044	BN373_29661	ERS227112_04281	EC958_2089	NCTC13441_02015	b1866	BW25113_1866	ROD_19071	t0976	STM_MW18841	STMMW_18841	SL3261_1836	SL1344_1836	SEN1102	A359_05630	MEPCIT_126	A35E_00009	IM45_724	AB162_260	BCI_0315	BOBLI757_457	BTURN675_447	BVAF_453	Bfl452	BPEN_467	BCHRO640_481	BA000021_112	WIGMOR_0121	BUsg_306	BUMPG002_CDS00280	BUMPUSDA_CDS00279	BUMPF009_CDS00279
Clust81	rfbA	0	0	0	0	0	3.53177	3.78799	4.84951	5.15112	5.61648	5.11848	5.33358	4.20699	3.75081	4.1681	3.76405	4.28349	BN373_49171	ERS227112_01759	EC958_2379	NCTC13441_01674	b2039	BW25113_2039	ROD_21751	t0777	STM_MW21261	STMMW_21261	SL3261_2072	SL1344_2072	SEN2091	NA	NA	NA	NA	NA	NA	NA	NA	NA	NA	NA	NA	NA	NA	NA	NA	NA	NA
Clust82	rffH	0	0	0	0	0	NA	NA	3.59096	3.25787	3.20894	3.45427	3.08667	NA	NA	NA	NA	NA	NA	NA	EC958_4251	NCTC13441_04734	b3789	BW25113_3789	ROD_39581	t3374	NA	NA	NA	NA	NA	NA	NA	NA	NA	NA	NA	NA	NA	NA	NA	NA	NA	NA	NA	NA	NA	NA	NA
Clust83	ffh	1	1	1	1	0	-2.0859	-6.5	-6.5	-2.80078	-6.5	-6.5	-6.5	-6.5	-3.35269	-3.46251	-3.6128	-1.85727	BN373_35871	ERS227112_01710	EC958_2912	NCTC13441_01131	b2610	BW25113_2610	ROD_25601	t2632	STM_MW26911	STMMW_26911	SL3261_2650	SL1344_2650	SEN2598	A359_08830	MEPCIT_321	A35E_00238	IM45_467	AB162_175	BCI_0199	BOBLI757_173	BTURN675_167	NA	Bfl172	BPEN_178	BCHRO640_179	BA000021_247	WIGMOR_0533	BUsg_380	BUMPG002_CDS00204	BUMPUSDA_CDS00204	BUMPF009_CDS00204
Clust84	NA	0	0	0	0	0	3.18482	3.35395	NA	NA	NA	2.51397	2.116	2.47798	2.73756	3.05261	3.03242	2.30932	BN373_38521	ERS227112_01446	NA	NA	NA	NA	ROD_21431	t0817	STM_MW20871	STMMW_20871	SL3261_2033	SL1344_2033	SEN2055	NA	NA	NA	NA	NA	NA	NA	NA	NA	NA	NA	NA	NA	NA	NA	NA	NA	NA
Clust85	thrS	1	1	1	1	1	-6.5	-6.5	-6.5	-6.5	-6.5	-6.5	-6.5	-6.5	-2.8219	-6.5	-3.7918	-0.83523	BN373_27661	ERS227112_04492	EC958_1940	NCTC13441_02160	b1719	BW25113_1719	ROD_13371	t1213	STM_MW13401	STMMW_13401	SL3261_1267	SL1344_1267	SEN1711	A359_01660	MEPCIT_243	A35E_00374	IM45_1043	AB162_420	BCI_0472	BOBLI757_356	BTURN675_347	BVAF_354	Bfl351	BPEN_362	BCHRO640_372	BA000021_80	WIGMOR_0085	BUsg_117	BUMPG002_CDS00472	BUMPUSDA_CDS00470	BUMPF009_CDS00471
Clust86	asnS	1	1	1	1	1	-1.80866	-2.76771	-6.5	-6.5	-6.5	-2.88855	-6.5	-1.87649	-1.53509	-6.5	-6.5	-2.01068	BN373_15731	ERS227112_03446	EC958_1141	NCTC13441_02959	b0930	BW25113_0930	ROD_09991	t1934	STM_MW10111	STMMW_10111	SL3261_0937	SL1344_0937	SEN0904	A359_02120	MEPCIT_176	A35E_00099	IM45_914	AB162_357	BCI_0408	BOBLI757_425	BTURN675_411	BVAF_422	Bfl421	BPEN_433	BCHRO640_445	BA000021_262	WIGMOR_0515	BUsg_348	BUMPG002_CDS00237	BUMPUSDA_CDS00236	BUMPF009_CDS00236
Clust87	yqeF	0	0	0	0	0	2.95275	3.37646	3.35308	3.20496	2.91821	2.60661	2.6135	2.65883	2.48205	3.25489	2.91855	2.40978	BN373_38991	ERS227112_01398	EC958_3144	NCTC13441_00893	b2844	BW25113_2844	ROD_28981	t2929	STM_MW29811	STMMW_29811	SL3261_2997	SL1344_2997	SEN2862	NA	NA	NA	NA	NA	NA	NA	NA	NA	NA	NA	NA	NA	NA	NA	NA	NA	NA
Clust88	atoB	0	0	0	0	0	3.24739	1.36	3.5619	3.63167	2.90315	NA	NA	NA	NA	NA	NA	NA	BN373_32501	ERS227112_04623	EC958_2561	NCTC13441_01483	b2224	BW25113_2224	NA	NA	NA	NA	NA	NA	NA	NA	NA	NA	NA	NA	NA	NA	NA	NA	NA	NA	NA	NA	NA	NA	NA	NA	NA
Clust89	NA	0	0	0	0	0	2.58399	1.51257	NA	NA	NA	NA	NA	NA	NA	NA	NA	NA	BN373_22751	ERS227112_04973	NA	NA	NA	NA	NA	NA	NA	NA	NA	NA	NA	NA	NA	NA	NA	NA	NA	NA	NA	NA	NA	NA	NA	NA	NA	NA	NA	NA	NA
Clust90	NA	0	0	0	0	0	2.76964	NA	NA	NA	NA	NA	NA	NA	NA	NA	NA	NA	BN373_26431	NA	NA	NA	NA	NA	NA	NA	NA	NA	NA	NA	NA	NA	NA	NA	NA	NA	NA	NA	NA	NA	NA	NA	NA	NA	NA	NA	NA	NA	NA
Clust91	glyQ	1	1	1	1	0	-2.37425	-6.5	-3.79591	-6.5	-1.74428	-1.80838	-1.46304	-1.57625	-3.65422	-6.5	-3.70657	-1.66095	BN373_45661	ERS227112_00656	EC958_3965	NCTC13441_00124	b3560	BW25113_3560	ROD_42461	t3863	STM_MW36451	STMMW_36451	SL3261_3621	SL1344_3621	SEN3478	A359_02450	MEPCIT_207	A35E_00157	IM45_363	AB162_140	BCI_0161	BOBLI757_020	BTURN675_021	BVAF_019	Bfl020	BPEN_019	BCHRO640_019	BA000021_592	WIGMOR_0151	BUsg_128	BUMPG002_CDS00461	BUMPUSDA_CDS00459	BUMPF009_CDS00460
Clust92	rnr	0	0	0	0	0	3.86437	3.89869	3.24891	2.98791	2.79479	3.17881	2.8211	2.19902	3.23727	3.23001	3.2443	2.6517	BN373_01881	ERS227112_02056	EC958_4666	NCTC13441_04274	b4179	BW25113_4179	ROD_32391	t4419	STM_MW43121	STMMW_43121	SL3261_4301	SL1344_4301	SEN4134	A359_04850	MEPCIT_095	A35E_00223	IM45_1269	AB162_523	BCI_0576	NA	NA	NA	NA	NA	NA	NA	NA	BUsg_545	BUMPG002_CDS00040	BUMPUSDA_CDS00040	BUMPF009_CDS00040
Clust93	maeB	0	0	0	0	0	3.26042	2.7496	3.07324	3.04574	2.08235	3.27675	2.41258	3.08279	3.20323	3.10949	3.30913	2.15589	BN373_34561	ERS227112_03782	EC958_2779	NCTC13441_01267	b2463	BW25113_2463	ROD_24111	t0387	STM_MW24911	STMMW_24911	SL3261_2435	SL1344_2435	SEN2451	NA	NA	NA	NA	NA	NA	NA	NA	NA	NA	NA	NA	NA	NA	NA	NA	NA	NA
Clust94	priA	0	1	1	0	0	-3.61893	-4.65715	-3.45267	-4.25213	0.440292	-3.09309	-4.35648	-6.5	-2.08541	-1.28654	-2.6689	-3.87587	BN373_48631	ERS227112_00352	EC958_4420	NCTC13441_04565	b3935	BW25113_3935	ROD_38111	t3523	STM_MW40601	STMMW_40601	SL3261_4044	SL1344_4044	SEN3885	A359_07940	MEPCIT_016	A35E_00348	IM45_374	AB162_143	BCI_0166	NA	NA	NA	NA	NA	NA	NA	NA	BUsg_112	BUMPG002_CDS00477	BUMPUSDA_CDS00475	BUMPF009_CDS00476
Clust97	murE	1	1	1	1	0	-6.5	-6.5	-1.78797	-1.88493	-6.5	-6.5	-6.5	-6.5	-2.70932	-6.5	-2.37082	-1.78043	BN373_05781	ERS227112_02426	EC958_0225	NCTC13441_03900	b0085	BW25113_0085	ROD_00911	t0127	STM_MW01291	STMMW_01291	SL3261_0123	SL1344_0123	SEN0124	A359_03600	NA	A35E_00400	IM45_1149	AB162_471	BCI_0523	BOBLI757_137	BTURN675_131	BVAF_138	Bfl137	BPEN_141	BCHRO640_142	BA000021_210	WIGMOR_0574	NA	BUMPG002_CDS00374	BUMPUSDA_CDS00373	BUMPF009_CDS00373
Clust98	hemB	1	1	1	0	0	2.334	-2.4981	-6.5	-2.66853	-6.5	-6.5	-2.69422	-6.5	-1.73112	-6.5	-3.12966	-1.29117	BN373_08041	ERS227112_02666	EC958_0508	NCTC13441_03606	b0369	BW25113_0369	ROD_04141	t2492	STM_MW04421	STMMW_04421	SL3261_0367	SL1344_0367	SEN0355	A359_03390	NA	NA	IM45_939	NA	NA	NA	NA	NA	NA	NA	NA	BA000021_131	WIGMOR_0653	NA	NA	NA	NA
Clust99	sucC	0	0	0	0	0	2.78503	2.03544	2.61105	2.59257	2.8357	2.77342	1.00258	2.07417	2.46357	2.58445	3.04543	2.39323	BN373_13071	ERS227112_03177	EC958_0842	NCTC13441_03268	b0728	BW25113_0728	ROD_07251	t2138	STM_MW07951	STMMW_07951	SL3261_0720	SL1344_0720	SEN0688	NA	MEPCIT_087	NA	NA	NA	BCI_0097	BOBLI757_338	BTURN675_326	BVAF_335	Bfl333	BPEN_343	BCHRO640_352	BA000021_416	WIGMOR_0345	NA	NA	NA	NA
Clust100	NA	0	0	0	0	0	NA	NA	3.47097	2.89305	NA	NA	NA	NA	NA	NA	NA	NA	NA	NA	EC958_4519	NCTC13441_04423	NA	NA	NA	NA	NA	NA	NA	NA	NA	NA	NA	NA	NA	NA	NA	NA	NA	NA	NA	NA	NA	NA	NA	NA	NA	NA	NA
Clust101	NA	0	0	0	0	0	NA	3.12847	NA	NA	NA	NA	NA	NA	NA	NA	NA	NA	NA	ERS227112_04956	NA	NA	NA	NA	NA	NA	NA	NA	NA	NA	NA	NA	NA	NA	NA	NA	NA	NA	NA	NA	NA	NA	NA	NA	NA	NA	NA	NA	NA
Clust102	der	1	1	1	1	1	-2.23725	-6.5	-6.5	-6.5	-2.61152	-6.5	-6.5	-6.5	-3.07011	-6.5	-3.77275	-0.356458	BN373_34981	ERS227112_00074	EC958_2821	NCTC13441_01225	b2511	BW25113_2511	ROD_24541	t0337	STM_MW25361	STMMW_25361	SL3261_2481	SL1344_2481	SEN2499	A359_08460	MEPCIT_186	A35E_00536	IM45_019	AB162_010	BCI_0011	BOBLI757_533	BTURN675_526	BVAF_531	Bfl530	BPEN_549	BCHRO640_563	BA000021_575	WIGMOR_0172	BUsg_582	BUMPG002_CDS00002	BUMPUSDA_CDS00002	BUMPF009_CDS00002
Clust103	rffG	0	0	0	0	0	3.56684	3.40229	3.58803	3.56436	3.47644	3.19408	2.95426	3.21785	3.45601	3.58938	3.63626	3.19142	BN373_49161	ERS227112_01758	EC958_4250	NCTC13441_04735	b3788	BW25113_3788	ROD_39591	t3375	STM_MW38971	STMMW_38971	SL3261_3881	SL1344_3881	SEN3727	NA	NA	NA	NA	NA	NA	NA	NA	NA	NA	NA	NA	NA	NA	NA	NA	NA	NA
Clust104	rfbB	0	0	0	0	0	NA	NA	4.71252	4.67094	5.31607	4.83974	5.02677	4.67985	4.59308	4.86513	4.35147	4.46628	NA	NA	EC958_2381	NCTC13441_01672	b2041	BW25113_2041	ROD_21771	t0775	STM_MW21281	STMMW_21281	SL3261_2074	SL1344_2074	SEN2093	NA	NA	NA	NA	NA	NA	NA	NA	NA	NA	NA	NA	NA	NA	NA	NA	NA	NA
Clust105	nagE	0	0	0	0	0	3.24266	3.10723	3.42392	3.32188	NA	3.36626	2.88584	2.88798	3.08155	3.59452	3.3117	2.71793	BN373_12731	ERS227112_03142	EC958_0788	NCTC13441_03321	b0679	BW25113_0679_2	ROD_06811	t2190	STM_MW07431	STMMW_07431	SL3261_0667	SL1344_0667	SEN0649	NA	NA	NA	NA	NA	NA	NA	NA	NA	NA	NA	NA	NA	NA	NA	NA	NA	NA
Clust107	aldB	0	0	0	0	0	3.5354	2.99011	3.07844	3.20177	3.39052	3.22224	3.02029	3.41594	2.8827	3.17853	3.31183	2.66589	BN373_36271	ERS227112_01672	EC958_3995	NCTC13441_00095	b3588	BW25113_3588	ROD_42301	t3839	STM_MW36681	STMMW_36681	SL3261_3645	SL1344_3645	SEN3502	NA	NA	NA	NA	NA	NA	NA	NA	NA	NA	NA	NA	NA	NA	NA	NA	NA	NA
Clust108	betB	0	0	0	0	0	2.711	NA	2.76528	2.76012	2.83027	NA	NA	NA	NA	NA	NA	NA	BN373_11621	ERS227112_03020_2	EC958_0464	NCTC13441_03649	b0312	BW25113_0312	NA	NA	NA	NA	NA	NA	NA	NA	NA	NA	NA	NA	NA	NA	NA	NA	NA	NA	NA	NA	NA	NA	NA	NA	NA
Clust109	NA	0	0	0	0	0	NA	2.18081	NA	NA	NA	NA	NA	NA	NA	NA	NA	NA	NA	ERS227112_01304	NA	NA	NA	NA	NA	NA	NA	NA	NA	NA	NA	NA	NA	NA	NA	NA	NA	NA	NA	NA	NA	NA	NA	NA	NA	NA	NA	NA	NA
Clust110	metK	1	1	1	1	0	-6.5	-6.5	-6.5	-6.5	-6.5	-6.5	-6.5	-6.5	-3.48712	-6.5	-6.5	-2.26971	BN373_40281	ERS227112_01288	EC958_5057	NCTC13441_00810	b2942	BW25113_2942	ROD_50471	t3002	STM_MW30511	STMMW_30511	SL3261_3065	SL1344_3065	SEN2933	A359_03980	NA	A35E_00160	IM45_033	AB162_013	BCI_0015	BOBLI757_252	BTURN675_242	BVAF_254	Bfl252	BPEN_259	BCHRO640_265	BA000021_315	WIGMOR_0454	BUsg_393	BUMPG002_CDS00191	BUMPUSDA_CDS00191	BUMPF009_CDS00191
Clust111	NA	0	0	0	0	0	NA	NA	NA	NA	NA	NA	NA	NA	NA	NA	NA	NA	NA	NA	NA	NA	NA	NA	NA	NA	NA	NA	NA	NA	NA	NA	NA	NA	NA	NA	NA	NA	NA	NA	NA	NA	NA	NA	NA	NA	NA	NA	NA
Clust112	ycjV	0	0	0	0	0	NA	NA	3.90374	3.83844	3.09844	4.99442	NA	NA	NA	NA	NA	NA	NA	NA	EC958_1649	NCTC13441_02447	b4524	BW25113_4524	ROD_16911	NA	NA	NA	NA	NA	NA	NA	NA	NA	NA	NA	NA	NA	NA	NA	NA	NA	NA	NA	NA	NA	NA	NA	NA
Clust113	pgk	1	1	1	1	0	-6.5	-6.5	-0.430618	-6.5	-6.5	-6.5	-3.45404	-2.36165	-2.47892	-3.66741	-6.5	-1.23084	BN373_40191	ERS227112_01310	EC958_3205	NCTC13441_00830	b2926	BW25113_2926	ROD_50671	t2988	STM_MW30301	STMMW_30301	SL3261_3045	SL1344_3045	SEN2912	A359_06580	MEPCIT_226	A35E_00266	IM45_1411	AB162_592	BCI_0645	BOBLI757_254	BTURN675_244	BVAF_256	Bfl254	BPEN_261	BCHRO640_268	BA000021_304	WIGMOR_0469	BUsg_435	BUMPG002_CDS00149	BUMPUSDA_CDS00149	BUMPF009_CDS00149
Clust114	menB	0	0	0	0	0	3.37796	2.51003	3.15229	2.94977	1.95156	2.60297	2.49475	1.67198	3.17632	3.38798	3.21233	2.26684	BN373_32711	ERS227112_03918	EC958_2601	NCTC13441_01445	b2262	BW25113_2262	ROD_26691	t0556	STM_MW23311	STMMW_23311	SL3261_2276	SL1344_2276	SEN2289	NA	NA	NA	NA	NA	NA	NA	NA	NA	NA	NA	NA	NA	NA	NA	NA	NA	NA
Clust115	caiD	0	0	0	0	0	2.91169	2.24098	2.99758	3.4136	4.11867	3.51792	3.62345	4.13825	3.47389	3.65331	3.81473	3.47627	BN373_20291	ERS227112_05211	EC958_0170	NCTC13441_03954	b0036	BW25113_0036	ROD_00381	t0071	STM_MW00721	STMMW_00721	SL3261_0071	SL1344_0071	SEN0071	NA	NA	NA	NA	NA	NA	NA	NA	NA	NA	NA	NA	NA	NA	NA	NA	NA	NA
Clust116	paaG	0	0	0	0	0	2.97103	2.20239	3.4964	3.14553	2.1132	NA	NA	NA	NA	NA	NA	NA	BN373_20301	ERS227112_05210	EC958_4508	NCTC13441_04434	b1394	BW25113_1394	NA	NA	NA	NA	NA	NA	NA	NA	NA	NA	NA	NA	NA	NA	NA	NA	NA	NA	NA	NA	NA	NA	NA	NA	NA
Clust117	paaF	0	0	0	0	0	NA	NA	NA	NA	0.152518	NA	NA	NA	NA	NA	NA	NA	NA	NA	NA	NA	b1393	BW25113_1393	NA	NA	NA	NA	NA	NA	NA	NA	NA	NA	NA	NA	NA	NA	NA	NA	NA	NA	NA	NA	NA	NA	NA	NA	NA
Clust118	NA	0	0	0	0	0	3.04246	3.0568	NA	NA	NA	2.46133	NA	NA	NA	NA	NA	NA	BN373_11311	ERS227112_02998	NA	NA	NA	NA	ROD_34351	NA	NA	NA	NA	NA	NA	NA	NA	NA	NA	NA	NA	NA	NA	NA	NA	NA	NA	NA	NA	NA	NA	NA	NA
Clust119	NA	0	0	0	0	0	2.89166	NA	NA	NA	NA	NA	NA	NA	NA	NA	NA	NA	BN373_13521	NA	NA	NA	NA	NA	NA	NA	NA	NA	NA	NA	NA	NA	NA	NA	NA	NA	NA	NA	NA	NA	NA	NA	NA	NA	NA	NA	NA	NA	NA
Clust120	zwf	0	0	0	0	0	2.92023	2.1071	2.95606	1.91096	1.27723	3.0325	2.48323	3.03947	3.13127	3.72199	3.20644	2.71087	BN373_29531	ERS227112_04294	EC958_2072	NCTC13441_02032	b1852	BW25113_1852	ROD_18921	t0991	STM_MW18671	STMMW_18671	SL3261_1820	SL1344_1820	SEN1117	A359_07860	MEPCIT_130	A35E_00582	IM45_710	AB162_253	BCI_0309	BOBLI757_455	BTURN675_443	BVAF_450	Bfl449	BPEN_464	BCHRO640_478	NA	NA	BUsg_312	BUMPG002_CDS00273	BUMPUSDA_CDS00272	BUMPF009_CDS00272
Clust121	uacT	0	0	0	0	0	NA	NA	4.38951	4.56589	4.87634	3.76793	NA	2.12323	2.69227	2.66174	2.64598	2.53555	NA	NA	EC958_3168	NCTC13441_00868	b2888	BW25113_2888	ROD_33921	NA	STM_MW36221	STMMW_36221	SL3261_3597	SL1344_3597	SEN3455	NA	NA	NA	NA	NA	NA	NA	NA	NA	NA	NA	NA	NA	NA	NA	NA	NA	NA
Clust123	fabF	0	0	0	0	0	2.60776	2.66457	2.73258	2.17401	3.45228	2.85061	2.40087	1.0754	2.69836	2.92713	2.57236	1.07341	BN373_17071	ERS227112_03571	EC958_1291	NCTC13441_02817	b1095	BW25113_1095	ROD_11571	t1723	STM_MW12061	STMMW_12061	SL3261_1134	SL1344_1134	SEN1852	NA	NA	NA	NA	NA	NA	NA	NA	NA	NA	NA	NA	NA	NA	NA	NA	NA	NA
Clust124	NA	0	0	0	0	0	1.87759	1.5298	NA	NA	NA	NA	NA	NA	NA	NA	NA	NA	BN373_23521	ERS227112_04889	NA	NA	NA	NA	NA	NA	NA	NA	NA	NA	NA	NA	NA	NA	NA	NA	NA	NA	NA	NA	NA	NA	NA	NA	NA	NA	NA	NA	NA
Clust125	dxr	1	1	1	1	0	-6.5	-6.5	-3.57054	-6.5	-6.5	-6.5	-6.5	-6.5	-2.29797	-6.5	-6.5	-1.35791	BN373_06781	ERS227112_02528	EC958_0319	NCTC13441_03804	b0173	BW25113_0173	ROD_01761	t0221	STM_MW02261	STMMW_02261	SL3261_0221	SL1344_0221	SEN0227	A359_09660	NA	A35E_00500	IM45_1173	AB162_480	BCI_0531	BOBLI757_277	NA	BVAF_278	Bfl275	BPEN_283	BCHRO640_291	BA000021_387	WIGMOR_0377	BUsg_229	BUMPG002_CDS00360	BUMPUSDA_CDS00359	BUMPF009_CDS00359
Clust126	ispG	1	1	1	1	0	-1.81656	-6.5	-6.5	-2.4608	-6.5	-6.5	-6.5	-6.5	-6.5	-6.5	-6.5	-0.969173	BN373_35021	ERS227112_00069A	EC958_2825	NCTC13441_5added	b2515	BW25113_2515	ROD_24581	t0333	STM_MW25401	STMMW_25401	SL3261_2485	SL1344_2485	SEN2503	A359_08490	NA	A35E_00465	IM45_015	AB162_008	BCI_0008	BOBLI757_536	NA	BVAF_533	Bfl532	BPEN_551	BCHRO640_565	BA000021_572	WIGMOR_0176	BUsg_276	BUMPG002_CDS00311	BUMPUSDA_CDS00310	BUMPF009_CDS00310
Clust127	usg	0	0	0	0	0	2.7093	2.66638	2.90641	2.71023	1.92525	2.63383	2.04614	2.35674	2.87374	2.78459	2.98113	2.09646	BN373_33191	ERS227112_03870	EC958_2654	NCTC13441_01392	b2319	BW25113_2319	ROD_27311	t0495	STM_MW23911	STMMW_23911	SL3261_2338	SL1344_2338	SEN2351	NA	NA	NA	NA	NA	NA	NA	NA	NA	NA	NA	NA	NA	NA	NA	NA	NA	NA
Clust128	NA	0	0	0	0	0	NA	NA	NA	NA	NA	NA	NA	NA	NA	NA	NA	NA	NA	NA	NA	NA	NA	NA	NA	NA	NA	NA	NA	NA	NA	NA	NA	NA	NA	NA	NA	NA	NA	NA	NA	NA	NA	NA	NA	NA	NA	NA	NA
Clust129	dnaX	1	1	1	1	1	-6.5	-6.5	-2.33866	-6.5	-2.99958	-6.5	-6.5	-6.5	-3.45831	-3.8449	-6.5	-4.30887	BN373_09401	ERS227112_02804A	EC958_0609	NCTC13441_14added	b0470	BW25113_0470	ROD_05281	t2376	STM_MW05541	STMMW_05541	SL3261_0477	SL1344_0477	SEN0465	A359_06210	MEPCIT_060	A35E_00430	IM45_272	AB162_093	BCI_0115	BOBLI757_305	BTURN675_292	BVAF_304	Bfl301	BPEN_309	BCHRO640_318	BA000021_524	WIGMOR_0226	BUsg_466	BUMPG002_CDS00118	BUMPUSDA_CDS00118	BUMPF009_CDS00118
Clust130	obgE	1	1	1	1	1	-2.54188	-3.71829	-6.5	-6.5	-6.5	-3.05881	-6.5	-6.5	-6.5	-2.78886	-6.5	-1.40536	BN373_42431	ERS227112_01005	EC958_3583	NCTC13441_00509	b3183	BW25113_3183	ROD_46371	t3218	STM_MW33001	STMMW_33001	SL3261_3273	SL1344_3273	SEN3134	A359_04460	MEPCIT_298	A35E_00035	IM45_1403	AB162_588	BCI_0642	BOBLI757_090	BTURN675_090	BVAF_095	Bfl095	BPEN_098	BCHRO640_098	BA000021_474	WIGMOR_0282	BUsg_376	BUMPG002_CDS00208	BUMPUSDA_CDS00208	BUMPF009_CDS00208
Clust131	prfB	1	1	1	1	0	-6.5	-6.5	-1.36369	-6.5	-6.5	-6.5	-6.5	-6.5	-3.05234	-6.5	-2.57452	-2.77233	BN373_39861	ERS227112_01344	EC958_3172	NCTC13441_00864	b2891	BW25113_2891	ROD_49421	t2959	STM_MW30011	STMMW_30011	SL3261_3017	SL1344_3017	SEN2884	A359_09030	MEPCIT_357	A35E_00136	IM45_349	AB162_130	NA	BOBLI757_262	BTURN675_252	BVAF_264	Bfl261	BPEN_269	BCHRO640_276	BA000021_439	WIGMOR_0320	NA	BUMPG002_CDS00163	BUMPUSDA_CDS00163	BUMPF009_CDS00163
Clust132	rplB	1	1	1	1	1	-6.5	-6.5	-6.5	-2.80185	-2.08054	-6.5	-6.5	-1.88697	-6.5	-6.5	-3.32781	-2.13656	BN373_43531	ERS227112_00870	EC958_3710	NCTC13441_00378	b3317	BW25113_3317	ROD_45051	t4068	STM_MW34291	STMMW_34291	SL3261_3404	SL1344_3404	SEN3265	A359_03320	MEPCIT_392	A35E_00300	IM45_755	AB162_276	BCI_0331	BOBLI757_195	BTURN675_189	BVAF_195	Bfl194	BPEN_201	BCHRO640_203	BA000021_545	WIGMOR_0203	BUsg_502	BUMPG002_CDS00082	BUMPUSDA_CDS00082	BUMPF009_CDS00082
Clust133	ddlA	0	0	0	0	0	3.2546	3.18186	3.09274	2.47718	2.64909	2.7634	3.26244	2.7686	2.97667	3.59552	3.20666	2.69082	BN373_08111	ERS227112_02673	EC958_0517	NCTC13441_03597	b0381	BW25113_0381	ROD_04231	t2484	STM_MW04501	STMMW_04501	SL3261_0375	SL1344_0375	SEN0363	A359_02510	NA	A35E_00476	IM45_873	AB162_338	BCI_0388	BOBLI757_479	BTURN675_468	BVAF_475	Bfl474	BPEN_490	BCHRO640_504	BA000021_216	WIGMOR_0569	BUsg_208	BUMPG002_CDS00381	BUMPUSDA_CDS00380	BUMPF009_CDS00380
Clust134	ddlB	0	0	0	0	0	2.0608	3.11023	2.40683	1.03531	2.1412	1.3621	0.916001	1.04704	2.03941	2.61275	2.14175	0.919635	BN373_05851	ERS227112_02433	EC958_0232	NCTC13441_03893	b0092	BW25113_0092	ROD_00981	t0134	STM_MW01361	STMMW_01361	SL3261_0130	SL1344_0130	SEN0131	NA	NA	NA	NA	NA	NA	NA	NA	NA	NA	NA	NA	NA	NA	NA	NA	NA	NA
Clust135	sufC	0	0	0	0	0	3.1689	2.31495	2.83212	2.69718	1.53829	2.75167	1.30963	0.792797	1.93716	2.56086	2.97671	1.52324	BN373_27241	ERS227112_04538	EC958_1902	NCTC13441_02199	b1682	BW25113_1682	ROD_13681	t1239	STM_MW13771	STMMW_13771	SL3261_1305	SL1344_1305	SEN1674	A359_03030	MEPCIT_376	A35E_00211	IM45_1022	AB162_412	BCI_0464	BOBLI757_365	BTURN675_353	BVAF_363	Bfl360	BPEN_371	BCHRO640_382	BA000021_358	WIGMOR_0408	NA	NA	NA	NA
Clust136	gpmA	0	0	0	0	1	3.30237	2.17478	3.20365	3.41791	3.6824	2.52209	3.47887	2.52433	3.50718	2.64841	3.69065	3.29166	BN373_13251	ERS227112_03202	EC958_0867	NCTC13441_03239	b0755	BW25113_0755	ROD_07471	t2115	STM_MW08241	STMMW_08241	SL3261_0749	SL1344_0749	SEN0717	A359_02480	MEPCIT_097	A35E_00316	IM45_572	AB162_205	BCI_0251	BOBLI757_346	BTURN675_334	BVAF_344	Bfl342	BPEN_352	BCHRO640_361	BA000021_217	WIGMOR_0568	BUsg_294	BUMPG002_CDS00293	BUMPUSDA_CDS00292	BUMPF009_CDS00292
Clust137	NA	0	0	0	0	0	NA	NA	NA	NA	NA	NA	NA	NA	NA	NA	NA	NA	NA	NA	NA	NA	NA	NA	NA	NA	NA	NA	NA	NA	NA	NA	NA	NA	NA	NA	NA	NA	NA	NA	NA	NA	NA	NA	NA	NA	NA	NA	NA
Clust138	topA	1	1	1	0	0	-1.55217	-6.5	-3.08714	-6.5	-2.55345	-0.0696223	0.203742	-2.01027	0.522582	-2.29387	-1.05123	-1.16013	BN373_18951	ERS227112_05459	EC958_1604	NCTC13441_02492	b1274	BW25113_1274	ROD_17291	t1627	STM_MW17101	STMMW_17101	SL3261_1646	SL1344_1646	SEN1319	A359_01290	MEPCIT_293	A35E_00515	IM45_694	AB162_248	BCI_0302	NA	BTURN675_415	NA	NA	NA	NA	NA	NA	BUsg_273	BUMPG002_CDS00314	BUMPUSDA_CDS00313	BUMPF009_CDS00313
Clust139	ligA	1	1	1	1	0	-2.73806	-6.5	-6.5	-3.24757	-3.25004	-2.40292	-6.5	-2.26035	-2.62389	-6.5	-4.21168	-2.51896	BN373_34161	ERS227112_03821	EC958_5024	NCTC13441_01307	b2411	BW25113_2411	ROD_23701	t0431	STM_MW24461	STMMW_24461	SL3261_2390	SL1344_2390	SEN2408	A359_05080	MEPCIT_171	A35E_00023	IM45_161	AB162_048	BCI_0066	BOBLI757_511	BTURN675_503	BVAF_507	Bfl507	BPEN_524	BCHRO640_539	BA000021_434	WIGMOR_0326	NA	BUMPG002_CDS00524	BUMPUSDA_CDS00522	BUMPF009_CDS00523
Clust141	NA	0	0	0	0	0	NA	NA	NA	NA	NA	NA	NA	NA	NA	NA	NA	NA	NA	NA	NA	NA	NA	NA	NA	NA	NA	NA	NA	NA	NA	NA	NA	NA	NA	NA	NA	NA	NA	NA	NA	NA	NA	NA	NA	NA	NA	NA	NA
Clust142	serA	0	0	0	0	0	2.73301	2.99108	3.12835	3.12454	3.11545	3.02367	2.69431	2.09253	2.61415	2.98372	2.87729	2.25715	BN373_40121	ERS227112_01317	EC958_3193	NCTC13441_00842	b2913	BW25113_2913	ROD_49181	t2980	STM_MW30221	STMMW_30221	SL3261_3038	SL1344_3038	SEN2905	NA	NA	NA	NA	NA	NA	NA	NA	NA	NA	NA	NA	NA	NA	NA	NA	NA	NA
Clust143	fabD	1	1	1	1	0	-6.5	-2.19619	-6.5	-6.5	-6.5	-6.5	-6.5	-6.5	-6.5	-6.5	-6.5	-0.988594	BN373_17041	ERS227112_03568	EC958_1288	NCTC13441_02820	b1092	BW25113_1092	ROD_11541	t1726	STM_MW12031	STMMW_12031	SL3261_1131	SL1344_1131	SEN1855	A359_08300	MEPCIT_152	A35E_00574	IM45_969	AB162_384	BCI_0435	BOBLI757_408	BTURN675_394	BVAF_408	Bfl405	BPEN_417	BCHRO640_428	BA000021_89	WIGMOR_0095	BUsg_338	BUMPG002_CDS00247	BUMPUSDA_CDS00246	BUMPF009_CDS00246
Clust144	afuC	0	0	0	0	0	NA	NA	NA	NA	2.93	2.75795	NA	NA	NA	NA	NA	NA	NA	NA	NA	NA	b0262	BW25113_0262	ROD_04041	NA	NA	NA	NA	NA	NA	NA	NA	NA	NA	NA	NA	NA	NA	NA	NA	NA	NA	NA	NA	NA	NA	NA	NA
Clust145	rbn	0	0	0	0	0	3.72008	3.10985	3.49843	3.56885	2.89571	2.82504	2.33172	2.9008	3.07497	3.55816	3.6953	2.83164	BN373_32761	ERS227112_03913	EC958_2607	NCTC13441_01439	b2268	BW25113_2268	ROD_26751	t0550	STM_MW23361	STMMW_23361	SL3261_2282	SL1344_2282	SEN2295	NA	NA	NA	NA	NA	NA	NA	NA	NA	NA	NA	NA	NA	NA	NA	NA	NA	NA
Clust146	eutD	0	0	0	0	0	2.51596	2.62806	2.88041	3.09595	2.33055	2.80703	2.16783	3.11271	3.50062	3.46586	3.72009	2.14911	BN373_34511	ERS227112_03787	EC958_2774	NCTC13441_01272	b2458	BW25113_2458	ROD_24061	t0393	STM_MW24851	STMMW_24851	SL3261_2429	SL1344_2429	SEN2446	NA	NA	NA	NA	NA	NA	NA	NA	NA	NA	NA	NA	NA	NA	NA	NA	NA	NA
Clust147	serS	1	1	1	1	0	-1.77647	-6.5	-3.27017	-6.5	-6.5	-6.5	-6.5	-6.5	-6.5	-3.10116	-3.64401	-1.54063	BN373_15411	ERS227112_03412	EC958_1005	NCTC13441_03100	b0893	BW25113_0893	ROD_09571	t1971	STM_MW09751	STMMW_09751	SL3261_0901	SL1344_0901	SEN0868	A359_04340	MEPCIT_077	A35E_00529	IM45_729	AB162_263	BCI_0318	BOBLI757_387	BTURN675_374	BVAF_387	Bfl384	BPEN_395	BCHRO640_406	BA000021_488	WIGMOR_0269	BUsg_303	BUMPG002_CDS00283	BUMPUSDA_CDS00282	BUMPF009_CDS00282
Clust148	NA	0	0	0	0	0	3.30994	2.39996	NA	NA	NA	3.36087	NA	NA	NA	NA	NA	NA	BN373_20981	ERS227112_05142	NA	NA	NA	NA	ROD_16651	NA	NA	NA	NA	NA	NA	NA	NA	NA	NA	NA	NA	NA	NA	NA	NA	NA	NA	NA	NA	NA	NA	NA	NA
Clust150	prfA	1	1	1	1	0	-6.5	-6.5	-6.5	-6.5	-6.5	-0.954963	-6.5	-6.5	-0.433788	-6.5	-6.5	-2.46271	BN373_28281	ERS227112_04434	EC958_1479	NCTC13441_02631	b1211	BW25113_1211	ROD_18021	t1100	STM_MW17681	STMMW_17681	SL3261_1704	SL1344_1704	SEN1263	A359_02560	MEPCIT_253	A35E_00608	IM45_665	AB162_237	BCI_0290	BOBLI757_353	BTURN675_350	BVAF_351	Bfl348	BPEN_359	BCHRO640_369	BA000021_344	WIGMOR_0422	BUsg_165	BUMPG002_CDS00425	BUMPUSDA_CDS00423	BUMPF009_CDS00424
Clust151	nrdF	0	0	0	0	0	3.10129	3.44824	3.30047	3.53874	3.26509	2.99126	4.35264	3.23021	3.17123	3.30973	3.55196	3.61799	BN373_36451	ERS227112_01655	EC958_2941	NCTC13441_01103	b2676	BW25113_2676	ROD_31321	t2705	STM_MW27751	STMMW_27751	SL3261_2793	SL1344_2793	SEN2653	NA	NA	NA	NA	NA	NA	NA	NA	NA	NA	NA	NA	NA	NA	NA	NA	NA	NA
Clust152	yejF	0	0	0	0	0	3.04586	2.7908	2.26689	2.5423	3.29088	3.01132	2.44582	2.11087	2.68341	2.62165	2.70858	2.03782	BN373_32191	ERS227112_03967	EC958_2518	NCTC13441_01529	b2180	BW25113_2180	ROD_23111	t0636	STM_MW22501	STMMW_22501	SL3261_2196	SL1344_2196	SEN2212	NA	NA	NA	NA	NA	NA	NA	NA	NA	NA	NA	NA	NA	NA	NA	NA	NA	NA
Clust153	gsiA	0	0	0	0	0	3.2021	2.35845	3.34304	3.12781	2.58442	3.04488	2.68027	2.99226	3.37233	3.45205	3.73758	2.28942	BN373_14281	ERS227112_03299	EC958_0941	NCTC13441_03166	b0829	BW25113_0829	ROD_08341	t2041	STM_MW08991	STMMW_08991	SL3261_0824	SL1344_0824	SEN0794	NA	NA	NA	NA	NA	NA	NA	NA	NA	NA	NA	NA	NA	NA	NA	NA	NA	NA
Clust154	NA	0	0	0	0	0	2.72289	1.68922	NA	NA	NA	NA	NA	NA	NA	NA	NA	NA	BN373_24371	ERS227112_04817	NA	NA	NA	NA	NA	NA	NA	NA	NA	NA	NA	NA	NA	NA	NA	NA	NA	NA	NA	NA	NA	NA	NA	NA	NA	NA	NA	NA	NA
Clust155	NA	0	0	0	0	0	NA	2.1858	NA	NA	NA	NA	NA	NA	NA	NA	NA	NA	NA	ERS227112_05585	NA	NA	NA	NA	NA	NA	NA	NA	NA	NA	NA	NA	NA	NA	NA	NA	NA	NA	NA	NA	NA	NA	NA	NA	NA	NA	NA	NA	NA
Clust156	fabG	1	1	1	1	1	-0.724535	-6.5	-1.37084	-6.5	-6.5	-6.5	-6.5	-6.5	-0.762819	-6.5	-6.5	-2.97084	BN373_17051	ERS227112_03569	EC958_1289	NCTC13441_02819	b1093	BW25113_1093	ROD_11551	t1725	STM_MW12041	STMMW_12041	SL3261_1132	SL1344_1132	SEN1854	A359_08290	MEPCIT_151	A35E_00575	IM45_968	AB162_383	BCI_0434	BOBLI757_407	BTURN675_393	BVAF_407	Bfl404	BPEN_416	BCHRO640_427	BA000021_90	WIGMOR_0096	BUsg_339	BUMPG002_CDS00246	BUMPUSDA_CDS00245	BUMPF009_CDS00245
Clust157	glnA	0	0	0	0	0	3.16085	2.16401	1.35346	1.73523	2.30156	1.41166	2.35501	0.232364	2.4728	2.04021	1.99443	0.581666	BN373_48101	ERS227112_00405	EC958_4348	NCTC13441_04628	b3870	BW25113_3870	ROD_38911	t3614	STM_MW39711	STMMW_39711	SL3261_3954	SL1344_3954	SEN3795	NA	NA	NA	NA	NA	NA	NA	BTURN675_619	NA	Bfl618	BPEN_643	BCHRO640_666	BA000021_588	WIGMOR_0155	NA	NA	NA	NA
Clust158	NA	0	0	0	0	0	3.40702	3.33346	NA	NA	NA	NA	NA	NA	NA	NA	NA	NA	BN373_07491	ERS227112_02611	NA	NA	NA	NA	NA	NA	NA	NA	NA	NA	NA	NA	NA	NA	NA	NA	NA	NA	NA	NA	NA	NA	NA	NA	NA	NA	NA	NA	NA
Clust160	lpd	0	1	0	0	1	1.1565	-6.5	-3.00993	-6.5	0.979766	-1.00639	-3.39443	-2.35248	-0.428106	-3.71997	-1.02982	0.241317	BN373_06101	ERS227112_02458	EC958_0258	NCTC13441_03865	b0116	BW25113_0116	ROD_01221	t0160	STM_MW01601	STMMW_01601	SL3261_0154	SL1344_0154	SEN0158	A359_05660	MEPCIT_196	A35E_00246	IM45_1117	AB162_455	BCI_0510	BOBLI757_151	BTURN675_146	BVAF_152	Bfl151	BPEN_156	BCHRO640_157	BA000021_320	WIGMOR_0449	BUsg_201	BUMPG002_CDS00388	BUMPUSDA_CDS00387	BUMPF009_CDS00387
Clust161	NA	0	0	0	0	0	3.2921	3.23104	3.17115	2.88769	NA	NA	NA	NA	NA	NA	NA	NA	BN373_07471	ERS227112_02609	EC958_4518	NCTC13441_04424	NA	NA	NA	NA	NA	NA	NA	NA	NA	NA	NA	NA	NA	NA	NA	NA	NA	NA	NA	NA	NA	NA	NA	NA	NA	NA	NA
Clust162	lipA	0	0	0	0	0	0.684357	-2.21002	0.387953	-1.23451	1.07995	-0.0129462	-0.592473	-1.18434	-1.55274	-6.5	-1.14793	-2.39911	BN373_12401	ERS227112_03102	EC958_0746	NCTC13441_03367	b0628	BW25113_0628	ROD_06461	t2234	STM_MW06981	STMMW_06981	SL3261_0621	SL1344_0621	SEN0602	A359_02860	MEPCIT_141	A35E_00470	IM45_547	AB162_198	BCI_0238	NA	NA	NA	NA	NA	NA	BA000021_175	WIGMOR_0607	BUsg_259	BUMPG002_CDS00328	BUMPUSDA_CDS00327	BUMPF009_CDS00327
Clust163	NA	0	0	0	0	0	NA	NA	NA	NA	NA	2.67283	NA	NA	NA	NA	NA	NA	NA	NA	NA	NA	NA	NA	ROD_13781	NA	NA	NA	NA	NA	NA	NA	NA	NA	NA	NA	NA	NA	NA	NA	NA	NA	NA	NA	NA	NA	NA	NA	NA
Clust165	fabH	0	1	1	0	0	-6.5	-6.5	-6.5	-6.5	-1.46563	-6.5	-2.55284	-6.5	-6.5	-2.28852	-0.691977	-1.35068	BN373_17031	ERS227112_03567	EC958_1287	NCTC13441_02821	b1091	BW25113_1091	ROD_11531	t1727	STM_MW12021	STMMW_12021	SL3261_1130	SL1344_1130	SEN1856	A359_08310	NA	A35E_00573	IM45_972	AB162_385	BCI_0436	BOBLI757_409	BTURN675_395	BVAF_409	Bfl406	BPEN_418	BCHRO640_429	NA	NA	NA	NA	NA	NA
Clust166	wecB	0	0	0	0	0	3.89956	4.55893	3.48603	3.14652	4.07931	3.74573	3.51146	3.40572	3.62574	3.58515	3.58057	3.48135	BN373_49141	ERS227112_01756	EC958_4248	NCTC13441_04737	b3786	BW25113_3786	ROD_39611	t3377	STM_MW38951	STMMW_38951	SL3261_3879	SL1344_3879	SEN3725	NA	NA	NA	IM45_434	NA	NA	NA	NA	NA	NA	NA	NA	NA	NA	NA	NA	NA	NA
Clust167	rpoD	1	1	1	1	0	-6.5	-6.5	-6.5	-2.79498	-6.5	-1.65263	-6.5	-3.18882	-3.24008	-4.38171	-3.35595	-1.92294	BN373_41291	ERS227112_01131	EC958_3473	NCTC13441_00625	b3067	BW25113_3067	ROD_36191	t3131	STM_MW31721	STMMW_31721	SL3261_3185	SL1344_3185	SEN3054	A359_06390	MEPCIT_230	A35E_00376	IM45_1347	AB162_559	BCI_0616	BOBLI757_056	BTURN675_053	BVAF_056	Bfl056	BPEN_057	BCHRO640_057	BA000021_467	WIGMOR_0289	BUsg_052	BUMPG002_CDS00536	BUMPUSDA_CDS00534	BUMPF009_CDS00535
Clust168	murF	1	1	1	1	0	-6.5	-6.5	-6.5	-6.5	-6.5	-6.5	-6.5	-6.5	-6.5	-6.5	-3.82422	-2.23447	BN373_05791	ERS227112_02427	EC958_0226	NCTC13441_03899	b0086	BW25113_0086	ROD_00921	t0128	STM_MW01301	STMMW_01301	SL3261_0124	SL1344_0124	SEN0125	A359_03590	NA	A35E_00399	IM45_1148	AB162_470	BCI_0522	BOBLI757_138	BTURN675_132	BVAF_139	Bfl138	BPEN_142	BCHRO640_143	BA000021_209	WIGMOR_0575	NA	BUMPG002_CDS00375	BUMPUSDA_CDS00374	BUMPF009_CDS00374
Clust169	prs	1	1	1	1	1	-1.13829	-6.5	-6.5	-6.5	-6.5	-2.34162	-6.5	-6.5	-1.83389	-1.86036	-2.75666	-2.27048	BN373_28321	ERS227112_04430	EC958_1475	NCTC13441_02635	b1207	BW25113_1207	ROD_18061	t1096	STM_MW17721	STMMW_17721	SL3261_1708	SL1344_1708	SEN1259	A359_04600	MEPCIT_252	A35E_00071	IM45_672	AB162_240	BCI_0293	BOBLI757_351	BTURN675_339	BVAF_348	Bfl346	BPEN_356	BCHRO640_366	BA000021_348	WIGMOR_0418	BUsg_163	BUMPG002_CDS00427	BUMPUSDA_CDS00425	BUMPF009_CDS00426
Clust170	deoB	0	0	0	0	0	3.25654	3.37402	3.25311	2.87888	2.88374	3.18199	1.60564	2.34103	2.92732	3.12862	3.50072	2.08596	BN373_04641	ERS227112_02317	EC958_0113	NCTC13441_04011	b4383	BW25113_4383	ROD_49061	t4612	STM_MW45111	STMMW_45111	SL3261_4496	SL1344_4496	SEN4330	A359_07340	NA	A35E_00144	NA	NA	NA	NA	NA	NA	NA	NA	NA	NA	NA	BUsg_522	BUMPG002_CDS00062	BUMPUSDA_CDS00062	BUMPF009_CDS00062
Clust171	menD	0	0	0	0	0	2.68646	2.72432	3.65777	3.39287	2.17037	3.02638	1.96041	2.21669	2.91405	3.37922	3.41309	2.73104	BN373_32731	ERS227112_03916	EC958_2603	NCTC13441_01443	b2264	BW25113_2264	ROD_26711	t0554	STM_MW23331	STMMW_23331	SL3261_2278	SL1344_2278	SEN2291	NA	NA	NA	NA	NA	NA	NA	NA	NA	NA	NA	NA	NA	NA	NA	NA	NA	NA
Clust172	pfkA	0	0	0	0	0	3.57456	2.87789	3.07624	2.35484	2.25805	3.41549	2.93172	3.35079	3.53924	3.31754	3.23431	2.99521	BN373_48561	ERS227112_00359	EC958_4400	NCTC13441_04584	b3916	BW25113_3916	ROD_38341	t3557	STM_MW40271	STMMW_40271	SL3261_4011	SL1344_4011	SEN3852	A359_09560	MEPCIT_280	A35E_00359	IM45_385	AB162_148	BCI_0171	BOBLI757_611	BTURN675_602	BVAF_605	Bfl602	BPEN_624	BCHRO640_646	NA	NA	BUsg_295	BUMPG002_CDS00292	BUMPUSDA_CDS00291	BUMPF009_CDS00291
Clust173	deaD	0	0	0	0	1	3.41706	2.54243	3.1981	2.66958	2.60868	2.73865	1.76502	2.15728	3.07833	3.31	3.23152	2.6285	BN373_42221	ERS227112_01031	EC958_3563	NCTC13441_00533	b3162	BW25113_3162	ROD_46701	t3198	STM_MW32801	STMMW_32801	SL3261_3253	SL1344_3253	SEN3115	A359_05190	MEPCIT_311	A35E_00601	IM45_1373	AB162_571	BCI_0626	BOBLI757_110	BTURN675_105	BVAF_110	Bfl109	BPEN_113	BCHRO640_114	BA000021_220	WIGMOR_0565	BUsg_360	BUMPG002_CDS00225	BUMPUSDA_CDS00224	BUMPF009_CDS00224
Clust176	mtlD	0	0	0	0	0	3.33641	3.01891	3.04801	3.21403	3.23222	3.161	3.02215	3.06592	2.67019	3.23636	3.1064	2.66523	BN373_45851	ERS227112_00635	EC958_4004	NCTC13441_00086	b3600	BW25113_3600	ROD_42211	t3833	STM_MW36741	STMMW_36741	SL3261_3651	SL1344_3651	SEN3508	NA	NA	NA	NA	NA	NA	NA	NA	NA	NA	NA	NA	NA	NA	BUsg_551	BUMPG002_CDS00034	BUMPUSDA_CDS00034	BUMPF009_CDS00034
Clust177	NA	0	0	0	0	0	3.57714	3.38092	3.30679	3.47163	NA	NA	NA	NA	NA	NA	NA	NA	BN373_10761	ERS227112_02937	EC958_3044	NCTC13441_01000	NA	NA	NA	NA	NA	NA	NA	NA	NA	NA	NA	NA	NA	NA	NA	NA	NA	NA	NA	NA	NA	NA	NA	NA	NA	NA	NA
Clust178	accA	1	1	1	1	0	-6.5	-6.5	-6.5	-6.5	-6.5	-6.5	-6.5	-6.5	-2.97356	-6.5	-6.5	-1.86795	BN373_06901	ERS227112_02540	EC958_0331	NCTC13441_03791	b0185	BW25113_0185	ROD_01881	t0233	STM_MW02381	STMMW_02381	SL3261_0233	SL1344_0233	SEN0239	A359_09530	MEPCIT_338	A35E_00511	IM45_1193	AB162_488	BCI_0539	BOBLI757_289	BTURN675_270	BVAF_290	Bfl287	BPEN_295	BCHRO640_303	BA000021_377	WIGMOR_0388	NA	NA	NA	NA
Clust180	mraY	1	1	1	1	0	-2.08974	-6.5	-2.64699	-6.5	-6.5	-6.5	-6.5	-6.5	-2.24751	-3.38763	-3.49379	-1.31972	BN373_05801	ERS227112_02428	EC958_0227	NCTC13441_03898	b0087	BW25113_0087	ROD_00931	t0129	STM_MW01311	STMMW_01311	SL3261_0125	SL1344_0125	SEN0126	A359_03580	MEPCIT_217	A35E_00398	IM45_1147	AB162_469	BCI_0521	BOBLI757_139	BTURN675_133	BVAF_140	Bfl139	BPEN_143	BCHRO640_144	BA000021_208	WIGMOR_0576	NA	BUMPG002_CDS00376	BUMPUSDA_CDS00375	BUMPF009_CDS00375
Clust181	gltX	1	1	1	1	0	-6.5	-6.5	-1.90037	-6.5	-6.5	-2.93059	-3.10445	-6.5	-3.11324	-6.5	-3.70384	-1.67919	BN373_34121	ERS227112_03829	EC958_5016	NCTC13441_01319	b2400	BW25113_2400	ROD_28181	t0442	STM_MW24371	STMMW_24371	SL3261_2381	SL1344_2381	SEN2399	A359_08020	MEPCIT_340	A35E_00151	IM45_1011	AB162_404	BCI_0456	BOBLI757_508	BTURN675_500	BVAF_504	Bfl504	BPEN_521	BCHRO640_536	BA000021_125	WIGMOR_0661	BUsg_065	BUMPG002_CDS00523	BUMPUSDA_CDS00521	BUMPF009_CDS00522
Clust182	accD	1	1	1	1	0	-6.5	-6.5	-2.90113	-6.5	-6.5	-2.42996	-6.5	-6.5	-2.46714	-6.5	-6.5	-6.5	BN373_33161	ERS227112_03873	EC958_2651	NCTC13441_01395	b2316	BW25113_2316	ROD_27281	t0498	STM_MW23881	STMMW_23881	SL3261_2335	SL1344_2335	SEN2348	A359_06130	MEPCIT_139	A35E_00169	IM45_821	AB162_311	BCI_0365	BOBLI757_500	BTURN675_490	BVAF_496	Bfl495	BPEN_511	BCHRO640_526	BA000021_309	WIGMOR_0463	NA	NA	NA	NA
Clust183	dapA	0	1	1	0	0	-1.48982	-2.53233	-2.82343	-6.5	-6.5	-6.5	-6.5	-6.5	-0.37251	-6.5	-6.5	-1.64743	BN373_34711	ERS227112_03767	EC958_2795	NCTC13441_01250	b2478	BW25113_2478	ROD_24271	t0370	STM_MW25071	STMMW_25071	SL3261_2452	SL1344_2452	SEN2468	A359_06540	MEPCIT_040	NA	NA	NA	NA	BOBLI757_522	BTURN675_515	BVAF_518	Bfl518	BPEN_536	BCHRO640_551	BA000021_330	WIGMOR_0437	BUsg_088	BUMPG002_CDS00500	BUMPUSDA_CDS00498	BUMPF009_CDS00499
Clust184	yeeN	0	0	0	0	0	NA	NA	1.19067	3.42255	4.21446	4.63771	4.73946	4.85694	4.29385	4.35373	2.59512	3.83785	NA	NA	EC958_2302	NCTC13441_01770	b1983	BW25113_1983	ROD_10531	t4549	STM_MW44451	STMMW_44451	SL3261_4429	SL1344_4429	SEN4260	NA	NA	NA	NA	NA	NA	NA	NA	NA	NA	NA	NA	NA	NA	NA	NA	NA	NA
Clust185	dppD	0	0	0	0	0	3.46132	2.83598	2.75753	3.0468	3.1485	2.94779	2.50656	2.96371	2.57614	3.059	2.89425	2.5352	BN373_45341	ERS227112_00686	EC958_3947	NCTC13441_00142	b3541	BW25113_3541	ROD_42661	t3888	STM_MW36181	STMMW_36181	SL3261_3593	SL1344_3593	SEN3451	NA	NA	NA	NA	NA	NA	NA	NA	NA	NA	NA	NA	NA	NA	NA	NA	NA	NA
Clust186	oppD	0	0	0	0	0	3.02954	2.84496	3.23327	2.90677	4.00232	3.66261	2.52904	2.19273	3.35579	3.36368	3.01712	3.05785	BN373_11401	ERS227112_04478	EC958_1520	NCTC13441_02588	b1246	BW25113_1246	ROD_17621	t1655	STM_MW17381	STMMW_17381	SL3261_1674	SL1344_1674	SEN1292	NA	NA	NA	NA	NA	NA	NA	NA	NA	NA	NA	NA	NA	NA	NA	NA	NA	NA
Clust187	sapD	0	0	0	0	0	3.52351	1.23462	3.13417	2.37611	1.81285	3.00544	1.93898	2.52989	2.31438	1.88131	2.05123	1.79681	BN373_19141	ERS227112_05440	EC958_1629	NCTC13441_02467	b1291	BW25113_1291	ROD_17091	t1609	STM_MW16901	STMMW_16901	SL3261_1625	SL1344_1625	SEN1338	NA	NA	NA	NA	NA	NA	NA	NA	NA	NA	NA	NA	NA	NA	NA	NA	NA	NA
Clust188	ddpD	0	0	0	0	0	2.71128	1.51867	NA	NA	2.69918	NA	NA	NA	NA	NA	NA	NA	BN373_26061	ERS227112_04648	NA	NA	b1484	BW25113_1484	NA	NA	NA	NA	NA	NA	NA	NA	NA	NA	NA	NA	NA	NA	NA	NA	NA	NA	NA	NA	NA	NA	NA	NA	NA
Clust189	NA	0	0	0	0	0	4.01483	NA	NA	NA	NA	NA	NA	NA	NA	NA	NA	NA	BN373_27901	NA	NA	NA	NA	NA	NA	NA	NA	NA	NA	NA	NA	NA	NA	NA	NA	NA	NA	NA	NA	NA	NA	NA	NA	NA	NA	NA	NA	NA	NA
Clust190	NA	0	0	0	0	0	3.17328	2.40873	NA	NA	NA	NA	NA	NA	NA	NA	NA	NA	BN373_24781	ERS227112_04775	NA	NA	NA	NA	NA	NA	NA	NA	NA	NA	NA	NA	NA	NA	NA	NA	NA	NA	NA	NA	NA	NA	NA	NA	NA	NA	NA	NA	NA
Clust191	ispU	1	1	1	1	0	-1.44198	-2.52441	-6.5	-2.40203	-1.62398	-6.5	-6.5	-6.5	-1.64282	-6.5	-2.85499	-1.19187	BN373_06791	ERS227112_02529	EC958_0320	NCTC13441_03803	b0174	BW25113_0174	ROD_01771	t0222	STM_MW02271	STMMW_02271	SL3261_0222	SL1344_0222	SEN0228	A359_09430	MEPCIT_330	A35E_00501	IM45_1175	AB162_481	BCI_0532	BOBLI757_278	BTURN675_280	BVAF_279	Bfl276	BPEN_284	BCHRO640_292	BA000021_386	WIGMOR_0378	BUsg_230	BUMPG002_CDS00359	BUMPUSDA_CDS00358	BUMPF009_CDS00358
Clust192	NA	0	0	0	0	0	3.30445	2.71682	NA	NA	NA	NA	NA	NA	NA	NA	NA	NA	BN373_07481	ERS227112_02610	NA	NA	NA	NA	NA	NA	NA	NA	NA	NA	NA	NA	NA	NA	NA	NA	NA	NA	NA	NA	NA	NA	NA	NA	NA	NA	NA	NA	NA
Clust195	NA	0	0	0	0	0	NA	NA	NA	NA	NA	NA	NA	NA	NA	NA	NA	NA	NA	NA	NA	NA	NA	NA	NA	NA	NA	NA	NA	NA	NA	NA	NA	NA	NA	NA	NA	NA	NA	NA	NA	NA	NA	NA	NA	NA	NA	NA	NA
Clust196	rpsA	1	1	1	1	1	-0.531224	-6.5	-2.70502	-2.02159	-2.53013	-3.13477	-3.44173	-2.08163	-1.02734	-3.47628	-0.870165	-0.433307	BN373_15541	ERS227112_03426	EC958_1121	NCTC13441_02978	b0911	BW25113_0911	ROD_09791	t1953	STM_MW09921	STMMW_09921	SL3261_0918	SL1344_0918	SEN0885	A359_01350	MEPCIT_178	A35E_00026	IM45_580	AB162_208	BCI_0255	BOBLI757_383	BTURN675_371	BVAF_383	Bfl380	BPEN_391	BCHRO640_402	BA000021_483	WIGMOR_0274	BUsg_299	BUMPG002_CDS00288	BUMPUSDA_CDS00287	BUMPF009_CDS00287
Clust197	pykA	0	0	0	0	0	2.99475	2.00018	3.05567	2.94003	3.58624	2.83807	2.12633	3.13072	2.7473	3.12956	3.06888	2.18982	BN373_29551	ERS227112_04292	EC958_2075	NCTC13441_02029	b1854	BW25113_1854	ROD_18941	t0989	STM_MW18691	STMMW_18691	SL3261_1822	SL1344_1822	SEN1115	A359_07850	MEPCIT_131	A35E_00257	IM45_712	AB162_254	BCI_0310	NA	BTURN675_444	BVAF_451	Bfl450	BPEN_465	BCHRO640_479	BA000021_135	WIGMOR_0648	BUsg_311	BUMPG002_CDS00274	BUMPUSDA_CDS00273	BUMPF009_CDS00273
Clust198	pykF	0	0	0	0	0	3.47264	1.21103	2.82303	2.3603	2.75234	2.33772	1.45996	1.73033	2.66532	2.9736	2.55517	1.95235	BN373_27181	ERS227112_04544	EC958_1896	NCTC13441_02205	b1676	BW25113_1676	ROD_13741	t1246	STM_MW13831	STMMW_13831	SL3261_1312	SL1344_1312	SEN1667	NA	NA	NA	NA	NA	NA	NA	NA	NA	NA	NA	NA	NA	NA	NA	NA	NA	NA
Clust199	NA	0	0	0	0	0	NA	NA	NA	NA	NA	NA	NA	NA	NA	NA	NA	NA	NA	NA	NA	NA	NA	NA	NA	NA	NA	NA	NA	NA	NA	NA	NA	NA	NA	NA	NA	NA	NA	NA	NA	NA	NA	NA	NA	NA	NA	NA	NA
Clust201	dfp	1	1	1	1	0	-2.77858	-6.5	-2.78349	-6.5	-6.5	-2.35422	-6.5	-6.5	-2.51094	-3.23858	-6.5	-3.63227	BN373_46221	ERS227112_00598	EC958_4047	NCTC13441_00044	b3639	BW25113_3639	ROD_41761	t3788	STM_MW37191	STMMW_37191	SL3261_3696	SL1344_3696	SEN3552	A359_05240	NA	A35E_00562	IM45_414	NA	BCI_0183	NA	NA	NA	NA	BPEN_637	BCHRO640_659	BA000021_401	WIGMOR_0362	NA	NA	NA	NA
Clust202	iscS	0	1	0	0	1	-0.910889	-3.50475	-1.27081	-6.5	-0.310631	2.08445	-2.76814	-6.5	-1.81973	-0.362034	0.323409	0.669311	BN373_35191	ERS227112_00054	EC958_2841	NCTC13441_01206	b2530	BW25113_2530	ROD_24741	t0313	STM_MW25601	STMMW_25601	SL3261_2505	SL1344_2505	SEN2523	A359_08440	MEPCIT_256	A35E_00615	IM45_011	AB162_006	BCI_0006	BOBLI757_540	BTURN675_532	BVAF_536	Bfl534	BPEN_554	BCHRO640_568	BA000021_283	WIGMOR_0494	BUsg_577	BUMPG002_CDS00007	BUMPUSDA_CDS00007	BUMPF009_CDS00007
Clust203	argD	0	0	0	0	0	3.84355	3.64713	3.70525	3.70819	3.97395	3.35207	3.53494	4.22859	4.10217	4.22675	3.91467	3.65634	BN373_43821	ERS227112_00841	EC958_3756	NCTC13441_00335	b3359	BW25113_3359	ROD_44501	t4037	STM_MW34591	STMMW_34591	SL3261_3435	SL1344_3435	SEN3295	NA	NA	NA	NA	NA	NA	NA	NA	NA	NA	NA	NA	NA	NA	BUsg_515	BUMPG002_CDS00069	BUMPUSDA_CDS00069	BUMPF009_CDS00069
Clust204	astC	0	0	0	0	0	3.50936	1.63362	3.04456	3.04411	2.56971	2.70192	1.66663	2.90663	2.87151	2.82148	3.01293	2.2467	BN373_18441	ERS227112_05512	EC958_1968	NCTC13441_02132	b1748	BW25113_1748	ROD_13091	t1182	STM_MW13101	STMMW_13101	SL3261_1238	SL1344_1238	SEN1740	NA	NA	NA	NA	NA	NA	NA	NA	NA	NA	NA	NA	NA	NA	NA	NA	NA	NA
Clust205	NA	0	0	0	0	0	2.3358	2.85311	NA	NA	NA	NA	NA	NA	NA	NA	NA	NA	BN373_20491	ERS227112_05192	NA	NA	NA	NA	NA	NA	NA	NA	NA	NA	NA	NA	NA	NA	NA	NA	NA	NA	NA	NA	NA	NA	NA	NA	NA	NA	NA	NA	NA
Clust206	uup	0	0	0	0	0	3.39875	3.14224	2.89093	2.83858	2.506	2.6708	2.11653	2.75819	2.69457	2.8726	3.26666	2.37755	BN373_15901	ERS227112_03463	EC958_1153	NCTC13441_02947	b0949	BW25113_0949	ROD_10111	t1858	STM_MW10751	STMMW_10751	SL3261_1002	SL1344_1002	SEN0927	A359_07310	NA	A35E_00258	NA	NA	NA	NA	NA	NA	NA	NA	NA	NA	NA	BUsg_352	BUMPG002_CDS00233	BUMPUSDA_CDS00232	BUMPF009_CDS00232
Clust207	ettA	0	0	0	0	0	3.5294	3.22759	2.86898	2.92032	2.95787	3.10099	1.65009	3.04697	3.41862	3.54379	3.59785	2.49682	BN373_04711	ERS227112_02324	EC958_0121	NCTC13441_04003	b4391	BW25113_4391	ROD_50781	t4620	STM_MW45241	STMMW_45241	SL3261_4508	SL1344_4508	SEN4337	NA	NA	NA	NA	NA	NA	NA	NA	NA	NA	NA	NA	NA	NA	NA	NA	NA	NA
Clust208	hemC	1	1	1	1	0	-6.5	-6.5	-3.95686	-6.5	-6.5	-6.5	-6.5	-6.5	-1.73853	-6.5	-3.75965	-2.2476	BN373_49291	ERS227112_01776	EC958_4266	NCTC13441_04715	b3805	BW25113_3805	ROD_39461	t3359	STM_MW39091	STMMW_39091	SL3261_3893	SL1344_3893	SEN3739	A359_04180	MEPCIT_027	NA	IM45_149	NA	BCI_0061	BOBLI757_589	BTURN675_579	BVAF_582	Bfl580	BPEN_601	BCHRO640_622	BA000021_239	WIGMOR_0542	NA	BUMPG002_CDS00014	BUMPUSDA_CDS00014	BUMPF009_CDS00014
Clust209	folE	0	1	1	0	0	-6.5	-1.92934	-6.5	-1.64583	-1.051	-6.5	-6.5	-6.5	-6.5	-6.5	-6.5	-0.865297	BN373_31931	ERS227112_03989	EC958_2490	NCTC13441_01556	b2153	BW25113_2153	ROD_22811	t0662	STM_MW22251	STMMW_22251	SL3261_2170	SL1344_2170	SEN2186	A359_02150	NA	A35E_00485	IM45_884	AB162_344	BCI_0394	BOBLI757_477	BTURN675_466	BVAF_473	Bfl472	BPEN_487	BCHRO640_502	BA000021_316	WIGMOR_0453	BUsg_129	BUMPG002_CDS00460	BUMPUSDA_CDS00458	BUMPF009_CDS00459
Clust210	pepA	0	0	0	0	0	3.64886	3.73259	3.26393	3.2731	3.4852	3.00827	2.29835	2.16818	3.20066	3.4424	3.39652	2.51187	BN373_02821	ERS227112_02147	EC958_4754	NCTC13441_04188	b4260	BW25113_4260	ROD_33261	t4512	STM_MW44231	STMMW_44231	SL3261_4407	SL1344_4407	SEN4230	A359_00440	NA	A35E_00260	IM45_656	AB162_234	BCI_0287	BOBLI757_035	BTURN675_035	BVAF_034	Bfl035	BPEN_035	BCHRO640_035	BA000021_458	WIGMOR_0300	BUsg_355	BUMPG002_CDS00230	BUMPUSDA_CDS00229	BUMPF009_CDS00229
Clust211	wecA	0	0	0	0	0	3.8881	4.92334	3.71497	3.63735	3.80451	3.72334	4.12959	3.97088	3.97381	3.57187	3.69604	3.6231	BN373_49121	ERS227112_01754	EC958_4246	NCTC13441_04739	b3784	BW25113_3784	ROD_39631	t3379	STM_MW38931	STMMW_38931	SL3261_3877	SL1344_3877	SEN3723	NA	NA	NA	IM45_441	NA	NA	NA	NA	NA	NA	NA	NA	NA	NA	NA	NA	NA	NA
Clust212	clpP	0	0	0	0	1	3.71177	2.74983	3.15932	2.91626	4.01814	3.02661	2.11383	0.609075	-1.86903	0.929678	1.23439	-0.73844	BN373_08881	ERS227112_02750	EC958_0576	NCTC13441_03542	b0437	BW25113_0437	ROD_04921	t2412	STM_MW05191	STMMW_05191	SL3261_0442	SL1344_0442	SEN0430	A359_09630	MEPCIT_344	A35E_00612	IM45_609	AB162_216	BCI_0265	BOBLI757_246	BTURN675_235	BVAF_247	Bfl246	BPEN_253	BCHRO640_258	BA000021_154	WIGMOR_0628	BUsg_459	BUMPG002_CDS00125	BUMPUSDA_CDS00125	BUMPF009_CDS00125
Clust214	secY	1	1	1	1	1	-2.72387	-3.68692	-4.00518	-6.5	-6.5	-3.18725	-6.5	-2.57134	-0.856337	-3.10196	-4.01225	-2.09682	BN373_43361	ERS227112_00887	EC958_3693	NCTC13441_00395	b3300	BW25113_3300	ROD_45221	t4085	STM_MW34131	STMMW_34131	SL3261_3387	SL1344_3387	SEN3248	A359_03150	MEPCIT_409	A35E_00283	IM45_789	AB162_294	BCI_0348	BOBLI757_212	BTURN675_205	BVAF_212	Bfl211	BPEN_218	BCHRO640_220	BA000021_562	WIGMOR_0186	BUsg_485	BUMPG002_CDS00099	BUMPUSDA_CDS00099	BUMPF009_CDS00099
Clust215	yciO	0	0	0	0	0	3.83827	2.03991	2.96675	3.04953	2.10536	2.4983	2.07875	1.64707	2.87797	3.23421	3.09706	2.13	BN373_18851	ERS227112_05467	EC958_1595	NCTC13441_02501	b1267	BW25113_1267	ROD_17371	t1633	STM_MW17161	STMMW_17161	SL3261_1652	SL1344_1652	SEN1313	NA	NA	NA	NA	NA	NA	NA	NA	NA	NA	NA	NA	NA	NA	NA	NA	NA	NA
Clust216	NA	0	0	0	0	0	NA	NA	NA	1.40714	NA	NA	NA	NA	NA	NA	NA	NA	NA	NA	NA	NCTC13441_05052	NA	NA	NA	NA	NA	NA	NA	NA	NA	NA	NA	NA	NA	NA	NA	NA	NA	NA	NA	NA	NA	NA	NA	NA	NA	NA	NA
Clust217	dnaB	1	1	1	1	1	-6.5	-6.5	-4.22695	-3.75974	-6.5	-0.950817	-3.12517	-6.5	-3.0251	-6.5	-6.5	-2.1843	BN373_00461	ERS227112_01911	EC958_4511	NCTC13441_04431	b4052	BW25113_4052	ROD_36391	t4152	STM_MW41961	STMMW_41961	SL3261_4182	SL1344_4182	SEN4015	A359_07010	MEPCIT_024	A35E_00483	IM45_1215	AB162_497	BCI_0550	BOBLI757_027	BTURN675_028	BVAF_026	Bfl027	BPEN_027	BCHRO640_027	BA000021_498	WIGMOR_0258	BUsg_528	BUMPG002_CDS00057	BUMPUSDA_CDS00057	BUMPF009_CDS00057
Clust218	NA	0	0	0	0	0	NA	3.31432	NA	NA	NA	2.56037	2.77086	NA	NA	NA	NA	NA	NA	ERS227112_01205	NA	NA	NA	NA	ROD_33781	t4227	NA	NA	NA	NA	NA	NA	NA	NA	NA	NA	NA	NA	NA	NA	NA	NA	NA	NA	NA	NA	NA	NA	NA
Clust219	mnmE	0	0	0	0	1	3.10227	2.84431	2.48433	2.39697	3.07172	2.55308	1.64417	2.01133	2.50051	2.84465	2.47558	2.48431	BN373_47541	ERS227112_00467	EC958_4180	NCTC13441_04810	b3706	BW25113_3706	ROD_40231	t3677	STM_MW38281	STMMW_38281	SL3261_3810	SL1344_3810	SEN3660	A359_06690	MEPCIT_012	A35E_00312	IM45_320	AB162_116	BCI_0137	BOBLI757_011	BTURN675_011	BVAF_011	Bfl011	BPEN_011	BCHRO640_011	BA000021_11	WIGMOR_0012	BUsg_017	BUMPG002_CDS00571	BUMPUSDA_CDS00569	BUMPF009_CDS00570
Clust220	NA	0	0	0	0	0	1.85395	1.92662	NA	NA	NA	NA	NA	NA	NA	NA	NA	NA	BN373_23451	ERS227112_04896	NA	NA	NA	NA	NA	NA	NA	NA	NA	NA	NA	NA	NA	NA	NA	NA	NA	NA	NA	NA	NA	NA	NA	NA	NA	NA	NA	NA	NA
Clust221	fabI	1	1	1	1	1	-0.843626	-6.5	-6.5	-6.5	-6.5	-6.5	-6.5	-6.5	-1.44422	-6.5	-6.5	-6.5	BN373_19101	ERS227112_05444	EC958_1622	NCTC13441_02474	b1288	BW25113_1288	ROD_17111	t1613	STM_MW16961	STMMW_16961	SL3261_1631	SL1344_1631	SEN1332	A359_01930	MEPCIT_037	A35E_00085	IM45_678	AB162_243	BCI_0296	BOBLI757_422	BTURN675_414	BVAF_425	Bfl424	BPEN_436	BCHRO640_448	BA000021_361	WIGMOR_0405	BUsg_255	BUMPG002_CDS00332	BUMPUSDA_CDS00331	BUMPF009_CDS00331
Clust222	dadX	0	0	0	0	0	3.05031	2.42751	3.19545	3.03294	2.29687	3.37224	2.29517	3.47639	3.12487	3.74129	3.52086	2.62509	BN373_28911	ERS227112_04358	EC958_1429	NCTC13441_02689	b1190	BW25113_1190	ROD_18281	t1075	STM_MW17941	STMMW_17941	SL3261_1730	SL1344_1730	SEN1235	A359_01730	NA	NA	NA	NA	NA	NA	NA	NA	NA	NA	NA	BA000021_375	WIGMOR_0390	NA	NA	NA	NA
Clust223	alr	0	0	0	0	0	3.26065	3.47579	3.57933	2.56335	3.25479	3.32897	0.254699	2.95939	2.89352	3.28405	3.11577	2.5591	BN373_00471	ERS227112_01912	EC958_4512	NCTC13441_04430	b4053	BW25113_4053	ROD_36381	t4153	STM_MW41971	STMMW_41971	SL3261_4183	SL1344_4183	SEN4016	NA	NA	NA	NA	NA	NA	NA	NA	NA	NA	NA	NA	NA	NA	NA	NA	NA	NA
Clust224	dnaJ	0	0	0	0	0	3.20524	-0.375392	3.11756	2.78034	3.5651	0.118287	0.750817	0.960213	1.99254	2.89713	2.74504	2.01604	BN373_04971	ERS227112_02351	EC958_0147	NCTC13441_03977	b0015	BW25113_0015	ROD_00111	t0013	STM_MW00121	STMMW_00121	SL3261_0013	SL1344_0013	SEN0012	A359_05370	MEPCIT_084	A35E_00124	IM45_1219	AB162_500	BCI_0553	BOBLI757_116	BTURN675_110	BVAF_116	Bfl115	BPEN_119	BCHRO640_120	BA000021_297	WIGMOR_0479	BUsg_145	BUMPG002_CDS00444	BUMPUSDA_CDS00442	BUMPF009_CDS00443
Clust225	tpiA	0	0	0	0	1	3.29673	1.86491	0.636634	1.60777	1.24309	2.429	0.745703	0.30552	2.3183	2.64812	2.36734	1.9164	BN373_46471	ERS227112_00574	EC958_4404	NCTC13441_04581	b3919	BW25113_3919	ROD_38281	t3537	STM_MW40461	STMMW_40461	SL3261_4030	SL1344_4030	SEN3871	A359_07110	MEPCIT_279	A35E_00097	IM45_381	AB162_147	BCI_0169	BOBLI757_610	BTURN675_601	BVAF_604	Bfl601	BPEN_623	BCHRO640_645	BA000021_273	WIGMOR_0505	BUsg_297	BUMPG002_CDS00290	BUMPUSDA_CDS00289	BUMPF009_CDS00289
Clust226	rplA	0	1	0	0	1	-0.969766	-1.29943	1.1135	-1.7331	-2.12642	1.01177	-0.0556392	-2.01171	0.590677	-0.249933	1.26631	1.07977	BN373_49771	ERS227112_01831	EC958_5095	NCTC13441_04512	b3984	BW25113_3984	ROD_37681	t3477	STM_MW41031	STMMW_41031	SL3261_4089	SL1344_4089	SEN3934	A359_02760	MEPCIT_434	A35E_00325	IM45_1099	AB162_445	BCI_0499	BOBLI757_567	BTURN675_559	BVAF_562	Bfl560	BPEN_580	BCHRO640_596	BA000021_518	WIGMOR_0232	BUsg_038	BUMPG002_CDS00550	BUMPUSDA_CDS00548	BUMPF009_CDS00549
Clust227	rplE	1	1	1	1	1	-6.5	-6.5	-6.5	-6.5	-6.5	-6.5	-6.5	-6.5	-6.5	-6.5	-1.71467	-1.11459	BN373_43441	ERS227112_00879	EC958_3701	NCTC13441_00387	b3308	BW25113_3308	ROD_45141	t4077	STM_MW34211	STMMW_34211	SL3261_3395	SL1344_3395	SEN3256	A359_03230	MEPCIT_401	A35E_00291	IM45_773	AB162_285	BCI_0340	BOBLI757_204	BTURN675_198	BVAF_204	Bfl203	BPEN_210	BCHRO640_212	BA000021_554	WIGMOR_0194	BUsg_493	BUMPG002_CDS00091	BUMPUSDA_CDS00091	BUMPF009_CDS00091
Clust228	hflX	0	0	0	0	0	3.5753	3.70982	3.06176	3.04385	2.93012	3.45262	3.24281	3.19022	3.32165	3.78651	3.5944	3.0876	BN373_01811	ERS227112_02049	EC958_4660	NCTC13441_04280	b4173	BW25113_4173	ROD_32331	t4413	STM_MW43071	STMMW_43071	SL3261_4296	SL1344_4296	SEN4129	NA	NA	NA	NA	AB162_527	BCI_0580	BOBLI757_081	NA	BVAF_080	Bfl080	BPEN_083	BCHRO640_082	NA	NA	NA	NA	NA	NA
Clust229	trpS	1	0	0	0	1	3.9222	3.24441	-3.64752	-6.5	-6.5	-1.19229	4.02352	3.35922	3.44614	3.58664	3.50307	3.61046	BN373_43921	ERS227112_00830	EC958_3775	NCTC13441_00316	b3384	BW25113_3384	ROD_44391	t4024	STM_MW34711	STMMW_34711	SL3261_3448	SL1344_3448	SEN3307	A359_07710	MEPCIT_051	A35E_00114	IM45_053	AB162_020	BCI_0021	BOBLI757_576	BTURN675_568	BVAF_571	Bfl569	BPEN_589	BCHRO640_605	BA000021_580	WIGMOR_0166	BUsg_517	BUMPG002_CDS00067	BUMPUSDA_CDS00067	BUMPF009_CDS00067
Clust230	ftsZ	1	1	1	1	1	-6.5	-6.5	-6.5	-6.5	-6.5	-6.5	-6.5	-6.5	-6.5	-6.5	-3.57016	-2.98728	BN373_05881	ERS227112_02436	EC958_0235	NCTC13441_03890	b0095	BW25113_0095	ROD_01011	t0137	STM_MW01391	STMMW_01391	SL3261_0133	SL1344_0133	SEN0134	A359_03520	MEPCIT_221	A35E_00390	IM45_1133	AB162_462	BCI_0517	BOBLI757_146	BTURN675_140	BVAF_147	Bfl146	BPEN_150	BCHRO640_151	BA000021_201	WIGMOR_0583	BUsg_206	BUMPG002_CDS00383	BUMPUSDA_CDS00382	BUMPF009_CDS00382
Clust231	uvrC	0	0	0	0	0	3.52285	2.74521	3.01879	2.53549	2.72246	3.31088	3.28644	2.86055	2.54604	3.29013	2.91189	2.54197	BN373_29941	ERS227112_04250	EC958_2180	NCTC13441_01911	b1913	BW25113_1913	ROD_19681	t0930	STM_MW19251	STMMW_19251	SL3261_1876	SL1344_1876	SEN1060	A359_03680	NA	NA	NA	NA	NA	NA	NA	NA	NA	NA	NA	NA	NA	NA	NA	NA	NA
Clust232	galU	0	0	0	0	0	4.4266	3.1245	0.93889	1.59327	4.16576	3.88556	3.55295	2.35404	3.66742	3.03065	2.73519	2.6412	BN373_27981	ERS227112_04470	EC958_1509	NCTC13441_02599	b1236	BW25113_1236	ROD_17721	t1663	STM_MW17471	STMMW_17471	SL3261_1683	SL1344_1683	SEN1284	A359_01770	NA	A35E_00542	IM45_430	NA	NA	BOBLI757_439	BTURN675_427	NA	NA	NA	NA	BA000021_368	WIGMOR_0397	NA	NA	NA	NA
Clust233	wcaN	0	0	0	0	0	2.15152	3.03606	3.80007	3.63266	4.15504	3.20858	3.54121	3.22371	3.39271	3.89356	3.13841	3.17596	BN373_31181	ERS227112_04067	EC958_2382	NCTC13441_01670	b2042	BW25113_2042	ROD_21781	t0774	STM_MW21291	STMMW_21291	SL3261_2075	SL1344_2075	SEN2094	NA	NA	NA	NA	NA	NA	NA	NA	NA	NA	NA	NA	NA	NA	NA	NA	NA	NA
Clust234	dapB	0	1	1	0	0	-6.5	-6.5	-6.5	-6.5	-1.82827	-6.5	-6.5	-6.5	-2.94002	-1.50892	-3.16213	-1.32916	BN373_05241	ERS227112_02375	EC958_0164	NCTC13441_03960	b0031	BW25113_0031	ROD_00341	t0066	STM_MW00651	STMMW_00651	SL3261_0065	SL1344_0065	SEN0065	A359_05570	MEPCIT_080	NA	NA	NA	NA	BOBLI757_122	BTURN675_115	BVAF_122	Bfl121	BPEN_125	BCHRO640_126	BA000021_24	WIGMOR_0027	BUsg_139	BUMPG002_CDS00450	BUMPUSDA_CDS00448	BUMPF009_CDS00449
Clust235	NA	0	0	0	0	0	NA	NA	NA	NA	NA	4.38416	NA	NA	NA	NA	NA	NA	NA	NA	NA	NA	NA	NA	ROD_40991	NA	NA	NA	NA	NA	NA	NA	NA	NA	NA	NA	NA	NA	NA	NA	NA	NA	NA	NA	NA	NA	NA	NA	NA
Clust236	NA	0	0	0	0	0	NA	NA	NA	NA	NA	4.13762	NA	NA	NA	NA	NA	NA	NA	NA	NA	NA	NA	NA	ROD_38181	NA	NA	NA	NA	NA	NA	NA	NA	NA	NA	NA	NA	NA	NA	NA	NA	NA	NA	NA	NA	NA	NA	NA	NA
Clust237	NA	0	0	0	0	0	NA	NA	NA	NA	NA	4.61716	NA	NA	NA	NA	NA	NA	NA	NA	NA	NA	NA	NA	ROD_06971	NA	NA	NA	NA	NA	NA	NA	NA	NA	NA	NA	NA	NA	NA	NA	NA	NA	NA	NA	NA	NA	NA	NA	NA
Clust238	NA	0	0	0	0	0	NA	NA	NA	NA	NA	4.42772	NA	NA	NA	NA	NA	NA	NA	NA	NA	NA	NA	NA	ROD_27931	NA	NA	NA	NA	NA	NA	NA	NA	NA	NA	NA	NA	NA	NA	NA	NA	NA	NA	NA	NA	NA	NA	NA	NA
Clust239	trxB	0	0	0	0	0	2.79421	2.51579	2.63126	1.95926	3.27218	2.63292	2.54409	2.54698	2.42898	2.92946	3.1175	2.0103	BN373_15361	ERS227112_03407	EC958_1000	NCTC13441_03105	b0888	BW25113_0888	ROD_09521	t1976	STM_MW09701	STMMW_09701	SL3261_0896	SL1344_0896	SEN0862	A359_05000	MEPCIT_451	A35E_00460	IM45_735	AB162_266	BCI_0321	BOBLI757_390	BTURN675_377	BVAF_390	Bfl387	BPEN_398	BCHRO640_409	BA000021_491	WIGMOR_0266	BUsg_304	BUMPG002_CDS00282	BUMPUSDA_CDS00281	BUMPF009_CDS00281
Clust240	folP	0	0	0	0	0	-0.487506	3.25551	3.02317	2.37259	-6.5	-1.01898	3.18641	2.87584	3.1412	3.4766	3.23276	-0.165094	BN373_42371	ERS227112_01012	EC958_3577	NCTC13441_00516	b3177	BW25113_3177	ROD_46441	t3212	STM_MW32931	STMMW_32931	SL3261_3266	SL1344_3266	SEN3128	A359_04910	NA	A35E_00589	IM45_1391	AB162_583	BCI_0637	BOBLI757_098	BTURN675_094	BVAF_099	Bfl099	BPEN_102	BCHRO640_103	BA000021_229	WIGMOR_0554	NA	NA	NA	NA
Clust241	adhP	0	0	0	0	0	3.15504	1.86185	3.09515	2.32107	1.65526	NA	2.88553	2.50828	2.64784	3.2521	2.78047	2.42116	BN373_24331	ERS227112_04821	EC958_1744	NCTC13441_02351	b1478	BW25113_1478	NA	t1482	STM_MW15621	STMMW_15621	SL3261_1497	SL1344_1497	SEN1488	NA	NA	NA	NA	NA	NA	NA	NA	NA	NA	NA	NA	NA	NA	NA	NA	NA	NA
Clust242	yhbJ	0	0	0	0	0	3.5746	3.04515	3.01211	2.5648	1.54488	3.08996	2.97454	2.71356	2.6322	3.20777	2.76884	2.92219	BN373_42651	ERS227112_00983	EC958_3605	NCTC13441_00487	b3205	BW25113_3205	ROD_46151	t3240	STM_MW33221	STMMW_33221	SL3261_3295	SL1344_3295	SEN3156	A359_08940	NA	NA	IM45_093	NA	NA	NA	NA	NA	NA	NA	NA	NA	NA	NA	NA	NA	NA
Clust244	rpsC	1	1	1	1	0	-6.5	-6.5	-3.08435	-6.5	-6.5	-2.26272	-6.5	-1.65729	-6.5	-6.5	-2.09817	-1.90928	BN373_43501	ERS227112_00873	EC958_3707	NCTC13441_00381	b3314	BW25113_3314	ROD_45081	t4071	STM_MW34261	STMMW_34261	SL3261_3401	SL1344_3401	SEN3262	A359_03290	MEPCIT_395	A35E_00297	IM45_761	AB162_279	BCI_0334	BOBLI757_198	BTURN675_192	BVAF_198	Bfl197	BPEN_204	BCHRO640_206	BA000021_548	WIGMOR_0200	BUsg_499	BUMPG002_CDS00085	BUMPUSDA_CDS00085	BUMPF009_CDS00085
Clust245	murI	1	1	1	1	0	-2.27083	-3.36215	-2.05912	-2.99671	-2.4622	-1.59287	-0.819967	-1.06989	-6.5	-2.12113	-1.33424	-1.16827	BN373_48901	ERS227112_00325	EC958_4455	NCTC13441_04528	b3967	BW25113_3967	ROD_37781	t3494	STM_MW40951	STMMW_40951	SL3261_4080	SL1344_4080	SEN3925	NA	NA	A35E_00141	IM45_353	AB162_132	BCI_0153	BOBLI757_605	BTURN675_596	BVAF_599	NA	BPEN_618	BCHRO640_640	BA000021_132	WIGMOR_0651	BUsg_536	BUMPG002_CDS00049	BUMPUSDA_CDS00049	BUMPF009_CDS00049
Clust246	rsmI	1	0	0	0	0	3.01345	2.73857	3.33484	2.91446	3.28805	3.06511	2.93006	3.23017	3.32262	3.76537	3.92369	3.26591	BN373_42061	ERS227112_01047	EC958_3546	NCTC13441_00549	b3146	BW25113_3146	ROD_46871	t3183	STM_MW32631	STMMW_32631	SL3261_3236	SL1344_3236	SEN3098	NA	NA	A35E_00307	NA	NA	NA	BOBLI757_052	BTURN675_049	BVAF_052	Bfl052	BPEN_053_2	BCHRO640_054	BA000021_449	WIGMOR_0309	BUsg_083	BUMPG002_CDS00505	BUMPUSDA_CDS00503	BUMPF009_CDS00504
Clust247	ftsI	1	1	1	1	0	-2.80205	-6.5	-6.5	-6.5	-6.5	-3.40004	-6.5	-6.5	-3.95891	-6.5	-3.20543	-1.44449	BN373_05771	ERS227112_02425	EC958_0224	NCTC13441_03901	b0084	BW25113_0084	ROD_00901	t0126	STM_MW01281	STMMW_01281	SL3261_0122	SL1344_0122	SEN0123	A359_03610	MEPCIT_216	A35E_00401	IM45_1153	NA	NA	BOBLI757_136	BTURN675_130	BVAF_137	Bfl136	BPEN_140	BCHRO640_141	BA000021_211	WIGMOR_0573	BUsg_216	BUMPG002_CDS00373	BUMPUSDA_CDS00372	BUMPF009_CDS00372
Clust248	NA	0	0	0	0	0	3.18089	2.47269	NA	NA	NA	3.05786	2.34799	0.732477	2.22349	2.29125	2.57984	2.38353	BN373_29231	ERS227112_04327	NA	NA	NA	NA	ROD_18611	t1042	STM_MW18281	STMMW_18281	SL3261_1765	SL1344_1765	SEN1201	NA	NA	NA	NA	NA	NA	NA	NA	NA	NA	NA	NA	NA	NA	NA	NA	NA	NA
Clust249	trmD	1	1	1	1	0	-6.5	-6.5	-6.5	-6.5	-6.5	-6.5	-6.5	-6.5	-6.5	-6.5	-6.5	-0.761455	BN373_35841	ERS227112_01713	EC958_2909	NCTC13441_01134	b2607	BW25113_2607	ROD_25571	t2629	STM_MW26881	STMMW_26881	SL3261_2647	SL1344_2647	SEN2595	A359_08800	MEPCIT_318	A35E_00241	IM45_461	AB162_172	BCI_0196	BOBLI757_176	BTURN675_170	BVAF_176	Bfl175	BPEN_181	BCHRO640_182	NA	WIGMOR_0530	BUsg_383	BUMPG002_CDS00201	BUMPUSDA_CDS00201	BUMPF009_CDS00201
Clust250	gpsA	1	1	0	0	0	0.275928	-3.62786	2.54688	-6.5	-6.5	-6.5	1.96413	-1.75982	0.256222	3.23641	2.89738	-1.22798	BN373_45941	ERS227112_00626	EC958_4016	NCTC13441_00075	b3608	BW25113_3608	ROD_42081	t3819	STM_MW36881	STMMW_36881	SL3261_3666	SL1344_3666	SEN3522	A359_02220	NA	A35E_00084	IM45_389	AB162_149	BCI_0173	BOBLI757_613	BTURN675_604	BVAF_607	Bfl604	BPEN_626	BCHRO640_648	BA000021_538	WIGMOR_0210	NA	NA	NA	NA
Clust251	yehX	0	0	0	0	0	3.03381	3.11754	2.73058	2.885	2.58502	2.46253	1.72975	2.63524	2.71213	3.04698	3.40464	2.00369	BN373_31691	ERS227112_04013	EC958_2465	NCTC13441_01579	b2129	BW25113_2129	ROD_22421	t0691	STM_MW21951	STMMW_21951	SL3261_2141	SL1344_2141	SEN2157	NA	NA	NA	NA	NA	NA	NA	NA	NA	NA	NA	NA	NA	NA	NA	NA	NA	NA
Clust252	NA	0	0	0	0	0	NA	NA	NA	NA	NA	3.0031	2.32564	2.31271	1.85167	3.27187	3.40904	2.19863	NA	NA	NA	NA	NA	NA	ROD_14731	t1412	STM_MW14911	STMMW_14911	SL3261_1421	SL1344_1421	SEN1559	NA	NA	NA	NA	NA	NA	NA	NA	NA	NA	NA	NA	NA	NA	NA	NA	NA	NA
Clust253	rfbD	0	0	0	0	0	NA	NA	4.87634	4.83347	4.74196	1.95027	3.6578	3.14282	3.22379	4.02197	3.44486	3.34761	NA	NA	EC958_2380	NCTC13441_01673	b2040	BW25113_2040	ROD_21761	t0776	STM_MW21271	STMMW_21271	SL3261_2073	SL1344_2073	SEN2092	NA	NA	NA	NA	NA	NA	NA	NA	NA	NA	NA	NA	NA	NA	NA	NA	NA	NA
Clust254	ftsY	1	1	1	1	0	-2.03051	-6.5	-6.5	-6.5	-1.26126	-3.36735	-6.5	-3.10709	-1.97196	-3.49697	-1.64069	-0.685135	BN373_44651	ERS227112_00755	EC958_3858	NCTC13441_00236	b3464	BW25113_3464	ROD_43571	t3951	STM_MW35601	STMMW_35601	SL3261_3536	SL1344_3536	SEN3394	A359_07720	MEPCIT_249	A35E_00065	IM45_137	AB162_041	BCI_0056	BOBLI757_639	BTURN675_630	NA	Bfl627	BPEN_654	BCHRO640_678	BA000021_70	WIGMOR_0075	BUsg_025	BUMPG002_CDS00563	BUMPUSDA_CDS00561	BUMPF009_CDS00562
Clust255	galE	0	0	0	0	0	2.92336	2.77716	3.41456	3.10564	2.87323	3.17659	2.61336	1.57321	1.98418	3.3488	2.85187	2.38023	BN373_13291	ERS227112_03206	EC958_0871	NCTC13441_03235	b0759	BW25113_0759	ROD_07551	t2111	STM_MW08281	STMMW_08281	SL3261_0753	SL1344_0753	SEN0721	NA	NA	NA	NA	NA	NA	NA	NA	NA	NA	NA	NA	NA	NA	NA	NA	NA	NA
Clust256	NA	0	0	0	0	0	NA	NA	NA	NA	NA	NA	NA	NA	NA	NA	NA	NA	NA	NA	NA	NA	NA	NA	NA	NA	NA	NA	NA	NA	NA	NA	NA	NA	NA	NA	NA	NA	NA	NA	NA	NA	NA	NA	NA	NA	NA	NA	NA
Clust257	NA	0	0	0	0	0	5.34302	5.03722	2.83243	4.59859	NA	NA	5.2316	4.90815	2.48477	1.58194	0.95383	NA	BN373_30961	ERS227112_04089	EC958_3342	NCTC13441_00755	NA	NA	NA	t2153	STM_MW07801	STMMW_07801	SL3261_0705	SL1344_0705	NA	NA	NA	NA	NA	NA	NA	NA	NA	NA	NA	NA	NA	NA	NA	NA	NA	NA	NA
Clust258	NA	0	0	0	0	0	3.57193	2.99793	NA	NA	NA	NA	NA	NA	NA	NA	NA	NA	BN373_31451	ERS227112_04038	NA	NA	NA	NA	NA	NA	NA	NA	NA	NA	NA	NA	NA	NA	NA	NA	NA	NA	NA	NA	NA	NA	NA	NA	NA	NA	NA	NA	NA
Clust259	thyA	0	1	1	0	0	-6.5	-6.5	-2.98606	-6.5	-6.5	-6.5	-1.70825	-6.5	-1.85022	-3.04483	-3.11381	-0.712136	BN373_38661	ERS227112_01432	EC958_5050	NCTC13441_00913	b2827	BW25113_2827	ROD_28691	t2910	STM_MW29621	STMMW_29621	SL3261_2979	SL1344_2979	SEN2843	NA	NA	NA	IM45_1203	AB162_492	BCI_0544	NA	NA	NA	NA	NA	NA	BA000021_319	WIGMOR_0450	BUsg_425	BUMPG002_CDS00159	BUMPUSDA_CDS00159	BUMPF009_CDS00159
Clust261	murD	1	1	1	1	0	-2.37091	-6.5	-6.5	-6.5	-0.0575396	-2.97316	-6.5	-6.5	-3.52887	-6.5	-6.5	-3.18652	BN373_05811	ERS227112_02429	EC958_0228	NCTC13441_03897	b0088	BW25113_0088	ROD_00941	t0130	STM_MW01321	STMMW_01321	SL3261_0126	SL1344_0126	SEN0127	A359_03570	NA	A35E_00397	IM45_1143	AB162_468	BCI_0520	BOBLI757_140	BTURN675_134	BVAF_141	Bfl140	BPEN_144	BCHRO640_145	BA000021_207	WIGMOR_0577	BUsg_212	BUMPG002_CDS00377	BUMPUSDA_CDS00376	BUMPF009_CDS00376
Clust262	rpsG	1	1	1	1	1	-1.23313	-6.5	-2.52502	-6.5	-6.5	-1.6862	-6.5	-6.5	-6.5	-6.5	-6.5	-1.3336	BN373_43631	ERS227112_00860	EC958_3737	NCTC13441_00354	b3341	BW25113_3341	ROD_44781	t4058	STM_MW34391	STMMW_34391	SL3261_3414	SL1344_3414	SEN3275	A359_04090	MEPCIT_456	A35E_00446	IM45_1087	AB162_439	BCI_0493	BOBLI757_573	BTURN675_565	BVAF_568	Bfl566	BPEN_586	BCHRO640_602	BA000021_27	WIGMOR_0031	BUsg_509	BUMPG002_CDS00075	BUMPUSDA_CDS00075	BUMPF009_CDS00075
Clust263	rpe	0	0	0	0	0	2.38778	2.76013	2.98065	0.908717	3.78389	2.17898	2.41816	2.88992	2.78836	2.1214	3.14138	2.87322	BN373_43941	ERS227112_00828	EC958_3777	NCTC13441_00314	b3386	BW25113_3386	ROD_44371	t4023	STM_MW34731	STMMW_34731	SL3261_3450	SL1344_3450	SEN3309	A359_07700	NA	A35E_00565	IM45_055	AB162_021	BCI_0022	BOBLI757_577	BTURN675_569	BVAF_572	Bfl570	BPEN_590	BCHRO640_606	BA000021_579	WIGMOR_0167	BUsg_518	BUMPG002_CDS00066	BUMPUSDA_CDS00066	BUMPF009_CDS00066
Clust264	ptsI	0	0	0	0	0	3.15479	0.921297	0.931178	0.289754	0.429435	3.01239	1.7113	0.281776	2.50469	2.67274	2.38634	1.86881	BN373_34221	ERS227112_03816	EC958_2743	NCTC13441_01302	b2416	BW25113_2416	ROD_23751	t0425	STM_MW24511	STMMW_24511	SL3261_2395	SL1344_2395	SEN2413	A359_07080	MEPCIT_313	A35E_00218	IM45_171	AB162_052	BCI_0070	BOBLI757_514	BTURN675_506	BVAF_510	Bfl510	BPEN_527	BCHRO640_542	NA	NA	BUsg_061	BUMPG002_CDS00527	BUMPUSDA_CDS00525	BUMPF009_CDS00526
Clust265	ptsP	0	0	0	0	0	3.25911	3.55774	3.15389	2.74069	3.73397	2.74087	2.41007	2.62583	2.84912	3.39156	3.0666	2.6147	BN373_38681	ERS227112_01430	EC958_3128	NCTC13441_00911	b2829	BW25113_2829	ROD_28711	t2912	STM_MW29641	STMMW_29641	SL3261_2981	SL1344_2981	SEN2845	NA	NA	NA	NA	NA	NA	NA	NA	NA	NA	NA	NA	NA	NA	NA	NA	NA	NA
Clust266	frwA	0	0	0	0	0	NA	NA	3.51639	3.42413	2.26143	3.35622	NA	3.51165	3.5417	3.71086	3.7032	2.8796	NA	NA	EC958_4434	NCTC13441_04551	b3947	BW25113_3947	ROD_37971	NA	STM_MW40761	STMMW_40761	SL3261_4060	SL1344_4060	SEN3904	NA	NA	NA	NA	NA	NA	NA	NA	NA	NA	NA	NA	NA	NA	NA	NA	NA	NA
Clust267	fryA	0	0	0	0	0	NA	NA	3.14847	3.23037	2.80381	3.099	NA	NA	NA	NA	NA	NA	NA	NA	EC958_5004	NCTC13441_01333	b2383	BW25113_2383	ROD_28011	NA	NA	NA	NA	NA	NA	NA	NA	NA	NA	NA	NA	NA	NA	NA	NA	NA	NA	NA	NA	NA	NA	NA	NA
Clust268	tsaD	1	1	1	1	1	-6.5	-6.5	-3.82599	-2.93162	-6.5	-2.79171	-6.5	-6.5	-6.5	-2.51532	-6.5	-2.06154	BN373_41261	ERS227112_01134	EC958_3470	NCTC13441_00628	b3064	BW25113_3064	ROD_36161	t3128	STM_MW31691	STMMW_31691	SL3261_3182	SL1344_3182	SEN3051	A359_06730	MEPCIT_233	A35E_00319	IM45_1353	AB162_562	BCI_0619	BOBLI757_059	BTURN675_056	BVAF_059	Bfl059	BPEN_060	BCHRO640_060	BA000021_470	WIGMOR_0286	BUsg_055	BUMPG002_CDS00533	BUMPUSDA_CDS00531	BUMPF009_CDS00532
Clust269	coaA	1	1	1	1	0	-6.5	-2.69091	-1.81509	-6.5	-0.254421	-0.745244	-1.49779	-6.5	-1.65396	-3.85701	-2.22783	-0.531898	BN373_49721	ERS227112_01822	EC958_5090	NCTC13441_04521	b3974	BW25113_3974	ROD_37751	t3487	STM_MW40981	STMMW_40981	SL3261_4083	SL1344_4083	SEN3928	A359_02660	NA	A35E_00522	IM45_807	AB162_305	BCI_0359	NA	NA	NA	NA	BPEN_191	BCHRO640_193	BA000021_513	WIGMOR_0241	NA	NA	NA	NA
Clust270	rpsB	1	1	1	1	1	-6.5	-6.5	-1.61163	-6.5	-6.5	-1.97099	-6.5	-6.5	-6.5	-6.5	-6.5	-2.43454	BN373_06741	ERS227112_02524	EC958_0315	NCTC13441_03808	b0169	BW25113_0169	ROD_01721	t0217	STM_MW02221	STMMW_02221	SL3261_0217	SL1344_0217	SEN0223	A359_06920	MEPCIT_327	A35E_00496	IM45_1165	AB162_476	BCI_0527	BOBLI757_273	BTURN675_284	BVAF_274	Bfl271	BPEN_279	BCHRO640_286	BA000021_391	WIGMOR_0374	BUsg_225	BUMPG002_CDS00364	BUMPUSDA_CDS00363	BUMPF009_CDS00363
Clust271	pheS	1	1	1	1	0	-6.5	-6.5	-6.5	-6.5	-6.5	-6.5	-6.5	-6.5	-1.8454	-6.5	-6.5	-2.32475	BN373_27621	ERS227112_04497	EC958_1936	NCTC13441_02165	b1714	BW25113_1714	ROD_13411	t1218	STM_MW13441	STMMW_13441	SL3261_1271	SL1344_1271	SEN1707	A359_01620	MEPCIT_239	A35E_00370	IM45_1035	AB162_416	BCI_0468	BOBLI757_360	BTURN675_343	BVAF_358	Bfl355	BPEN_366	BCHRO640_376	BA000021_84	WIGMOR_0089	BUsg_121	BUMPG002_CDS00468	BUMPUSDA_CDS00466	BUMPF009_CDS00467
Clust272	rpoA	1	1	1	1	1	-2.29426	-6.5	-2.57498	-6.5	-6.5	-2.75888	-6.5	-6.5	-1.83693	-3.66993	-2.57954	-0.405077	BN373_43321	ERS227112_00890	EC958_3689	NCTC13441_00400	b3295	BW25113_3295	ROD_45261	t4090	STM_MW34081	STMMW_34081	SL3261_3382	SL1344_3382	SEN3243	A359_03090	MEPCIT_414	A35E_00277	IM45_799	AB162_299	BCI_0353	BOBLI757_217	BTURN675_210	BVAF_217	Bfl216	BPEN_223	BCHRO640_225	BA000021_567	WIGMOR_0181	BUsg_480	BUMPG002_CDS00103	BUMPUSDA_CDS00103	BUMPF009_CDS00103
Clust273	plsX	0	0	0	0	0	3.1539	2.91807	3.63859	2.87343	2.61299	3.3012	2.66055	2.52064	3.55555	3.4629	3.12821	2.51157	BN373_17021	ERS227112_03566	EC958_1286	NCTC13441_02822	b1090	BW25113_1090	ROD_11521	t1728	STM_MW12011	STMMW_12011	SL3261_1129	SL1344_1129	SEN1857	NA	NA	A35E_00572	IM45_974	AB162_386	NA	BOBLI757_410	BTURN675_396	BVAF_410	Bfl407	BPEN_419	BCHRO640_430	NA	NA	NA	NA	NA	NA
Clust275	folC	1	1	1	1	0	-1.92561	-6.5	-2.24261	-2.46501	-1.28607	-6.5	-6.5	-6.5	-2.93846	-6.5	-1.98923	-1.45241	BN373_33151	ERS227112_03874	EC958_2650	NCTC13441_01396	b2315	BW25113_2315	ROD_27271	t0499	STM_MW23871	STMMW_23871	SL3261_2334	SL1344_2334	SEN2347	A359_06140	NA	A35E_00170	IM45_825	AB162_312	BCI_0366	BOBLI757_499	BTURN675_489	BVAF_495	Bfl494	BPEN_510	BCHRO640_525	BA000021_310	WIGMOR_0462	BUsg_161	BUMPG002_CDS00428	BUMPUSDA_CDS00426	BUMPF009_CDS00427
Clust276	rlmL	0	0	0	0	0	3.49651	3.32157	3.35193	3.24309	2.71374	2.95112	3.01832	2.31943	2.75484	3.17312	3.30326	2.46384	BN373_15891	ERS227112_03462	EC958_1152	NCTC13441_02948	b0948	BW25113_0948	ROD_10101	t1859	STM_MW10741	STMMW_10741	SL3261_1001	SL1344_1001	SEN0926	NA	NA	NA	NA	NA	NA	NA	NA	NA	NA	NA	NA	NA	NA	BUsg_351	BUMPG002_CDS00234	BUMPUSDA_CDS00233	BUMPF009_CDS00233
Clust277	ispB	1	1	1	1	0	-0.675576	-2.44146	-3.57949	-6.5	-6.5	-2.78397	-6.5	-6.5	-2.21134	-3.52013	-3.45483	-1.3552	BN373_42471	ERS227112_01001	EC958_3587	NCTC13441_00505	b3187	BW25113_3187	ROD_46331	t3222	STM_MW33041	STMMW_33041	SL3261_3277	SL1344_3277	SEN3138	A359_04420	NA	NA	IM45_1409	AB162_591	NA	BOBLI757_093	BTURN675_087	BVAF_092	Bfl092	BPEN_095	BCHRO640_095	BA000021_477	WIGMOR_0279	NA	NA	NA	NA
Clust278	rsmF	0	0	0	0	0	2.72417	2.30135	2.84797	1.88869	1.01538	3.3242	2.34304	1.79161	2.69622	2.95932	3.12947	2.47689	BN373_29361	ERS227112_04313	EC958_2054	NCTC13441_02052	b1835	BW25113_1835	ROD_18751	t1028	STM_MW18391	STMMW_18391	SL3261_1779	SL1344_1779	SEN1187	NA	NA	NA	NA	NA	NA	NA	NA	NA	NA	NA	NA	NA	NA	NA	NA	NA	NA
Clust279	mnmA	0	1	0	0	1	-0.304796	-2.66132	0.482759	-0.504596	-6.5	1.19246	-6.5	-6.5	1.20208	0.789158	0.066543	0.746956	BN373_17581	ERS227112_03611	EC958_1330	NCTC13441_02779	b1133	BW25113_1133	ROD_12231	t1686	STM_MW12441	STMMW_12441	SL3261_1172	SL1344_1172	SEN1815	A359_01150	MEPCIT_362	A35E_00453	IM45_942	AB162_370	BCI_0422	BOBLI757_396	BTURN675_386	BVAF_395	Bfl392	BPEN_404	BCHRO640_415	BA000021_103	WIGMOR_0110	BUsg_252	BUMPG002_CDS00336	BUMPUSDA_CDS00335	BUMPF009_CDS00335
Clust280	acs	0	0	0	0	0	3.44031	3.57606	3.31028	3.20426	2.83716	2.99586	2.65355	3.60196	3.40194	3.41978	3.46228	2.83824	BN373_00881	ERS227112_01953	EC958_4542	NCTC13441_04401	b4069	BW25113_4069	ROD_34571	t4181	STM_MW42261	STMMW_42261	SL3261_4211	SL1344_4211	SEN4045	NA	NA	NA	NA	NA	NA	NA	NA	NA	NA	NA	NA	NA	NA	NA	NA	NA	NA
Clust281	prpE	0	0	0	0	0	NA	NA	2.88816	2.3588	2.04105	2.77488	2.39457	2.54262	2.78441	3.00898	3.20504	1.91766	NA	NA	EC958_0483	NCTC13441_03629	b0335	BW25113_0335	ROD_03971	t2493	STM_MW04411	STMMW_04411	SL3261_0366	SL1344_0366	SEN0354	NA	NA	NA	NA	NA	NA	NA	NA	NA	NA	NA	NA	NA	NA	NA	NA	NA	NA
Clust282	argS	1	1	1	1	0	-6.5	-6.5	-3.4731	-6.5	-6.5	-6.5	-6.5	-1.481	-6.5	-6.5	-6.5	-2.2148	BN373_29741	ERS227112_04273	EC958_2099	NCTC13441_02005	b1876	BW25113_1876	ROD_19201	t0968	STM_MW18921	STMMW_18921	SL3261_1844	SL1344_1844	SEN1094	A359_01760	MEPCIT_292	A35E_00087	IM45_635	AB162_224	BCI_0276	BOBLI757_458	BTURN675_448	BVAF_454	Bfl453	BPEN_468	BCHRO640_482	BA000021_128	WIGMOR_0656	BUsg_237	BUMPG002_CDS00352	BUMPUSDA_CDS00351	BUMPF009_CDS00351
Clust283	glf	0	0	0	0	0	5.17798	5.16979	NA	NA	4.36376	NA	5.18058	4.49492	1.65573	1.51723	0.4154	NA	BN373_30941	ERS227112_04091	NA	NA	b2036	BW25113_2036	NA	t2157	STM_MW07761	STMMW_07761	SL3261_0700	SL1344_0700	NA	NA	NA	NA	NA	NA	NA	NA	NA	NA	NA	NA	NA	NA	NA	NA	NA	NA	NA
Clust284	rpsL	1	1	1	1	1	-6.5	-6.5	-2.41099	-6.5	-6.5	-1.35812	-6.5	-6.5	-0.480993	-6.5	-2.21215	-6.5	BN373_43641	ERS227112_00859	EC958_3738	NCTC13441_00353	b3342	BW25113_3342	ROD_44771	t4057	STM_MW34401	STMMW_34401	SL3261_3415	SL1344_3415	SEN3276	A359_04100	MEPCIT_457	A35E_00445	IM45_1085	AB162_438	BCI_0492	BOBLI757_574	BTURN675_566	BVAF_569	Bfl567	BPEN_587	BCHRO640_603	BA000021_26	WIGMOR_0030	BUsg_510	BUMPG002_CDS00074	BUMPUSDA_CDS00074	BUMPF009_CDS00074
Clust285	tyrS	1	1	1	1	0	-6.5	-6.5	-6.5	-6.5	-6.5	-6.5	-6.5	-1.01299	-2.14337	-6.5	-3.18856	-1.42389	BN373_25561	ERS227112_04699	EC958_1860	NCTC13441_02244	b1637	BW25113_1637	ROD_14301	t1317	STM_MW14521	STMMW_14521	SL3261_1381	SL1344_1381	SEN1598	A359_02030	MEPCIT_425	A35E_00187	IM45_197	AB162_061	BCI_0081	BOBLI757_374	BTURN675_362	BVAF_374	Bfl371	BPEN_382	BCHRO640_393	BA000021_337	WIGMOR_0429	BUsg_113	BUMPG002_CDS00476	BUMPUSDA_CDS00474	BUMPF009_CDS00475
Clust286	ycfH	0	0	0	0	1	3.5569	3.86339	3.08226	2.52143	4.4331	3.23586	2.42821	3.61726	3.09306	3.23939	3.15228	2.44183	BN373_17121	ERS227112_03576	EC958_1296	NCTC13441_02812	b1100	BW25113_1100	ROD_11621	t1718	STM_MW12111	STMMW_12111	SL3261_1139	SL1344_1139	SEN1847	A359_08230	MEPCIT_148	A35E_00602	IM45_958	AB162_378	BCI_0429	BOBLI757_402	BTURN675_388	BVAF_402	Bfl399	BPEN_411	BCHRO640_422	BA000021_95	WIGMOR_0102	BUsg_343	BUMPG002_CDS00242	BUMPUSDA_CDS00241	BUMPF009_CDS00241
Clust287	pyrH	1	1	1	1	0	-6.5	-6.5	-6.5	-2.33357	-6.5	-6.5	-6.5	-6.5	-2.57623	-6.5	-6.5	-1.85452	BN373_06761	ERS227112_02526	EC958_0317	NCTC13441_03806	b0171	BW25113_0171	ROD_01741	t0219	STM_MW02241	STMMW_02241	SL3261_0219	SL1344_0219	SEN0225	A359_06900	NA	A35E_00498	IM45_1169	AB162_478	BCI_0529	BOBLI757_275	BTURN675_282	BVAF_276	Bfl273	BPEN_281	BCHRO640_288	BA000021_389	NA	BUsg_227	BUMPG002_CDS00362	BUMPUSDA_CDS00361	BUMPF009_CDS00361
Clust288	rplN	1	1	1	1	0	-6.5	-6.5	-2.17133	-6.5	-0.941735	-6.5	-6.5	-0.742663	-1.03078	-6.5	-6.5	-1.58202	BN373_43461	ERS227112_00877	EC958_3703	NCTC13441_00385	b3310	BW25113_3310	ROD_45112	t4075	STM_MW34231	STMMW_34231	SL3261_3397	SL1344_3397	SEN3258	A359_03250	MEPCIT_399	A35E_00293	IM45_769	AB162_283	BCI_0338	BOBLI757_202	BTURN675_196	BVAF_202	Bfl201	BPEN_208	BCHRO640_210	BA000021_552	WIGMOR_0196	BUsg_495	BUMPG002_CDS00089	BUMPUSDA_CDS00089	BUMPF009_CDS00089
Clust290	murC	1	1	1	1	0	-6.5	-6.5	-6.5	-6.5	-6.5	-2.12958	-6.5	-2.44397	-2.68805	-6.5	-3.93384	-2.34758	BN373_05841	ERS227112_02432	EC958_0231	NCTC13441_03894	b0091	BW25113_0091	ROD_00971	t0133	STM_MW01351	STMMW_01351	SL3261_0129	SL1344_0129	SEN0130	A359_03550	NA	A35E_00394	IM45_1139	AB162_465	BCI_0518	BOBLI757_143	BTURN675_137	BVAF_144	Bfl143	BPEN_147	BCHRO640_148	BA000021_204	WIGMOR_0580	NA	BUMPG002_CDS00380	BUMPUSDA_CDS00379	BUMPF009_CDS00379
Clust291	folD	1	1	1	0	0	0.542469	-6.5	-2.77009	-6.5	-6.5	-0.490695	-2.34818	-6.5	-0.78941	-2.66393	-3.00818	-2.29729	BN373_09731	ERS227112_02835	EC958_0668	NCTC13441_03446	b0529	BW25113_0529	ROD_05611	t2321	STM_MW06101	STMMW_06101	SL3261_0535	SL1344_0535	SEN0523	A359_06250	NA	A35E_00344	IM45_288	AB162_100	BCI_0122	BOBLI757_309	BTURN675_297	BVAF_308	Bfl305	BPEN_313	BCHRO640_322	BA000021_241	WIGMOR_0539	BUsg_470	BUMPG002_CDS00113	BUMPUSDA_CDS00113	BUMPF009_CDS00113
Clust292	upp	0	0	0	0	0	4.05068	3.6815	3.30634	3.19338	2.05231	3.86318	2.80653	1.81313	2.93991	3.10353	3.19759	2.78088	BN373_34801	ERS227112_03758	EC958_2803	NCTC13441_01242	b2498	BW25113_2498	ROD_24411	t0359	STM_MW25151	STMMW_25151	SL3261_2461	SL1344_2461	SEN2479	NA	NA	NA	NA	NA	NA	BOBLI757_523	BTURN675_516	BVAF_520	Bfl520	BPEN_538	BCHRO640_553	NA	NA	NA	NA	NA	NA
Clust293	NA	0	0	0	0	0	2.5714	2.24786	NA	NA	NA	NA	NA	NA	NA	NA	NA	NA	BN373_22081	ERS227112_05040	NA	NA	NA	NA	NA	NA	NA	NA	NA	NA	NA	NA	NA	NA	NA	NA	NA	NA	NA	NA	NA	NA	NA	NA	NA	NA	NA	NA	NA
Clust294	cysS	1	1	1	0	1	-2.13278	-6.5	-6.5	-6.5	-6.5	-6.5	-6.5	-1.69917	3.43194	-6.5	-6.5	-1.15834	BN373_09711	ERS227112_02833	EC958_0665	NCTC13441_03449	b0526	BW25113_0526	ROD_05581	t2324	STM_MW06051	STMMW_06051	SL3261_0530	SL1344_0530	SEN0518	A359_06260	MEPCIT_031	A35E_00343	IM45_286	AB162_099	BCI_0121	BOBLI757_308	BTURN675_296	BVAF_307	Bfl304	BPEN_312	BCHRO640_321	BA000021_242	WIGMOR_0538	BUsg_471	BUMPG002_CDS00112	BUMPUSDA_CDS00112	BUMPF009_CDS00112
Clust296	rsmH	0	0	0	0	1	1.27329	2.89648	2.09968	1.18876	1.42099	0.820443	0.360509	-0.229539	1.85368	2.44803	2.50761	1.24586	BN373_05751	ERS227112_02423	EC958_0222	NCTC13441_03903	b0082	BW25113_0082	ROD_00881	t0124	STM_MW01261	STMMW_01261	SL3261_0120	SL1344_0120	SEN0121	A359_03620	MEPCIT_214	A35E_00404	IM45_1157	AB162_474	BCI_0524	BOBLI757_134	BTURN675_128	BVAF_135	Bfl134	BPEN_138	BCHRO640_139	BA000021_213	WIGMOR_0572	BUsg_218	BUMPG002_CDS00371	BUMPUSDA_CDS00370	BUMPF009_CDS00370
Clust297	NA	0	0	0	0	0	4.58595	5.47801	NA	NA	NA	NA	NA	NA	NA	NA	NA	NA	BN373_48281	ERS227112_00387	NA	NA	NA	NA	NA	NA	NA	NA	NA	NA	NA	NA	NA	NA	NA	NA	NA	NA	NA	NA	NA	NA	NA	NA	NA	NA	NA	NA	NA
Clust298	rsgA	0	0	0	0	0	0.784364	1.30314	0.494549	-0.390482	-0.429997	-0.46646	-3.13952	-2.20427	-1.38769	-0.520736	-0.808751	-0.242219	BN373_01711	ERS227112_02036	EC958_4651	NCTC13441_04292	b4161	BW25113_4161	ROD_32231	t4401	STM_MW42971	STMMW_42971	SL3261_4286	SL1344_4286	SEN4119	NA	NA	NA	NA	NA	NA	NA	NA	NA	NA	NA	NA	NA	NA	NA	NA	NA	NA
Clust300	cysE	0	0	0	0	0	0.94841	-6.5	-0.374965	-0.134354	0.268263	1.8962	1.97139	-6.5	1.0026	1.7436	-0.0879845	0.0814959	BN373_45931	ERS227112_00627	EC958_4015	NCTC13441_00076	b3607	BW25113_3607	ROD_42091	t3820	STM_MW36871	STMMW_36871	SL3261_3665	SL1344_3665	SEN3521	A359_02210	MEPCIT_276	NA	IM45_387	NA	BCI_0172	BOBLI757_612	BTURN675_603	BVAF_606	Bfl603	BPEN_625	BCHRO640_647	NA	NA	BUsg_051	BUMPG002_CDS00537	BUMPUSDA_CDS00535	BUMPF009_CDS00536
Clust301	NA	0	0	0	0	0	NA	NA	NA	NA	NA	NA	NA	NA	NA	NA	NA	NA	NA	NA	NA	NA	NA	NA	NA	NA	NA	NA	NA	NA	NA	NA	NA	NA	NA	NA	NA	NA	NA	NA	NA	NA	NA	NA	NA	NA	NA	NA	NA
Clust303	ftsW	1	1	1	0	0	-6.5	0.617968	-1.52559	-2.20923	-0.29599	-2.888	-1.33938	-6.5	-6.5	-6.5	-3.5882	-2.00046	BN373_05821	ERS227112_02430	EC958_0229	NCTC13441_03896	b0089	BW25113_0089	ROD_00951	t0131	STM_MW01331	STMMW_01331	SL3261_0127	SL1344_0127	SEN0128	NA	MEPCIT_218	NA	IM45_1142	AB162_467	BCI_0236	BOBLI757_141	BTURN675_135	BVAF_142	Bfl141	BPEN_145	BCHRO640_146	BA000021_206	WIGMOR_0578	BUsg_211	BUMPG002_CDS00378	BUMPUSDA_CDS00377	BUMPF009_CDS00377
Clust304	NA	0	0	0	0	0	NA	2.23684	NA	NA	NA	NA	NA	NA	NA	NA	NA	NA	NA	ERS227112_04964	NA	NA	NA	NA	NA	NA	NA	NA	NA	NA	NA	NA	NA	NA	NA	NA	NA	NA	NA	NA	NA	NA	NA	NA	NA	NA	NA	NA	NA
Clust305	ispA	1	1	0	0	0	2.21759	-6.5	-2.98015	-2.42057	-6.5	2.38312	-6.5	-0.982392	-1.43688	0.894488	-2.00201	-1.32453	BN373_08621	ERS227112_02724	EC958_0559	NCTC13441_03558	b0421	BW25113_0421	ROD_04701	t2440	STM_MW04931	STMMW_04931	SL3261_0417	SL1344_0417	SEN0405	A359_08950	NA	NA	IM45_631	AB162_222	BCI_0274	BOBLI757_238	NA	NA	NA	BPEN_245	BCHRO640_249	BA000021_144	WIGMOR_0639	BUsg_449	BUMPG002_CDS00135	BUMPUSDA_CDS00135	BUMPF009_CDS00135
Clust306	NA	0	0	0	0	0	2.97298	2.91867	NA	NA	NA	3.70734	NA	NA	NA	NA	NA	NA	BN373_32361	ERS227112_03949	NA	NA	NA	NA	ROD_23431	NA	NA	NA	NA	NA	NA	NA	NA	NA	NA	NA	NA	NA	NA	NA	NA	NA	NA	NA	NA	NA	NA	NA	NA
Clust307	mtn	0	0	0	0	0	3.02332	0.416017	2.41084	1.04179	1.51716	0.672424	1.53821	0.582949	0.279344	0.547095	1.25073	0.362346	BN373_06651	ERS227112_02515	EC958_0307	NCTC13441_03817	b0159	BW25113_0159	ROD_01631	t0208	STM_MW02131	STMMW_02131	SL3261_0208	SL1344_0208	SEN0212	A359_03950	NA	A35E_00581	IM45_517	AB162_188	BCI_0224	NA	NA	NA	NA	NA	NA	BA000021_435	WIGMOR_0324	BUsg_204	BUMPG002_CDS00385	BUMPUSDA_CDS00384	BUMPF009_CDS00384
Clust308	lolD	1	1	1	1	0	-6.5	-6.5	-1.27981	-6.5	-6.5	-6.5	-6.5	-6.5	-1.60613	-6.5	-2.48661	-1.86608	BN373_17281	ERS227112_03592	EC958_1314	NCTC13441_02795	b1117	BW25113_1117	ROD_11841	t1702	STM_MW12271	STMMW_12271	SL3261_1155	SL1344_1155	SEN1831	A359_07260	NA	A35E_00525	IM45_950	AB162_374	BCI_0425	BOBLI757_398	BTURN675_383	BVAF_398	Bfl395	BPEN_407	BCHRO640_418	BA000021_100	WIGMOR_0107	BUsg_285	BUMPG002_CDS00302	BUMPUSDA_CDS00301	BUMPF009_CDS00301
Clust309	cysA	0	0	0	0	0	3.6963	2.66946	3.03432	3.13934	2.57566	3.34431	1.98427	0.932316	3.29474	3.33807	3.37905	1.80726	BN373_34291	ERS227112_03809	EC958_2748	NCTC13441_01297	b2422	BW25113_2422	ROD_23831	t0417	STM_MW24601	STMMW_24601	SL3261_2404	SL1344_2404	SEN2422	A359_03730	NA	NA	IM45_190	NA	BCI_0079	NA	NA	NA	NA	NA	NA	NA	NA	NA	NA	NA	NA
Clust310	metN	0	0	0	0	0	3.88027	3.64344	3.4575	3.1848	3.96519	3.338	3.6214	3.44362	3.49669	4.1591	3.737	2.81014	BN373_07041	ERS227112_02555	EC958_0346	NCTC13441_03776	b0199	BW25113_0199	ROD_02091	t0250	STM_MW02531	STMMW_02531	SL3261_0248	SL1344_0248	SEN0255	NA	NA	NA	NA	NA	NA	NA	NA	NA	NA	NA	NA	NA	NA	NA	NA	NA	NA
Clust311	potA	0	0	0	0	0	2.97679	2.76207	2.83937	2.26868	3.6002	2.6657	2.45524	2.2309	2.48129	2.36191	3.04577	2.20405	BN373_17491	ERS227112_03602	EC958_1323	NCTC13441_02786	b1126	BW25113_1126	ROD_12141	t1694	STM_MW12351	STMMW_12351	SL3261_1163	SL1344_1163	SEN1823	NA	NA	NA	NA	NA	NA	NA	NA	NA	NA	NA	NA	NA	NA	NA	NA	NA	NA
Clust312	NA	0	0	0	0	0	2.56103	2.72993	NA	NA	NA	3.05742	NA	NA	NA	NA	NA	NA	BN373_07861	ERS227112_02648	NA	NA	NA	NA	ROD_13881	NA	NA	NA	NA	NA	NA	NA	NA	NA	NA	NA	NA	NA	NA	NA	NA	NA	NA	NA	NA	NA	NA	NA	NA
Clust313	NA	0	0	0	0	0	2.39186	3.09276	NA	NA	NA	NA	NA	NA	NA	NA	NA	NA	BN373_37911	ERS227112_01513	NA	NA	NA	NA	NA	NA	NA	NA	NA	NA	NA	NA	NA	NA	NA	NA	NA	NA	NA	NA	NA	NA	NA	NA	NA	NA	NA	NA	NA
Clust314	NA	0	0	0	0	0	3.20601	2.7284	NA	NA	NA	NA	NA	NA	NA	NA	NA	NA	BN373_26711	ERS227112_04591	NA	NA	NA	NA	NA	NA	NA	NA	NA	NA	NA	NA	NA	NA	NA	NA	NA	NA	NA	NA	NA	NA	NA	NA	NA	NA	NA	NA	NA
Clust315	NA	0	0	0	0	0	3.55973	NA	NA	NA	NA	NA	NA	NA	NA	NA	NA	NA	BN373_07661	NA	NA	NA	NA	NA	NA	NA	NA	NA	NA	NA	NA	NA	NA	NA	NA	NA	NA	NA	NA	NA	NA	NA	NA	NA	NA	NA	NA	NA	NA
Clust316	NA	0	0	0	0	0	NA	NA	NA	NA	NA	NA	NA	NA	NA	NA	NA	NA	NA	NA	NA	NA	NA	NA	NA	NA	NA	NA	NA	NA	NA	NA	NA	NA	NA	NA	NA	NA	NA	NA	NA	NA	NA	NA	NA	NA	NA	NA	NA
Clust317	NA	0	0	0	0	0	NA	NA	NA	NA	NA	NA	NA	NA	NA	NA	NA	NA	NA	NA	NA	NA	NA	NA	NA	NA	NA	NA	NA	NA	NA	NA	NA	NA	NA	NA	NA	NA	NA	NA	NA	NA	NA	NA	NA	NA	NA	NA	NA
Clust318	rplC	1	1	1	0	1	-0.647879	-6.5	-2.92987	-6.5	-6.5	-6.5	-1.74364	-1.50642	-6.5	-3.0341	-1.94721	0.469528	BN373_43561	ERS227112_00867	EC958_3713	NCTC13441_00375	b3320	BW25113_3320	ROD_45021	t4065	STM_MW34321	STMMW_34321	SL3261_3407	SL1344_3407	SEN3268	A359_03350	MEPCIT_389	A35E_00303	IM45_749	AB162_273	BCI_0328	BOBLI757_192	BTURN675_186	BVAF_192	Bfl191	BPEN_198	BCHRO640_200	BA000021_542	WIGMOR_0206	BUsg_505	BUMPG002_CDS00079	BUMPUSDA_CDS00079	BUMPF009_CDS00079
Clust319	rplF	1	1	1	1	1	-6.5	-6.5	-2.69201	-6.5	-6.5	-1.87238	-6.5	-6.5	-0.962828	-1.79085	-6.5	-2.10395	BN373_43411	ERS227112_00882	EC958_3698	NCTC13441_00390	b3305	BW25113_3305	ROD_45171	t4080	STM_MW34181	STMMW_34181	SL3261_3392	SL1344_3392	SEN3253	A359_03200	MEPCIT_404	A35E_00288	IM45_779	AB162_288	BCI_0343	BOBLI757_207	BTURN675_201	BVAF_207	Bfl206	BPEN_213	BCHRO640_215	BA000021_557	WIGMOR_0191	BUsg_490	BUMPG002_CDS00094	BUMPUSDA_CDS00094	BUMPF009_CDS00094
Clust320	tsf	1	1	1	1	0	-1.57542	-6.5	-3.07984	-6.5	-6.5	-6.5	-6.5	-6.5	-6.5	-6.5	-6.5	-0.861496	BN373_06751	ERS227112_02525	EC958_0316	NCTC13441_03807	b0170	BW25113_0170	ROD_01731	t0218	STM_MW02231	STMMW_02231	SL3261_0218	SL1344_0218	SEN0224	A359_06910	MEPCIT_328	A35E_00497	IM45_1167	AB162_477	BCI_0528	BOBLI757_274	BTURN675_283	BVAF_275	Bfl272	BPEN_280	BCHRO640_287	BA000021_390	WIGMOR_0375	BUsg_226	BUMPG002_CDS00363	BUMPUSDA_CDS00362	BUMPF009_CDS00362
Clust321	atoS	0	0	0	0	0	2.80458	NA	4.07248	4.04747	3.95465	NA	NA	NA	NA	NA	NA	NA	BN373_32451	NA	EC958_2556	NCTC13441_01488	b2219	BW25113_2219	NA	NA	NA	NA	NA	NA	NA	NA	NA	NA	NA	NA	NA	NA	NA	NA	NA	NA	NA	NA	NA	NA	NA	NA	NA
Clust322	dnaA	1	1	1	1	0	-6.5	-6.5	-4.52339	-6.5	-2.96812	-2.61964	-6.5	-6.5	-3.23603	-6.5	-3.30288	-2.48698	BN373_47491	ERS227112_00470	EC958_4175	NCTC13441_04814	b3702	BW25113_3702	ROD_40251	t3681	STM_MW38231	STMMW_38231	SL3261_3805	SL1344_3805	SEN3655	A359_00010	NA	A35E_00001	IM45_309	AB162_111	NA	NA	BTURN675_016	NA	NA	NA	NA	NA	NA	BUsg_012	BUMPG002_CDS00575	BUMPUSDA_CDS00573	BUMPF009_CDS00574
Clust323	murG	1	1	1	1	0	-6.5	-2.9064	-6.5	-2.98873	-6.5	-6.5	-3.11546	-6.5	-1.63831	-6.5	-3.4692	-3.88217	BN373_05831	ERS227112_02431	EC958_0230	NCTC13441_03895	b0090	BW25113_0090	ROD_00961	t0132	STM_MW01341	STMMW_01341	SL3261_0128	SL1344_0128	SEN0129	A359_03560	MEPCIT_219	A35E_00395	IM45_1141	AB162_466	BCI_0519	BOBLI757_142	BTURN675_136	BVAF_143	Bfl142	BPEN_146	BCHRO640_147	BA000021_205	WIGMOR_0579	BUsg_210	BUMPG002_CDS00379	BUMPUSDA_CDS00378	BUMPF009_CDS00378
Clust324	rluD	0	0	0	0	1	4.16112	3.30542	3.87003	3.30723	-1.06614	3.55159	2.6721	2.98267	3.207	3.78223	3.14463	2.85367	BN373_35711	ERS227112_01727	EC958_2898	NCTC13441_01146	b2594	BW25113_2594	ROD_25361	t2618	STM_MW26781	STMMW_26781	SL3261_2622	SL1344_2622	SEN2585	A359_01320	MEPCIT_264	A35E_00022	IM45_455	AB162_169	BCI_0193	BOBLI757_182	BTURN675_176	BVAF_182	Bfl181	BPEN_187	BCHRO640_189	BA000021_534	WIGMOR_0215	BUsg_388	BUMPG002_CDS00196	BUMPUSDA_CDS00196	BUMPF009_CDS00196
Clust326	NA	0	0	0	0	0	NA	5.14412	NA	NA	NA	NA	5.09815	4.92594	3.11277	2.92323	3.67704	NA	NA	ERS227112_01057	NA	NA	NA	NA	NA	t3174	STM_MW32541	STMMW_32541	SL3261_3227	SL1344_3227	NA	NA	NA	NA	NA	NA	NA	NA	NA	NA	NA	NA	NA	NA	NA	NA	NA	NA	NA
Clust327	ispF	1	1	1	1	0	-6.5	-6.5	-6.5	-1.58949	-6.5	-1.78558	-6.5	-6.5	-2.01346	-2.18479	-6.5	-2.712	BN373_37521	ERS227112_01552	EC958_3017	NCTC13441_01027	b2746	BW25113_2746	ROD_30631	t2830	STM_MW28921	STMMW_28921	SL3261_2908	SL1344_2908	SEN2768	A359_02170	NA	A35E_00366	IM45_487	AB162_183	BCI_0210	BOBLI757_167	NA	BVAF_168	NA	BPEN_172	BCHRO640_173	BA000021_530	WIGMOR_0219	BUsg_404	BUMPG002_CDS00180	BUMPUSDA_CDS00180	BUMPF009_CDS00180
Clust329	narL	0	0	0	0	0	2.42563	2.56415	3.09521	3.1988	3.1718	3.67974	2.60651	3.04734	3.58383	3.01497	3.18095	2.79271	BN373_28111	ERS227112_04451	EC958_1490	NCTC13441_02619	b1221	BW25113_1221	ROD_17851	t1675	STM_MW17591	STMMW_17591	SL3261_1695	SL1344_1695	SEN1272	NA	NA	NA	NA	NA	NA	NA	NA	NA	NA	NA	NA	NA	NA	NA	NA	NA	NA
Clust330	narP	0	0	0	0	0	NA	NA	2.81037	3.07825	2.73098	2.98332	2.936	2.2175	2.11169	2.59421	2.79441	2.50942	NA	NA	EC958_2529	NCTC13441_01516	b2193	BW25113_2193	ROD_23241	t0618	STM_MW22771	STMMW_22771	SL3261_2222	SL1344_2222	SEN2229	NA	NA	NA	NA	NA	NA	NA	NA	NA	NA	NA	NA	NA	NA	NA	NA	NA	NA
Clust332	mrdB	1	1	1	0	0	-6.5	-0.0748556	-1.13922	-6.5	-6.5	-0.949137	-6.5	-6.5	-1.17136	0.408473	-1.35395	-0.277101	BN373_12461	ERS227112_03108	EC958_0753	NCTC13441_03361	b0634	BW25113_0634	ROD_06521	t2228	STM_MW07041	STMMW_07041	SL3261_0627	SL1344_0627	SEN0608	A359_02830	MEPCIT_273	A35E_00274	IM45_542	NA	NA	BOBLI757_312	BTURN675_301	BVAF_311	Bfl308	BPEN_316	BCHRO640_325	BA000021_172	WIGMOR_0610	NA	NA	NA	NA
Clust333	dapF	0	0	0	0	0	2.29126	3.76382	2.34953	-6.5	-2.56148	-1.24475	-6.5	0.14647	-3.53087	0.796273	-1.5519	-0.72649	BN373_49331	ERS227112_01780	EC958_4271	NCTC13441_04710	b3809	BW25113_3809	ROD_39421	t3350	STM_MW39181	STMMW_39181	SL3261_3901	SL1344_3901	SEN3744	A359_01410	NA	NA	IM45_295	NA	BCI_0125	BOBLI757_588	BTURN675_578	BVAF_581	Bfl579	BPEN_600	BCHRO640_620	BA000021_269	WIGMOR_0508	BUsg_568	BUMPG002_CDS00016	BUMPUSDA_CDS00016	BUMPF009_CDS00016
Clust334	rplM	1	1	1	1	1	-6.5	-6.5	-2.57378	-6.5	-6.5	-1.79997	-6.5	-0.880354	-6.5	-2.38297	-2.30286	-0.173189	BN373_42801	ERS227112_00967	EC958_3623	NCTC13441_00468	b3231	BW25113_3231	ROD_45921	t3261	STM_MW33441	STMMW_33441	SL3261_3317	SL1344_3317	SEN3178	A359_08120	MEPCIT_314	A35E_00454	IM45_079	AB162_029	BCI_0031	BOBLI757_049	BTURN675_046	BVAF_049	Bfl049	BPEN_050	BCHRO640_051	BA000021_139	WIGMOR_0644	BUsg_378	BUMPG002_CDS00206	BUMPUSDA_CDS00206	BUMPF009_CDS00206
Clust335	NA	0	0	0	0	0	3.12041	1.86258	NA	NA	NA	NA	NA	NA	NA	NA	NA	NA	BN373_23351	ERS227112_04906	NA	NA	NA	NA	NA	NA	NA	NA	NA	NA	NA	NA	NA	NA	NA	NA	NA	NA	NA	NA	NA	NA	NA	NA	NA	NA	NA	NA	NA
Clust336	rpsM	0	1	1	0	1	-6.5	-6.5	-6.5	-6.5	-6.5	-1.29303	-6.5	-6.5	-6.5	-2.20681	-2.11693	-1.52441	BN373_43351	ERS227112_00887A	EC958_3692	NCTC13441_1added	b3298	BW25113_3298	ROD_45231	t4087	STM_MW34111	STMMW_34111	SL3261_3385	SL1344_3385	SEN3246	A359_03120	MEPCIT_411	A35E_00280	IM45_793	AB162_296	BCI_0350	BOBLI757_214	BTURN675_207	BVAF_214	Bfl213	BPEN_220	BCHRO640_222	BA000021_564	WIGMOR_0184	BUsg_483	BUMPG002_CDS00100	BUMPUSDA_CDS00100	BUMPF009_CDS00100
Clust337	rpsE	1	1	1	1	1	-6.5	-2.28607	-6.5	-6.5	-6.5	-1.78744	-6.5	-6.5	-1.46087	-6.5	-1.61555	-1.01899	BN373_43391	ERS227112_00884	EC958_3696	NCTC13441_00392	b3303	BW25113_3303	ROD_45191	t4082	STM_MW34161	STMMW_34161	SL3261_3390	SL1344_3390	SEN3251	A359_03180	MEPCIT_406	A35E_00286	IM45_783	AB162_291	BCI_0345	BOBLI757_209	BTURN675_203	BVAF_209	Bfl208	BPEN_215	BCHRO640_217	BA000021_559	WIGMOR_0189	BUsg_488	BUMPG002_CDS00096	BUMPUSDA_CDS00096	BUMPF009_CDS00096
Clust338	hpt	0	0	0	0	0	3.76924	3.04546	3.28199	3.2755	2.7319	3.14276	2.95292	3.64128	3.91585	4.00139	3.68144	2.92831	BN373_06231	ERS227112_02474	EC958_0267	NCTC13441_03856	b0125	BW25113_0125	ROD_01371	t0175	STM_MW01761	STMMW_01761	SL3261_0171	SL1344_0171	SEN0175	NA	NA	NA	NA	NA	NA	NA	NA	NA	NA	NA	NA	NA	NA	BUsg_189	BUMPG002_CDS00401	BUMPUSDA_CDS00399	BUMPF009_CDS00400
Clust339	degP	0	0	0	0	0	3.97297	3.43477	3.58861	3.51688	3.75803	3.26137	2.90786	3.73934	3.68378	3.92172	3.80281	3.02803	BN373_06671	ERS227112_02517	EC958_0309	NCTC13441_03815	b0161	BW25113_0161	ROD_01651	t0210	STM_MW02151	STMMW_02151	SL3261_0210	SL1344_0210	SEN0214	A359_07810	MEPCIT_181	A35E_00559	IM45_075	AB162_028	BCI_0029	BOBLI757_046	BTURN675_045	BVAF_047	Bfl047	BPEN_048	BCHRO640_049	BA000021_142	WIGMOR_0641	BUsg_222	BUMPG002_CDS00367	BUMPUSDA_CDS00366	BUMPF009_CDS00366
Clust340	degS	1	0	0	0	0	3.34721	-0.524626	2.53634	1.0093	-6.5	3.18617	-0.908713	3.75752	3.62204	3.70622	4.02943	3.43298	BN373_42841	ERS227112_00963	EC958_3627	NCTC13441_00464	b3235	BW25113_3235	ROD_45881	t3265	STM_MW33481	STMMW_33481	SL3261_3321	SL1344_3321	SEN3182	NA	NA	NA	NA	NA	NA	NA	NA	NA	NA	NA	NA	NA	NA	NA	NA	NA	NA
Clust341	degQ	0	0	0	0	0	3.33938	3.11575	3.84716	3.21085	2.77847	3.36287	3.51343	3.25777	3.50482	3.82794	3.60376	3.19446	BN373_42831	ERS227112_00964	EC958_3626	NCTC13441_00465	b3234	BW25113_3234	ROD_45891	t3264	STM_MW33471	STMMW_33471	SL3261_3320	SL1344_3320	SEN3181	NA	NA	NA	NA	NA	NA	NA	NA	NA	NA	NA	NA	NA	NA	NA	NA	NA	NA
Clust342	recD	0	0	0	0	0	3.26559	2.39299	2.28014	1.8939	2.08816	2.34476	1.93005	2.5085	2.79352	2.64967	3.02042	2.05845	BN373_38581	ERS227112_01440	EC958_3119	NCTC13441_00921	b2819	BW25113_2819	ROD_28611	t2901	STM_MW29541	STMMW_29541	SL3261_2971	SL1344_2971	SEN2835	A359_03650	NA	A35E_00058	IM45_1209	AB162_495	BCI_0547	BOBLI757_269	BTURN675_288	BVAF_270	Bfl267	BPEN_275	BCHRO640_282	NA	NA	BUsg_440	BUMPG002_CDS00144	BUMPUSDA_CDS00144	BUMPF009_CDS00144
Clust343	nrdI	0	0	0	0	0	2.7454	3.23171	2.85702	3.18529	2.02487	2.3496	1.89479	2.69682	2.07061	3.0329	2.90442	1.96767	BN373_36431	ERS227112_01657	EC958_2939	NCTC13441_01105	b2674	BW25113_2674	ROD_31341	t2703	STM_MW27731	STMMW_27731	SL3261_2791	SL1344_2791	SEN2651	NA	NA	NA	NA	NA	NA	NA	NA	NA	NA	NA	NA	BA000021_610	WIGMOR_0678	NA	NA	NA	NA
Clust344	clsA	0	0	0	0	0	3.6405	2.63713	3.43204	3.06582	3.69825	3.6216	2.64647	2.30644	2.7888	3.3776	2.89095	2.41842	BN373_27861	ERS227112_04482	EC958_1523	NCTC13441_02585	b1249	BW25113_1249	ROD_17591	t1651	STM_MW17341	STMMW_17341	SL3261_1670	SL1344_1670	SEN1295	A359_01590	MEPCIT_316	A35E_00220	IM45_700	AB162_249	BCI_0305	BOBLI757_436	BTURN675_422	BVAF_434	Bfl433	BPEN_446	BCHRO640_458	BA000021_365	WIGMOR_0400	BUsg_262	BUMPG002_CDS00325	BUMPUSDA_CDS00324	BUMPF009_CDS00324
Clust346	ftsA	1	1	1	1	0	-6.5	-3.18038	-2.85293	-3.22653	-6.5	-2.89763	-6.5	-2.21362	-3.45894	-6.5	-6.5	-1.53537	BN373_05871	ERS227112_02435	EC958_0234	NCTC13441_03891	b0094	BW25113_0094	ROD_01001	t0136	STM_MW01381	STMMW_01381	SL3261_0132	SL1344_0132	SEN0133	A359_03530	MEPCIT_220	A35E_00391	IM45_1135	AB162_463	NA	BOBLI757_145	BTURN675_139	BVAF_146	Bfl145	BPEN_149	BCHRO640_150	BA000021_202	WIGMOR_0582	BUsg_207	BUMPG002_CDS00382	BUMPUSDA_CDS00381	BUMPF009_CDS00381
Clust347	ribF	1	1	1	1	0	-6.5	-6.5	-1.2323	-1.8053	-6.5	-2.59949	-6.5	-6.5	-6.5	-6.5	-1.78389	-1.30128	BN373_05011	ERS227112_02355	EC958_0157	NCTC13441_03967	b0025	BW25113_0025	ROD_00221	t0047	STM_MW00461	STMMW_00461	SL3261_0046	SL1344_0046	SEN0045	A359_05410	NA	A35E_00482	IM45_1223	AB162_502	BCI_0555	BOBLI757_118	BTURN675_112	BVAF_118	Bfl117	BPEN_121	BCHRO640_122	BA000021_294	WIGMOR_0482	BUsg_143	BUMPG002_CDS00446	BUMPUSDA_CDS00444	BUMPF009_CDS00445
Clust348	galS	0	0	0	0	0	3.60305	3.28704	2.74912	2.41532	3.55703	2.33788	2.48643	3.0607	2.68244	2.75873	2.60907	2.19139	BN373_31911	ERS227112_03991	EC958_2488	NCTC13441_01558	b2151	BW25113_2151	ROD_22791	t0664	STM_MW22231	STMMW_22231	SL3261_2168	SL1344_2168	SEN2184	NA	NA	NA	NA	NA	NA	NA	NA	NA	NA	NA	NA	NA	NA	NA	NA	NA	NA
Clust349	galR	0	0	0	0	0	3.27887	3.10803	3.34373	3.324	3.53473	3.11405	2.97102	2.87978	2.96955	3.38704	3.44802	2.70502	BN373_38771	ERS227112_01420	EC958_3137	NCTC13441_00900	b2837	BW25113_2837	ROD_28811	t2921	STM_MW29731	STMMW_29731	SL3261_2989	SL1344_2989	SEN2854	NA	NA	NA	NA	NA	NA	NA	NA	NA	NA	NA	NA	NA	NA	NA	NA	NA	NA
Clust350	ascG	0	0	0	0	0	3.61215	3.30108	NA	NA	2.92866	2.45274	2.66423	2.7383	2.61606	3.27546	3.22852	2.60586	BN373_36831	ERS227112_01610	NA	NA	b2714	BW25113_2714	ROD_31001	t2922	STM_MW29741	STMMW_29741	SL3261_2990	SL1344_2990	SEN2855	NA	NA	NA	NA	NA	NA	NA	NA	NA	NA	NA	NA	NA	NA	NA	NA	NA	NA
Clust351	NA	0	0	0	0	0	3.31717	3.29499	NA	NA	NA	NA	NA	3.22011	2.15103	2.35582	3.04214	2.6787	BN373_38821	ERS227112_01415	NA	NA	NA	NA	NA	NA	STM_MW15501	STMMW_15501	SL3261_1485	SL1344_1485	SEN1500	NA	NA	NA	NA	NA	NA	NA	NA	NA	NA	NA	NA	NA	NA	NA	NA	NA	NA
Clust352	coaD	1	1	1	1	0	-6.5	-6.5	-1.93554	-6.5	-6.5	-6.5	-6.5	-6.5	-6.5	-2.88877	-6.5	-3.28404	BN373_46171	ERS227112_00603	EC958_4042	NCTC13441_00049	b3634	BW25113_3634	ROD_41821	t3793	STM_MW37141	STMMW_37141	SL3261_3691	SL1344_3691	SEN3547	A359_04260	NA	A35E_00086	IM45_401	AB162_153	BCI_0176	NA	NA	NA	NA	BPEN_634	BCHRO640_656	BA000021_288	WIGMOR_0488	BUsg_562	BUMPG002_CDS00022	BUMPUSDA_CDS00022	BUMPF009_CDS00022
Clust353	era	1	1	1	1	0	-1.46432	-3.12011	-6.5	-2.17397	-6.5	-6.5	-6.5	-6.5	-1.46443	-6.5	-6.5	-0.230352	BN373_35491	ERS227112_00022	EC958_2872	NCTC13441_01173	b2566	BW25113_2566	ROD_25121	t0276	STM_MW25961	STMMW_25961	SL3261_2542	SL1344_2542	SEN2560	A359_07770	MEPCIT_004	A35E_00147	IM45_643	AB162_227	BCI_0280	BOBLI757_546	NA	NA	NA	NA	NA	NA	NA	BUsg_248	BUMPG002_CDS00340	BUMPUSDA_CDS00339	BUMPF009_CDS00339
Clust354	map	1	0	1	0	1	3.38211	2.7574	-6.5	-6.5	-6.5	-2.10124	-6.5	-6.5	-2.70835	-1.79719	-6.5	-0.103338	BN373_06731	ERS227112_02522	EC958_0314	NCTC13441_03810	b0168	BW25113_0168	ROD_01711	t0216	STM_MW02211	STMMW_02211	SL3261_0216	SL1344_0216	SEN0221	A359_06930	MEPCIT_326	A35E_00355	IM45_1161	AB162_475	BCI_0526	BOBLI757_272	BTURN675_285	BVAF_273	Bfl270	BPEN_278	BCHRO640_285	BA000021_392	WIGMOR_0373	BUsg_224	BUMPG002_CDS00365	BUMPUSDA_CDS00364	BUMPF009_CDS00364
Clust355	NA	0	0	0	0	0	3.8341	3.1485	NA	NA	NA	NA	NA	NA	NA	NA	NA	NA	BN373_22551	ERS227112_04993	NA	NA	NA	NA	NA	NA	NA	NA	NA	NA	NA	NA	NA	NA	NA	NA	NA	NA	NA	NA	NA	NA	NA	NA	NA	NA	NA	NA	NA
Clust356	rplP	1	1	1	0	1	-6.5	-6.5	-6.5	-6.5	-6.5	-6.5	-6.5	-6.5	0.632242	-6.5	-2.3273	-1.72409	BN373_43491	ERS227112_00874	EC958_3706	NCTC13441_00382	b3313	BW25113_3313	ROD_45091	t4072	STM_MW34251	STMMW_34251	SL3261_3400	SL1344_3400	SEN3261	A359_03280	MEPCIT_396	A35E_00296	IM45_765	AB162_280	BCI_0335	BOBLI757_199	BTURN675_193	BVAF_199	Bfl198	BPEN_205	BCHRO640_207	BA000021_549	WIGMOR_0199	BUsg_498	BUMPG002_CDS00086	BUMPUSDA_CDS00086	BUMPF009_CDS00086
Clust358	murB	1	1	1	1	0	-2.52093	-6.5	-6.5	-6.5	-6.5	-1.86087	-3.20122	-6.5	-2.77028	-6.5	-3.92799	-1.91307	BN373_49701	ERS227112_01820	EC958_5088	NCTC13441_04523	b3972	BW25113_3972	ROD_37771	t3489	STM_MW40961	STMMW_40961	SL3261_4081	SL1344_4081	SEN3926	A359_00810	NA	A35E_00122	IM45_1109	AB162_450	BCI_0504	BOBLI757_184	BTURN675_178	BVAF_184	Bfl183	BPEN_189	BCHRO640_191	BA000021_511	WIGMOR_0243	BUsg_042	BUMPG002_CDS00546	BUMPUSDA_CDS00544	BUMPF009_CDS00545
Clust359	rpsK	1	1	1	1	1	-6.5	-6.5	-6.5	-6.5	-6.5	-6.5	-6.5	-6.5	-0.859809	-6.5	-6.5	-1.42448	BN373_43341	ERS227112_00887B	EC958_3691	NCTC13441_00398	b3297	BW25113_3297	ROD_45241	t4088	STM_MW34101	STMMW_34101	SL3261_3384	SL1344_3384	SEN3245	A359_03110	MEPCIT_412	A35E_00279	IM45_795	AB162_297	BCI_0351	BOBLI757_215	BTURN675_208	BVAF_215	Bfl214	BPEN_221	BCHRO640_223	BA000021_565	WIGMOR_0183	BUsg_482	BUMPG002_CDS00101	BUMPUSDA_CDS00101	BUMPF009_CDS00101
Clust360	efp	0	0	0	0	1	2.60281	0.601633	1.34482	-2.331	0.783504	2.80519	2.85472	1.52799	2.15896	0.920079	2.69145	2.4835	BN373_01581	ERS227112_02023	EC958_4636	NCTC13441_04308	b4147	BW25113_4147	ROD_32111	t4386	STM_MW42831	STMMW_42831	SL3261_4271	SL1344_4271	SEN4104	A359_04730	MEPCIT_234	A35E_00473	IM45_1293	AB162_536	BCI_0589	BOBLI757_073	BTURN675_068	BVAF_072	Bfl072	BPEN_074	BCHRO640_073	BA000021_286	WIGMOR_0490	BUsg_021	BUMPG002_CDS00567	BUMPUSDA_CDS00565	BUMPF009_CDS00566
Clust361	NA	0	0	0	0	0	NA	NA	NA	NA	NA	NA	NA	NA	NA	NA	NA	NA	NA	NA	NA	NA	NA	NA	NA	NA	NA	NA	NA	NA	NA	NA	NA	NA	NA	NA	NA	NA	NA	NA	NA	NA	NA	NA	NA	NA	NA	NA	NA
Clust362	bglG	0	0	0	0	0	3.29957	2.56854	3.99323	4.72775	4.46867	NA	NA	NA	NA	NA	NA	NA	BN373_31811	ERS227112_04001	EC958_4196	NCTC13441_04794	b3723	BW25113_3723	NA	NA	NA	NA	NA	NA	NA	NA	NA	NA	NA	NA	NA	NA	NA	NA	NA	NA	NA	NA	NA	NA	NA	NA	NA
Clust363	dnaG	1	1	1	1	0	-3.09245	-6.5	-6.5	-2.71566	-6.5	-3.57668	-6.5	-3.00581	-2.05708	-4.2981	-3.27223	-1.67206	BN373_41281	ERS227112_01132	EC958_3472	NCTC13441_00626	b3066	BW25113_3066	ROD_36181	t3130	STM_MW31711	STMMW_31711	SL3261_3184	SL1344_3184	SEN3053	A359_06400	MEPCIT_231	A35E_00377	IM45_1349	AB162_560	BCI_0617	BOBLI757_057	BTURN675_054	BVAF_057	Bfl057	BPEN_058	BCHRO640_058	BA000021_468	WIGMOR_0288	BUsg_053	BUMPG002_CDS00535	BUMPUSDA_CDS00533	BUMPF009_CDS00534
Clust364	NA	0	0	0	0	0	3.2423	2.71864	NA	NA	NA	2.40835	NA	NA	NA	NA	NA	NA	BN373_41191	ERS227112_01141	NA	NA	NA	NA	ROD_36101	NA	NA	NA	NA	NA	NA	NA	NA	NA	NA	NA	NA	BOBLI757_528	BTURN675_521	BVAF_526	Bfl525	BPEN_544	BCHRO640_558	NA	NA	NA	NA	NA	NA
Clust365	fabZ	1	1	1	1	0	-6.5	-6.5	-6.5	-6.5	-6.5	-6.5	-6.5	-0.845711	-6.5	-6.5	-6.5	-1.79155	BN373_06851	ERS227112_02535	EC958_0326	NCTC13441_03796	b0180	BW25113_0180	ROD_01831	t0228	STM_MW02331	STMMW_02331	SL3261_0228	SL1344_0228	SEN0234	A359_09490	NA	A35E_00507	IM45_1187	AB162_486	BCI_0537	BOBLI757_284	BTURN675_274	BVAF_285	Bfl282	BPEN_290	BCHRO640_298	NA	WIGMOR_0384	BUsg_232	BUMPG002_CDS00357	BUMPUSDA_CDS00356	BUMPF009_CDS00356
Clust366	bacA	0	0	0	0	0	3.42718	3.33758	2.89865	2.46646	3.10183	3.77911	3.03974	2.93176	3.66678	3.8734	3.15187	3.06959	BN373_41141	ERS227112_01145	EC958_3462	NCTC13441_00635	b3057	BW25113_3057	ROD_36021	t3125	STM_MW31661	STMMW_31661	SL3261_3178	SL1344_3178	SEN3047	NA	MEPCIT_033	NA	IM45_1357	AB162_564	BCI_0621	BOBLI757_062	BTURN675_059	NA	NA	BPEN_063	BCHRO640_063	BA000021_472	NA	BUsg_059	BUMPG002_CDS00529	BUMPUSDA_CDS00527	BUMPF009_CDS00528
Clust367	rlmD	0	0	0	0	0	3.83405	3.41054	3.65383	3.15263	2.89718	2.99506	2.51378	3.00396	2.67971	3.21997	2.96773	2.27182	BN373_37711	ERS227112_01533	EC958_3052	NCTC13441_00991	b2785	BW25113_2785	ROD_30311	t2866	STM_MW29201	STMMW_29201	SL3261_2938	SL1344_2938	SEN2802	NA	NA	NA	NA	NA	NA	NA	NA	NA	NA	NA	NA	NA	NA	NA	NA	NA	NA
Clust368	rdgB	0	0	0	0	0	3.34883	3.17882	2.85812	2.70249	2.1015	2.30125	2.09178	2.72842	3.18704	2.92005	3.20951	2.24789	BN373_40411	ERS227112_01275	EC958_3240	NCTC13441_00797	b2954	BW25113_2954	ROD_50321	t3015	STM_MW30641	STMMW_30641	SL3261_3078	SL1344_3078	SEN2946	A359_08540	NA	NA	NA	NA	NA	NA	NA	NA	NA	NA	NA	BA000021_77	WIGMOR_0082	NA	NA	NA	NA
Clust369	dppB	0	0	0	0	0	3.80159	2.83277	3.28122	3.28119	2.79836	3.13067	3.10457	2.96934	2.95806	3.23737	3.21766	2.63587	BN373_45361	ERS227112_00684	EC958_3949	NCTC13441_00140	b3543	BW25113_3543	ROD_42641	t3886	STM_MW36201	STMMW_36201	SL3261_3595	SL1344_3595	SEN3453	NA	NA	NA	NA	NA	NA	NA	NA	NA	NA	NA	NA	NA	NA	NA	NA	NA	NA
Clust370	gsiC	0	0	0	0	0	3.1021	2.73109	3.41673	2.94972	3.51808	2.79544	2.13848	1.46971	2.83766	2.78043	3.46079	2.46784	BN373_14301	ERS227112_03301	EC958_0943	NCTC13441_03164	b0831	BW25113_0831	ROD_08361	t2039	STM_MW09011	STMMW_09011	SL3261_0826	SL1344_0826	SEN0796	NA	NA	NA	NA	NA	NA	NA	NA	NA	NA	NA	NA	NA	NA	NA	NA	NA	NA
Clust371	ddpB	0	0	0	0	0	3.05682	2.03272	2.96708	2.86167	2.16556	3.22495	NA	NA	NA	NA	NA	NA	BN373_26041	ERS227112_04650	EC958_3871	NCTC13441_00223	b1486	BW25113_1486	ROD_43201	NA	NA	NA	NA	NA	NA	NA	NA	NA	NA	NA	NA	NA	NA	NA	NA	NA	NA	NA	NA	NA	NA	NA	NA
Clust372	nikB	0	0	0	0	0	3.49965	3.45019	3.46613	3.17338	3.30801	2.59107	NA	NA	NA	NA	NA	NA	BN373_11571	ERS227112_03017	EC958_4556	NCTC13441_04388	b3477	BW25113_3477	ROD_22191	NA	NA	NA	NA	NA	NA	NA	NA	NA	NA	NA	NA	NA	NA	NA	NA	NA	NA	NA	NA	NA	NA	NA	NA
Clust373	NA	0	0	0	0	0	3.06113	3.16308	NA	NA	NA	NA	NA	NA	NA	NA	NA	NA	BN373_44861	ERS227112_00734	NA	NA	NA	NA	NA	NA	NA	NA	NA	NA	NA	NA	NA	NA	NA	NA	NA	NA	NA	NA	NA	NA	NA	NA	NA	NA	NA	NA	NA
Clust374	NA	0	0	0	0	0	3.52194	2.17817	NA	NA	NA	NA	NA	NA	NA	NA	NA	NA	BN373_31401	ERS227112_05588	NA	NA	NA	NA	NA	NA	NA	NA	NA	NA	NA	NA	NA	NA	NA	NA	NA	NA	NA	NA	NA	NA	NA	NA	NA	NA	NA	NA	NA
Clust375	NA	0	0	0	0	0	2.54976	3.02867	NA	NA	NA	NA	NA	NA	NA	NA	NA	NA	BN373_11371	ERS227112_04043	NA	NA	NA	NA	NA	NA	NA	NA	NA	NA	NA	NA	NA	NA	NA	NA	NA	NA	NA	NA	NA	NA	NA	NA	NA	NA	NA	NA	NA
Clust376	NA	0	0	0	0	0	2.70353	2.38685	NA	NA	NA	NA	NA	NA	NA	NA	NA	NA	BN373_24351	ERS227112_04819	NA	NA	NA	NA	NA	NA	NA	NA	NA	NA	NA	NA	NA	NA	NA	NA	NA	NA	NA	NA	NA	NA	NA	NA	NA	NA	NA	NA	NA
Clust377	lplA	0	0	0	0	0	3.44008	3.51755	2.97309	2.94761	3.02202	3.16506	1.9142	2.3397	2.67021	3.10436	2.94193	2.28614	BN373_04661	ERS227112_02319	EC958_0116	NCTC13441_04008	b4386	BW25113_4386	ROD_49091	t4615	STM_MW45191	STMMW_45191	SL3261_4503	SL1344_4503	SEN4332	NA	NA	NA	NA	NA	NA	BOBLI757_362	BTURN675_341	BVAF_360	Bfl357	BPEN_368	BCHRO640_379	NA	NA	NA	NA	NA	NA
Clust378	oppB	0	0	0	0	0	3.98978	3.3934	4.88474	4.75202	3.14483	3.52974	2.81999	3.42618	3.40387	3.63582	3.31355	2.76383	BN373_27921	ERS227112_04476	EC958_1518	NCTC13441_02590	b1244	BW25113_1244	ROD_17641	t1657	STM_MW17401	STMMW_17401	SL3261_1676	SL1344_1676	SEN1290	NA	NA	NA	NA	NA	NA	NA	NA	NA	NA	NA	NA	NA	NA	NA	NA	NA	NA
Clust379	yejB	0	0	0	0	0	3.40071	2.97349	2.44682	2.52441	2.73272	3.57475	2.41871	2.34833	2.6115	2.69116	2.87432	2.15671	BN373_32171	ERS227112_03969	EC958_2516	NCTC13441_01531	b2178	BW25113_2178	ROD_23091	t0638	STM_MW22481	STMMW_22481	SL3261_2194	SL1344_2194	SEN2210	NA	NA	NA	NA	NA	NA	NA	NA	NA	NA	NA	NA	NA	NA	NA	NA	NA	NA
Clust380	apt	0	0	0	0	0	3.67882	3.74079	3.2068	2.46517	3.93517	3.07437	3.33226	2.82061	2.51409	3.12775	3.14859	2.8859	BN373_09391	ERS227112_02804	EC958_0608	NCTC13441_03509	b0469	BW25113_0469	ROD_05271	t2377	STM_MW05531	STMMW_05531	SL3261_0476	SL1344_0476	SEN0464	NA	NA	NA	NA	NA	NA	BOBLI757_304	BTURN675_291	BVAF_303	Bfl300	BPEN_308	BCHRO640_317	NA	NA	NA	NA	NA	NA
Clust381	ppa	1	1	1	1	0	-6.5	-6.5	-6.5	-2.17328	-6.5	-1.82149	-6.5	-1.23427	-0.731923	-2.62286	-2.58378	-0.497132	BN373_02321	ERS227112_02097	EC958_4720	NCTC13441_04220	b4226	BW25113_4226	ROD_32861	t4468	STM_MW43581	STMMW_43581	SL3261_4347	SL1344_4347	SEN4183	A359_08370	MEPCIT_038	A35E_00438	IM45_1332	AB162_551	BCI_0608	BOBLI757_094	BTURN675_086	BVAF_091	Bfl091	BPEN_094	BCHRO640_094	BA000021_479	WIGMOR_0277	BUsg_081	BUMPG002_CDS00507	BUMPUSDA_CDS00505	BUMPF009_CDS00506
Clust382	NA	0	0	0	0	0	2.61888	2.30891	NA	NA	NA	3.09522	NA	NA	NA	NA	NA	NA	BN373_24321	ERS227112_04822	NA	NA	NA	NA	ROD_15591	NA	NA	NA	NA	NA	NA	NA	NA	NA	NA	NA	NA	NA	NA	NA	NA	NA	NA	NA	NA	NA	NA	NA	NA
Clust383	ispE	1	1	1	1	0	-0.97893	-6.5	-6.5	-6.5	-6.5	-6.5	-6.5	-6.5	-1.67846	-6.5	-6.5	-1.53195	BN373_28311	ERS227112_04431	EC958_1476	NCTC13441_02634	b1208	BW25113_1208	ROD_18051	t1097	STM_MW17711	STMMW_17711	SL3261_1707	SL1344_1707	SEN1260	A359_04610	NA	A35E_00072	IM45_669	AB162_239	BCI_0292	BOBLI757_352	NA	BVAF_349	Bfl347	BPEN_357	BCHRO640_367	BA000021_347	WIGMOR_0419	BUsg_164	BUMPG002_CDS00426	BUMPUSDA_CDS00424	BUMPF009_CDS00425
Clust385	glnP	0	0	0	0	0	0.986454	3.14466	3.20421	2.76505	3.17653	2.74119	3.36169	3.18381	3.38839	3.45746	2.98684	3.09982	BN373_14031	ERS227112_03275	EC958_0923	NCTC13441_03184	b0810	BW25113_0810	ROD_08111	t2059	STM_MW08801	STMMW_08801	SL3261_0804	SL1344_0804	SEN0774	NA	NA	NA	NA	NA	NA	NA	NA	NA	NA	NA	NA	NA	NA	NA	NA	NA	NA
Clust386	NA	0	0	0	0	0	NA	NA	NA	NA	NA	NA	NA	NA	NA	NA	NA	NA	NA	NA	NA	NA	NA	NA	NA	NA	NA	NA	NA	NA	NA	NA	NA	NA	NA	NA	NA	NA	NA	NA	NA	NA	NA	NA	NA	NA	NA	NA	NA
Clust387	sufS	0	0	0	0	0	3.30982	2.42312	3.5634	3.02845	3.09237	2.79719	2.44524	2.89069	3.43402	3.19463	3.65903	2.35556	BN373_27221	ERS227112_04540	EC958_1900	NCTC13441_02201	b1680	BW25113_1680	ROD_13701	t1241	STM_MW13791	STMMW_13791	SL3261_1307	SL1344_1307	SEN1672	A359_03010	MEPCIT_378	A35E_00209	IM45_1025	AB162_410	BCI_0462	BOBLI757_367	BTURN675_355	BVAF_365	Bfl362	BPEN_373	BCHRO640_384	BA000021_356	WIGMOR_0410	NA	NA	NA	NA
Clust388	csdA	0	0	0	0	0	2.96444	3.24799	3.24835	2.85355	2.89442	2.54797	2.47798	2.19971	2.80567	2.67085	3.07099	2.55282	BN373_38081	ERS227112_01495	EC958_3080	NCTC13441_00964	b2810	BW25113_2810	ROD_28551	t2892	STM_MW29471	STMMW_29471	SL3261_2964	SL1344_2964	SEN2828	NA	NA	NA	NA	NA	NA	NA	NA	NA	NA	NA	NA	NA	NA	NA	NA	NA	NA
Clust389	fmt	1	1	1	0	1	0.577084	-6.5	-1.92466	-3.00381	-6.5	-1.69781	-2.30241	-6.5	-1.34806	-2.60106	-1.18756	0.464866	BN373_43241	ERS227112_00898	EC958_3681	NCTC13441_00408	b3288	BW25113_3288	ROD_45341	t4097	STM_MW34001	STMMW_34001	SL3261_3374	SL1344_3374	SEN3235	A359_09240	MEPCIT_348	A35E_00457	IM45_927	AB162_364	BCI_0415	BOBLI757_219	BTURN675_212	BVAF_219	Bfl218	BPEN_225	BCHRO640_227	BA000021_494	WIGMOR_0263	BUsg_478	BUMPG002_CDS00105	BUMPUSDA_CDS00105	BUMPF009_CDS00105
Clust391	rplD	1	1	1	1	1	-6.5	-6.5	-6.5	-6.5	-6.5	-6.5	-6.5	-1.44943	-1.15485	-2.97733	-1.89024	-0.474598	BN373_43551	ERS227112_00868	EC958_3712	NCTC13441_00376	b3319	BW25113_3319	ROD_45031	t4066	STM_MW34311	STMMW_34311	SL3261_3406	SL1344_3406	SEN3267	A359_03340	MEPCIT_390	A35E_00302	IM45_751	AB162_274	BCI_0329	BOBLI757_193	BTURN675_187	BVAF_193	Bfl192	BPEN_199	BCHRO640_201	BA000021_543	WIGMOR_0205	BUsg_504	BUMPG002_CDS00080	BUMPUSDA_CDS00080	BUMPF009_CDS00080
Clust392	pstC	0	0	0	0	0	3.27471	-1.22425	2.23856	1.45646	2.90979	3.05975	2.05708	3.71036	3.79724	3.14174	3.95748	3.31638	BN373_47681	ERS227112_00451	EC958_4200	NCTC13441_04790	b3727	BW25113_3727	ROD_40141	t3667	STM_MW38411	STMMW_38411	SL3261_3823	SL1344_3823	SEN3670	NA	NA	NA	NA	NA	NA	NA	NA	NA	NA	NA	NA	NA	NA	NA	NA	NA	NA
Clust393	nadD	1	1	1	1	0	-6.5	-6.5	-2.34392	-1.64193	-6.5	-1.73204	-6.5	-6.5	-6.5	-6.5	-2.56002	-1.79655	BN373_12511	ERS227112_03113	EC958_0758	NCTC13441_03356	b0639	BW25113_0639	ROD_06591	t2222	STM_MW07101	STMMW_07101	SL3261_0633	SL1344_0633	SEN0614	A359_05120	NA	A35E_00272	IM45_537	AB162_196	BCI_0234	NA	NA	NA	NA	NA	NA	BA000021_170	WIGMOR_0612	BUsg_431	NA	NA	NA
Clust394	pcnB	0	0	0	0	0	3.3628	2.86467	2.68525	2.78624	3.12427	2.88843	2.57627	2.28133	3.39456	3.36594	3.32694	2.84368	BN373_06331	ERS227112_02484	EC958_0286	NCTC13441_03837	b0143	BW25113_0143	ROD_01471	t0192	STM_MW01901	STMMW_01901	SL3261_0185	SL1344_0185	SEN0189	A359_02910	MEPCIT_354	A35E_00007	IM45_527	AB162_192	BCI_0228	NA	NA	NA	NA	NA	NA	NA	NA	NA	NA	NA	NA
Clust395	atpG	0	0	0	0	0	3.24489	2.34178	2.35005	1.51664	1.73756	2.77952	1.97546	1.80396	2.74222	1.87505	2.94788	3.04086	BN373_47751	ERS227112_00445	EC958_4206	NCTC13441_04783	b3733	BW25113_3733	ROD_40071	t3653	STM_MW38511	STMMW_38511	SL3261_3833	SL1344_3833	SEN3680	A359_06440	NA	NA	IM45_331	AB162_121	BCI_0142	BOBLI757_007	BTURN675_007	BVAF_007	Bfl007	BPEN_007	BCHRO640_007	BA000021_6	WIGMOR_0007	BUsg_007	BUMPG002_CDS00580	BUMPUSDA_CDS00578	BUMPF009_CDS00579
Clust396	gmk	1	1	1	1	0	-1.80356	-6.5	-2.446	-6.5	-6.5	-6.5	-1.50753	-6.5	-1.53933	-6.5	-1.56045	-2.06275	BN373_46381	ERS227112_00583	EC958_4055	NCTC13441_00036	b3648	BW25113_3648	ROD_41681	t3778	STM_MW37291	STMMW_37291	SL3261_3706	SL1344_3706	SEN3562	A359_06800	NA	A35E_00607	IM45_260	AB162_089	BCI_0110	BOBLI757_628	BTURN675_618	BVAF_618	Bfl616	BPEN_641	BCHRO640_664	BA000021_405	WIGMOR_0358	BUsg_419	BUMPG002_CDS00165	BUMPUSDA_CDS00165	BUMPF009_CDS00165
Clust397	rpiA	0	0	0	0	0	2.33217	-2.17236	0.717641	2.84426	1.91244	2.05294	-2.60005	-0.53055	1.25342	-1.84197	-1.29312	0.187854	BN373_40131	ERS227112_01316	EC958_3194	NCTC13441_00841	b2914	BW25113_2914	ROD_49161	t2981	STM_MW30231	STMMW_30231	SL3261_3039	SL1344_3039	SEN2906	A359_04290	NA	A35E_00421	IM45_1415	AB162_594	BCI_0647	BOBLI757_256	BTURN675_246	BVAF_258	Bfl256	BPEN_263	BCHRO640_270	BA000021_501	WIGMOR_0255	BUsg_397	BUMPG002_CDS00187	BUMPUSDA_CDS00187	BUMPF009_CDS00187
Clust398	lexA	1	1	1	0	0	-1.67922	-6.5	-6.5	-2.54725	-1.69654	-6.5	-0.849082	-6.5	-2.82464	-3.03488	-6.5	1.40342	BN373_00381	ERS227112_01903	EC958_4499	NCTC13441_04443	b4043	BW25113_4043	ROD_37031	t4143	STM_MW41871	STMMW_41871	SL3261_4174	SL1344_4174	SEN4006	NA	NA	NA	NA	NA	NA	NA	NA	NA	NA	NA	NA	NA	NA	NA	NA	NA	NA
Clust399	rpsH	1	1	1	1	1	-6.5	-6.5	-6.5	-6.5	-6.5	-6.5	-6.5	-6.5	-6.5	-6.5	-2.26118	-2.66232	BN373_43421	ERS227112_00881	EC958_3699	NCTC13441_00389	b3306	BW25113_3306	ROD_45161	t4079	STM_MW34191	STMMW_34191	SL3261_3393	SL1344_3393	SEN3254	A359_03210	MEPCIT_403	A35E_00289	IM45_777	AB162_287	BCI_0342	BOBLI757_206	BTURN675_200	BVAF_206	Bfl205	BPEN_212	BCHRO640_214	BA000021_556	WIGMOR_0192	BUsg_491	BUMPG002_CDS00093	BUMPUSDA_CDS00093	BUMPF009_CDS00093
Clust400	rpsD	1	1	1	1	1	-0.621609	-6.5	-1.90257	-2.39476	-6.5	-6.5	-6.5	-6.5	-6.5	-1.99818	-1.90804	-1.73212	BN373_43331	ERS227112_00889	EC958_5072	NCTC13441_00399	b3296	BW25113_3296	ROD_45251	t4089	STM_MW34091	STMMW_34091	SL3261_3383	SL1344_3383	SEN3244	A359_03100	MEPCIT_413	A35E_00278	IM45_797	AB162_298	BCI_0352	BOBLI757_216	BTURN675_209	BVAF_216	Bfl215	BPEN_222	BCHRO640_224	BA000021_566	WIGMOR_0182	BUsg_481	BUMPG002_CDS00102	BUMPUSDA_CDS00102	BUMPF009_CDS00102
Clust401	NA	0	0	0	0	0	NA	NA	-1.87759	NA	NA	NA	NA	NA	NA	NA	NA	NA	NA	NA	EC958_3690	NA	NA	NA	NA	NA	NA	NA	NA	NA	NA	NA	NA	NA	NA	NA	NA	NA	NA	NA	NA	NA	NA	NA	NA	NA	NA	NA	NA
Clust402	pstA	0	0	0	0	0	3.03747	0.766755	2.51001	2.26435	3.0837	3.28453	2.78435	3.51181	3.68015	3.23729	3.82494	3.1903	BN373_47671	ERS227112_00452	EC958_4199	NCTC13441_04791	b3726	BW25113_3726	ROD_40151	t3668	STM_MW38401	STMMW_38401	SL3261_3822	SL1344_3822	SEN3669	NA	NA	NA	NA	NA	NA	NA	NA	NA	NA	NA	NA	NA	NA	NA	NA	NA	NA
Clust403	infC	1	1	1	1	0	-6.5	-6.5	-6.5	-6.5	-6.5	-1.96745	-6.5	-6.5	-6.5	-6.5	-6.5	-6.5	BN373_27651	ERS227112_04493	EC958_1939	NCTC13441_02161	b1718	BW25113_1718	ROD_13381	t1214	STM_MW13411	STMMW_13411	SL3261_1268	SL1344_1268	SEN1710	NA	MEPCIT_242	NA	IM45_1041	AB162_419	BCI_0471	BOBLI757_357	BTURN675_346	BVAF_355	Bfl352	BPEN_363	BCHRO640_373	BA000021_81	WIGMOR_0086	NA	BUMPG002_CDS00471	BUMPUSDA_CDS00469	BUMPF009_CDS00470
Clust404	wecG	0	0	0	0	0	3.51146	4.39234	3.18664	2.75915	2.97367	3.31731	2.5044	2.64468	3.26329	3.08267	3.05535	2.86379	BN373_49231	ERS227112_01765	EC958_4257	NCTC13441_04728	b3794	BW25113_3794	ROD_39521	t3368	STM_MW39041	STMMW_39041	SL3261_3888	SL1344_3888	SEN3734	NA	NA	NA	IM45_421	NA	NA	NA	NA	NA	NA	NA	NA	NA	NA	NA	NA	NA	NA
Clust405	ubiE	0	1	1	0	0	-1.09044	-6.5	0	0.0935943	-0.140833	-0.099728	-6.5	-2.32455	-0.817359	-2.55253	-1.42548	-0.952194	BN373_49541	ERS227112_01801	EC958_4315	NCTC13441_04666	b3833	BW25113_3833	ROD_39211	t3327	STM_MW39411	STMMW_39411	SL3261_3924	SL1344_3924	SEN3765	A359_08700	NA	NA	IM45_041	NA	NA	BOBLI757_635	BTURN675_625	BVAF_624	Bfl622	BPEN_649	BCHRO640_672	BA000021_118	WIGMOR_0129	NA	NA	NA	NA
Clust406	ispH	1	1	1	1	0	-6.5	-6.5	-3.56192	-6.5	-6.5	-6.5	-6.5	-1.01553	-6.5	-3.324	-6.5	-0.894747	BN373_05051	ERS227112_02359	EC958_0161	NCTC13441_03963	b0029	BW25113_0029	ROD_00261	t0051	STM_MW00501	STMMW_00501	SL3261_0050	SL1344_0050	SEN0049	A359_05450	NA	A35E_00479	IM45_1229	AB162_505	BCI_0558	BOBLI757_121	NA	BVAF_121	Bfl120	BPEN_124	BCHRO640_125	BA000021_291	WIGMOR_0485	BUsg_140	BUMPG002_CDS00449	BUMPUSDA_CDS00447	BUMPF009_CDS00448
Clust407	NA	0	0	0	0	0	2.93259	NA	NA	NA	NA	NA	NA	NA	NA	NA	NA	NA	BN373_19461	NA	NA	NA	NA	NA	NA	NA	NA	NA	NA	NA	NA	NA	NA	NA	NA	NA	NA	NA	NA	NA	NA	NA	NA	NA	NA	NA	NA	NA	NA
Clust408	yceM	0	0	0	0	0	2.52291	3.34967	3.23282	2.80494	4.07707	3.31376	2.6914	3.16935	3.71999	3.41806	3.83063	2.25275	BN373_16931	ERS227112_03556	EC958_1263	NCTC13441_02844	b1068	BW25113_1068	ROD_11301	t1751	STM_MW11771	STMMW_11771	SL3261_1106	SL1344_1106	SEN1879	NA	NA	NA	NA	NA	NA	NA	NA	NA	NA	NA	NA	NA	NA	NA	NA	NA	NA
Clust409	mutM	0	0	0	0	0	3.36445	2.98073	3.2854	3.56673	3.82775	3.24177	3.14861	2.97416	3.17232	3.21352	3.15027	3.02663	BN373_46181	ERS227112_00602	EC958_4043	NCTC13441_00048	b3635	BW25113_3635	ROD_41811	t3792	STM_MW37151	STMMW_37151	SL3261_3692	SL1344_3692	SEN3548	NA	MEPCIT_059	NA	IM45_403	NA	BCI_0177	BOBLI757_622	NA	NA	NA	NA	NA	NA	NA	NA	NA	NA	NA
Clust410	rpsI	0	0	0	0	1	0.632095	-1.11131	0.952529	-1.72111	-6.5	0.878384	-1.04421	-6.5	1.20798	0.0653456	1.28282	0.175225	BN373_42791	ERS227112_00968	EC958_3622	NCTC13441_00469	b3230	BW25113_3230	ROD_45931	t3260	STM_MW33431	STMMW_33431	SL3261_3316	SL1344_3316	SEN3177	A359_08130	MEPCIT_315	A35E_00455	IM45_081	AB162_030	BCI_0032	BOBLI757_050	BTURN675_047	BVAF_050	Bfl050	BPEN_051	BCHRO640_052	BA000021_138	WIGMOR_0645	BUsg_377	BUMPG002_CDS00207	BUMPUSDA_CDS00207	BUMPF009_CDS00207
Clust411	rnc	0	1	0	0	1	-1.052	-6.5	2.32669	NA	2.45029	-0.0220833	1.41016	-0.600199	0.530961	-0.170721	-2.42968	-1.991	BN373_35501	ERS227112_00020A	EC958_2873	NA	b2567	BW25113_2567	ROD_25131	t0277	STM_MW25971	STMMW_25971	SL3261_2543	SL1344_2543	SEN2561	A359_07760	MEPCIT_003	A35E_00148	IM45_644	AB162_228	BCI_0281	BOBLI757_547	BTURN675_538	BVAF_542	Bfl540	BPEN_560	BCHRO640_575	BA000021_195	WIGMOR_0589	BUsg_249	BUMPG002_CDS00339	BUMPUSDA_CDS00338	BUMPF009_CDS00338
Clust412	udk	0	0	0	0	0	2.38458	2.97683	3.32439	2.3369	3.37356	3.87084	3.88846	3.5074	3.20908	3.81436	3.14721	3.33217	BN373_31221	ERS227112_04063	EC958_2406	NCTC13441_01645	b2066	BW25113_2066	ROD_22021	t0750	STM_MW21541	STMMW_21541	SL3261_2099	SL1344_2099	SEN2118	NA	NA	A35E_00531	NA	NA	NA	NA	NA	NA	NA	NA	NA	NA	NA	NA	NA	NA	NA
Clust413	nadE	1	1	1	1	0	-6.5	-2.69241	-2.40341	-6.5	-6.5	-6.5	-6.5	-6.5	-1.63819	-6.5	-6.5	-1.48614	BN373_18511	ERS227112_05505	EC958_1961	NCTC13441_02140	b1740	BW25113_1740	ROD_13161	t1189	STM_MW13171	STMMW_13171	SL3261_1245	SL1344_1245	SEN1733	A359_03420	NA	A35E_00221	IM45_662	AB162_235	BCI_0288	NA	NA	NA	NA	NA	NA	BA000021_341	WIGMOR_0425	BUsg_168	BUMPG002_CDS00422	BUMPUSDA_CDS00420	BUMPF009_CDS00421
Clust414	NA	0	0	0	0	0	3.26163	2.94193	NA	NA	NA	2.45389	NA	NA	NA	NA	NA	NA	BN373_41201	ERS227112_01140	NA	NA	NA	NA	ROD_36111	NA	NA	NA	NA	NA	NA	NA	NA	NA	NA	NA	NA	BOBLI757_527	BTURN675_520	BVAF_525	Bfl524	BPEN_543	BCHRO640_557	NA	NA	NA	NA	NA	NA
Clust416	pth	1	1	1	1	1	-6.5	-6.5	-6.5	-6.5	-6.5	-6.5	-6.5	-6.5	-6.5	-6.5	-2.06005	-0.987274	BN373_28361	ERS227112_04426	EC958_1472	NCTC13441_02638	b1204	BW25113_1204	ROD_18091	t1093	STM_MW17751	STMMW_17751	SL3261_1711	SL1344_1711	SEN1256	A359_04590	MEPCIT_251	A35E_00115	IM45_674	AB162_241	BCI_0294	BOBLI757_350	BTURN675_338	BVAF_347	Bfl345	BPEN_355	BCHRO640_365	BA000021_349	WIGMOR_0417	BUsg_184	BUMPG002_CDS00406	BUMPUSDA_CDS00404	BUMPF009_CDS00405
Clust417	rplT	1	1	1	0	1	0.316085	-6.5	-6.5	-6.5	-6.5	-1.36929	-6.5	-6.5	-6.5	-6.5	-6.5	-6.5	BN373_27631	ERS227112_04495	EC958_1937	NCTC13441_02163	b1716	BW25113_1716	ROD_13401	t1216	STM_MW13431	STMMW_13431	SL3261_1270	SL1344_1270	SEN1708	A359_01630	MEPCIT_240	A35E_00371	IM45_1037	AB162_417	BCI_0469	BOBLI757_359	BTURN675_344	BVAF_357	Bfl354	BPEN_365	BCHRO640_375	BA000021_83	WIGMOR_0088	BUsg_120	BUMPG002_CDS00469	BUMPUSDA_CDS00467	BUMPF009_CDS00468
Clust418	yqfA	0	0	0	0	0	3.62119	3.40739	3.09974	2.69663	3.13448	3.42602	2.81423	2.90282	3.16735	3.1736	3.23902	2.8625	BN373_39941	ERS227112_01336	EC958_3181	NCTC13441_00856	b2899	BW25113_2899	ROD_49341	t2967	STM_MW30091	STMMW_30091	SL3261_3025	SL1344_3025	SEN2892	NA	NA	NA	NA	NA	NA	NA	NA	NA	NA	NA	NA	NA	NA	NA	NA	NA	NA
Clust419	ruvA	0	0	0	0	0	2.25861	0.715286	1.4898	2.09254	2.13201	1.1468	2.24819	2.93651	2.3359	3.44692	3.04859	2.8606	BN373_29621	ERS227112_04285	EC958_2084	NCTC13441_02020	b1861	BW25113_1861	ROD_19031	t0982	STM_MW18761	STMMW_18761	SL3261_1829	SL1344_1829	SEN1108	NA	MEPCIT_123	NA	IM45_718	AB162_258	BCI_0313	NA	NA	NA	NA	NA	NA	NA	NA	NA	NA	NA	NA
Clust420	rplK	0	1	1	0	1	-6.5	-6.5	-2.63461	-6.5	-6.5	-1.59877	-1.93035	-6.5	-2.50538	-6.5	-1.6661	-0.964228	BN373_49761	ERS227112_01830	EC958_5094	NCTC13441_04513	b3983	BW25113_3983	ROD_37691	t3478	STM_MW41021	STMMW_41021	SL3261_4088	SL1344_4088	SEN3933	A359_02750	MEPCIT_435	A35E_00326	IM45_1097	AB162_444	BCI_0498	BOBLI757_568	BTURN675_560	BVAF_563	Bfl561	BPEN_581	BCHRO640_597	BA000021_517	WIGMOR_0233	BUsg_039	BUMPG002_CDS00549	BUMPUSDA_CDS00547	BUMPF009_CDS00548
Clust421	rpsS	1	1	1	1	1	-6.5	-6.5	-6.5	-6.5	-6.5	-6.5	-6.5	-6.5	-1.62803	-6.5	-6.5	-0.173541	BN373_43521	ERS227112_00871	EC958_3709	NCTC13441_00379	b3316	BW25113_3316	ROD_45061	t4069	STM_MW34281	STMMW_34281	SL3261_3403	SL1344_3403	SEN3264	A359_03310	MEPCIT_393	A35E_00299	IM45_757	AB162_277	BCI_0332	BOBLI757_196	BTURN675_190	BVAF_196	Bfl195	BPEN_202	BCHRO640_204	BA000021_546	WIGMOR_0202	BUsg_501	BUMPG002_CDS00083	BUMPUSDA_CDS00083	BUMPF009_CDS00083
Clust422	cmk	0	0	0	0	0	-6.5	1.17255	1.67248	0.269849	0.761839	0.155865	0.856449	0.795003	2.02875	NA	1.49893	1.63504	BN373_15531	ERS227112_03425	EC958_1120	NCTC13441_02979	b0910	BW25113_0910	ROD_09781	t1954	STM_MW09911	STMMW_09911	NA	SL1344_0917	SEN0884	A359_01360	NA	A35E_00025	IM45_578	AB162_207	BCI_0254	BOBLI757_384	NA	BVAF_384	Bfl381	BPEN_392	BCHRO640_403	BA000021_484	WIGMOR_0273	NA	NA	NA	NA
Clust424	frr	1	1	1	1	1	-0.967073	-6.5	-0.887508	-6.5	-6.5	-1.5983	-1.77615	-6.5	-6.5	-6.5	-6.5	-1.0657	BN373_06771	ERS227112_02527	EC958_0318	NCTC13441_03805	b0172	BW25113_0172	ROD_01751	t0220	STM_MW02251	STMMW_02251	SL3261_0220	SL1344_0220	SEN0226	A359_06890	MEPCIT_329	A35E_00499	IM45_1171	AB162_479	BCI_0530	BOBLI757_276	BTURN675_281	BVAF_277	Bfl274	BPEN_282	BCHRO640_289	BA000021_388	WIGMOR_0376	BUsg_228	BUMPG002_CDS00361	BUMPUSDA_CDS00360	BUMPF009_CDS00360
Clust425	purC	0	0	0	0	0	3.50813	3.09025	2.57523	3.05781	2.41235	3.1036	3.11982	2.72789	3.13299	2.96457	2.45362	2.76161	BN373_34691	ERS227112_03769	EC958_2793	NCTC13441_01253	b2476	BW25113_2476	ROD_24251	t0372	STM_MW25051	STMMW_25051	SL3261_2450	SL1344_2450	SEN2466	A359_06560	NA	NA	IM45_175	AB162_054	BCI_0071	NA	NA	NA	NA	NA	NA	BA000021_329	WIGMOR_0438	NA	NA	NA	NA
Clust426	rpiB	0	0	0	0	0	4.54219	NA	3.63088	2.99634	1.9593	3.7684	NA	NA	NA	NA	NA	NA	BN373_17391	NA	EC958_4571	NCTC13441_04373	b4090	BW25113_4090	ROD_34751	NA	NA	NA	NA	NA	NA	NA	NA	NA	NA	NA	NA	NA	NA	NA	NA	NA	NA	NA	NA	NA	NA	NA	NA
Clust427	NA	0	0	0	0	0	NA	NA	NA	NA	NA	3.41332	NA	NA	NA	NA	NA	NA	NA	NA	NA	NA	NA	NA	ROD_03781	NA	NA	NA	NA	NA	NA	NA	NA	NA	NA	NA	NA	NA	NA	NA	NA	NA	NA	NA	NA	NA	NA	NA	NA
Clust428	NA	0	0	0	0	0	NA	NA	NA	NA	NA	4.50907	NA	NA	NA	NA	NA	NA	NA	NA	NA	NA	NA	NA	ROD_50581	NA	NA	NA	NA	NA	NA	NA	NA	NA	NA	NA	NA	NA	NA	NA	NA	NA	NA	NA	NA	NA	NA	NA	NA
Clust429	dtd	0	0	0	0	0	3.20668	3.07576	2.995	3.345	3.22695	2.92263	1.8235	2.2754	3.00896	3.1433	2.93402	2.0895	BN373_48141	ERS227112_00401	EC958_4362	NCTC13441_04616	b3887	BW25113_3887	ROD_38731	t3593	STM_MW39921	STMMW_39921	SL3261_3974	SL1344_3974	SEN3816	NA	NA	NA	NA	NA	NA	NA	NA	NA	NA	NA	NA	NA	NA	NA	NA	NA	NA
Clust430	thiI	0	0	0	0	0	3.0395	3.04639	2.95059	2.82751	2.5415	3.16049	2.07561	2.97692	2.7595	3.09258	3.35445	2.44934	BN373_08641	ERS227112_02726	EC958_0561	NCTC13441_03556	b0423	BW25113_0423	ROD_04721	t2438	STM_MW04951	STMMW_04951	SL3261_0419	SL1344_0419	SEN0407	NA	NA	NA	NA	NA	NA	BOBLI757_239	BTURN675_228	BVAF_240	Bfl239	BPEN_246	BCHRO640_250	NA	NA	NA	NA	NA	NA
Clust431	trmL	0	0	0	0	0	3.77662	2.89469	2.90018	3.016	3.10737	1.94389	2.3761	2.42638	2.55431	2.77701	2.96943	1.98296	BN373_45921	ERS227112_00628	EC958_4014	NCTC13441_00077	b3606	BW25113_3606	ROD_42131	t3824	STM_MW36831	STMMW_36831	SL3261_3660	SL1344_3660	SEN3517	NA	NA	NA	NA	NA	NA	NA	NA	NA	NA	NA	NA	NA	NA	NA	NA	NA	NA
Clust432	nfo	0	0	0	0	0	2.73773	2.59987	2.55409	1.822	2.69276	2.51178	3.26065	2.4543	2.24308	2.97808	2.80552	2.12541	BN373_32011	ERS227112_03983	EC958_2496	NCTC13441_01550	b2159	BW25113_2159	ROD_22891	t0652	STM_MW22351	STMMW_22351	SL3261_2180	SL1344_2180	SEN2196	A359_01140	NA	NA	IM45_880	AB162_342	BCI_0392	NA	NA	NA	NA	NA	NA	NA	NA	BUsg_130	BUMPG002_CDS00459	BUMPUSDA_CDS00457	BUMPF009_CDS00458
Clust433	atpB	0	0	0	0	0	3.5712	2.79202	2.86303	2.00958	0.635226	3.11531	1.61011	1.40694	2.66815	1.5877	2.42987	2.62514	BN373_47801	ERS227112_00440	EC958_4211	NCTC13441_04778	b3738	BW25113_3738	ROD_40021	t3648	STM_MW38551	STMMW_38551	SL3261_3838	SL1344_3838	SEN3685	A359_06490	NA	NA	IM45_341	AB162_126	BCI_0147	BOBLI757_002	BTURN675_002	BVAF_002	Bfl002	BPEN_002	BCHRO640_002	BA000021_1	WIGMOR_0002	BUsg_002	BUMPG002_CDS00585	BUMPUSDA_CDS00583	BUMPF009_CDS00584
Clust434	cdsA	1	1	1	1	0	-6.5	-6.5	-6.5	-2.38208	-6.5	-6.5	-6.5	-1.74967	-1.81846	-6.5	-3.03024	-3.69126	BN373_06801	ERS227112_02530	EC958_0321	NCTC13441_03801	b0175	BW25113_0175	ROD_01781	t0223	STM_MW02281	STMMW_02281	SL3261_0223	SL1344_0223	SEN0229	A359_09440	NA	A35E_00502	IM45_1177	AB162_482	BCI_0533	BOBLI757_279	BTURN675_279	BVAF_280	Bfl277	BPEN_285	BCHRO640_293	BA000021_385	WIGMOR_0379	NA	NA	NA	NA
Clust435	nusA	1	1	1	0	0	-6.5	-2.03187	-0.149606	0.309683	-6.5	0.0299487	-1.10652	-2.70995	-0.825712	-0.227842	-0.380907	-1.4057	BN373_42291	ERS227112_01023	EC958_3571	NCTC13441_00525	b3169	BW25113_3169	ROD_46631	t3205	STM_MW32871	STMMW_32871	SL3261_3260	SL1344_3260	SEN3122	A359_04950	MEPCIT_305	A35E_00595	IM45_1385	AB162_577	BCI_0632	BOBLI757_104	BTURN675_099	BVAF_104	Bfl103	BPEN_107	BCHRO640_108	BA000021_226	WIGMOR_0559	BUsg_366	NA	BUMPUSDA_CDS00218	BUMPF009_CDS00218
Clust436	rplS	1	1	1	0	1	-6.5	-6.5	-6.5	-0.830796	-6.5	-6.5	-1.52891	-6.5	0.199872	-1.49815	1.51983	-0.620775	BN373_35831	ERS227112_01714	EC958_2908	NCTC13441_01135	b2606	BW25113_2606	ROD_25561	t2628	STM_MW26871	STMMW_26871	SL3261_2646	SL1344_2646	SEN2594	A359_08790	MEPCIT_317	A35E_00242	IM45_459	AB162_171	BCI_0195	BOBLI757_177	BTURN675_171	BVAF_177	Bfl176	BPEN_182	BCHRO640_183	BA000021_249	WIGMOR_0529	BUsg_384	BUMPG002_CDS00200	BUMPUSDA_CDS00200	BUMPF009_CDS00200
Clust437	pgsA	1	1	1	1	0	-6.5	-6.5	-6.5	-6.5	-6.5	-6.5	-6.5	-6.5	-6.5	-6.5	-6.5	-2.59093	BN373_29931	ERS227112_04251	EC958_2179	NCTC13441_01912	b1912	BW25113_1912	ROD_19671	t0931	STM_MW19241	STMMW_19241	SL3261_1875	SL1344_1875	SEN1061	A359_03670	NA	A35E_00583	IM45_551	AB162_200	BCI_0240	BOBLI757_417	BTURN675_404	BVAF_416	Bfl415	BPEN_427	BCHRO640_439	BA000021_314	WIGMOR_0455	NA	NA	NA	NA
Clust438	folK	1	1	1	0	0	-6.5	-6.5	-0.703959	0.248335	-6.5	-1.37902	-0.691951	-6.5	0.328071	1.80502	-6.5	-2.71888	BN373_06321	ERS227112_02483	EC958_0285	NCTC13441_03838	b0142	BW25113_0142	ROD_01461	t0191	STM_MW01891	STMMW_01891	SL3261_0184	SL1344_0184	SEN0188	A359_02900	NA	A35E_00006	IM45_525	AB162_193	BCI_0229	BOBLI757_152	BTURN675_144	BVAF_151	Bfl150	BPEN_155	BCHRO640_156	BA000021_263	WIGMOR_0514	NA	NA	NA	NA
Clust439	yihA	1	1	1	1	0	-6.5	-6.5	-2.2263	-2.43716	-2.21969	-2.31412	-6.5	-6.5	-3.06363	-1.64777	-2.0933	-1.32026	BN373_48051	ERS227112_00412	EC958_4343	NCTC13441_04636	b3865	BW25113_3865	ROD_38961	t3620	STM_MW39651	STMMW_39651	SL3261_3948	SL1344_3948	SEN3789	A359_05970	MEPCIT_023	A35E_00032	IM45_268	AB162_091	BCI_0113	NA	BTURN675_620	NA	NA	BPEN_644	BCHRO640_667	BA000021_162	WIGMOR_0619	BUsg_417	BUMPG002_CDS00167	BUMPUSDA_CDS00167	BUMPF009_CDS00167
Clust441	yegS	0	0	0	0	0	3.22426	2.44982	3.72452	4.91308	4.77569	2.90188	NA	1.6867	2.72565	3.12112	3.16003	2.40407	BN373_31361	ERS227112_04047	EC958_2423	NCTC13441_01626	b2086	BW25113_2086	ROD_22151	NA	STM_MW21711	STMMW_21711	SL3261_2117	SL1344_2117	SEN2136	NA	NA	NA	NA	NA	NA	NA	NA	NA	NA	NA	NA	NA	NA	NA	NA	NA	NA
Clust442	NA	0	0	0	0	0	NA	NA	NA	NA	NA	NA	NA	5.2542	4.40722	4.28599	2.57002	NA	NA	NA	NA	NA	NA	NA	NA	NA	STM_MW22621	STMMW_22611	SL3261_2208	SL1344_2208	NA	NA	NA	NA	NA	NA	NA	NA	NA	NA	NA	NA	NA	NA	NA	NA	NA	NA	NA
Clust443	smpB	0	0	0	0	1	3.09983	2.7383	3.30255	3.19795	1.86264	3.9588	4.80339	4.255	4.35477	4.35228	4.37808	4.2773	BN373_35961	ERS227112_01701	EC958_2922	NCTC13441_01122	b2620	BW25113_2620	ROD_25691	t2642	STM_MW27021	STMMW_27021	SL3261_2660	SL1344_2660	SEN2608	A359_00090	MEPCIT_419	A35E_00338	IM45_1254	AB162_516	BCI_0568	BOBLI757_554	BTURN675_545	BVAF_550	Bfl548	BPEN_568	BCHRO640_583	BA000021_111	WIGMOR_0119	BUsg_245	BUMPG002_CDS00343	BUMPUSDA_CDS00342	BUMPF009_CDS00342
Clust444	holB	1	1	1	1	1	-6.5	-2.32801	-6.5	-2.33095	-0.514757	-2.41433	-6.5	-6.5	-2.19444	-1.34105	-6.5	-6.5	BN373_17111	ERS227112_03575	EC958_1295	NCTC13441_02813	b1099	BW25113_1099	ROD_11611	t1719	STM_MW12101	STMMW_12101	SL3261_1138	SL1344_1138	SEN1848	A359_08240	MEPCIT_149	A35E_00603	IM45_960	AB162_379	BCI_0430	BOBLI757_403	BTURN675_389	BVAF_403	Bfl400	BPEN_412	BCHRO640_423	BA000021_94	WIGMOR_0101	BUsg_342	BUMPG002_CDS00243	BUMPUSDA_CDS00242	BUMPF009_CDS00242
Clust446	rpsJ	1	1	1	1	1	-6.5	-6.5	-6.5	-6.5	-6.5	-6.5	-6.5	-6.5	-0.789427	-2.02578	-6.5	-0.328537	BN373_43571	ERS227112_00866	EC958_3714	NCTC13441_00374	b3321	BW25113_3321	ROD_45011	t4064	STM_MW34331	STMMW_34331	SL3261_3408	SL1344_3408	SEN3269	A359_03360	MEPCIT_388	A35E_00304	IM45_747	AB162_272	BCI_0327	BOBLI757_191	BTURN675_185	BVAF_191	Bfl190	BPEN_197	BCHRO640_199	BA000021_541	WIGMOR_0207	BUsg_506	BUMPG002_CDS00078	BUMPUSDA_CDS00078	BUMPF009_CDS00078
Clust447	coaE	1	1	1	1	0	-6.5	-6.5	-2.80755	-6.5	-6.5	-6.5	-6.5	-6.5	-1.42293	-2.5546	-1.66657	-0.504826	BN373_05951	ERS227112_02443	EC958_0243	NCTC13441_03883	b0103	BW25113_0103	ROD_01081	t0146	STM_MW01461	STMMW_01461	SL3261_0140	SL1344_0140	SEN0144	A359_03440	NA	A35E_00088	IM45_1125	AB162_459	BCI_0514	NA	NA	NA	NA	BPEN_153	BCHRO640_154	BA000021_192	WIGMOR_0592	BUsg_197	BUMPG002_CDS00392	BUMPUSDA_CDS00391	BUMPF009_CDS00391
Clust450	iscU	0	0	0	0	0	1.73671	-6.5	-0.00784632	-0.940555	0.336999	1.95412	0.464223	0.316836	-6.5	2.56626	1.33366	1.51092	BN373_35181	ERS227112_00055	EC958_2840	NCTC13441_01207	b2529	BW25113_2529	ROD_24731	t0314	STM_MW25591	STMMW_25591	SL3261_2504	SL1344_2504	SEN2522	NA	NA	NA	NA	NA	NA	NA	NA	NA	NA	NA	NA	NA	NA	BUsg_578	BUMPG002_CDS00006	BUMPUSDA_CDS00006	BUMPF009_CDS00006
Clust451	ybeX	0	0	0	0	0	3.31744	3.44029	3.36146	3.0835	3.59406	0.638421	2.17434	2.18087	2.40926	2.80798	2.59541	2.29289	BN373_12631	ERS227112_03125	EC958_0776	NCTC13441_03339	b0658	BW25113_0658	ROD_06701	t2206	STM_MW07321	STMMW_07321	SL3261_0656	SL1344_0656	SEN0636	NA	NA	NA	NA	NA	NA	BOBLI757_319	BTURN675_307	BVAF_318	Bfl315	BPEN_323	BCHRO640_332	NA	NA	BUsg_428	BUMPG002_CDS00156	BUMPUSDA_CDS00156	BUMPF009_CDS00156
Clust452	msrB	0	0	0	0	0	3.43414	2.08024	1.51722	1.97072	0.114792	3.05587	1.93039	1.73206	2.22912	3.50678	2.61329	2.15326	BN373_18201	ERS227112_03666	EC958_2000	NCTC13441_02102	b1778	BW25113_1778	ROD_12741	t1170	STM_MW12981	STMMW_12981	SL3261_1226	SL1344_1226	SEN1761	NA	NA	NA	NA	NA	NA	NA	NA	NA	NA	NA	NA	NA	NA	NA	NA	NA	NA
Clust453	NA	0	0	0	0	0	NA	NA	NA	NA	NA	NA	NA	NA	NA	NA	NA	NA	NA	NA	NA	NA	NA	NA	NA	NA	NA	NA	NA	NA	NA	NA	NA	NA	NA	NA	NA	NA	NA	NA	NA	NA	NA	NA	NA	NA	NA	NA	NA
Clust454	yigZ	0	0	0	0	0	3.7697	3.86367	3.50684	3.59564	3.41144	3.79696	3.68545	2.77548	3.2537	3.79134	3.54268	2.75688	BN373_49671	ERS227112_01814	EC958_4328	NCTC13441_04653	b3848	BW25113_3848	ROD_39071	t3313	STM_MW39551	STMMW_39551	SL3261_3938	SL1344_3938	SEN3779	NA	NA	NA	NA	NA	NA	NA	NA	NA	NA	NA	NA	NA	NA	NA	NA	NA	NA
Clust455	dapD	0	1	1	0	0	-6.5	-6.5	-1.03172	-6.5	-6.5	-6.5	-6.5	-6.5	-6.5	-6.5	-6.5	-0.43466	BN373_06701	ERS227112_02520	EC958_0312	NCTC13441_03812	b0166	BW25113_0166	ROD_01691	t0214	STM_MW02191	STMMW_02191	SL3261_0214	SL1344_0214	SEN0219	A359_00910	NA	NA	NA	NA	NA	BOBLI757_271	BTURN675_286	BVAF_272	Bfl269	BPEN_277_2	BCHRO640_284	BA000021_393	WIGMOR_0372	BUsg_223	BUMPG002_CDS00366	BUMPUSDA_CDS00365	BUMPF009_CDS00365
Clust457	greA	0	0	0	0	1	3.46043	2.91014	2.95451	2.72868	2.42941	2.98485	3.52341	2.86294	2.94653	3.236	3.02952	2.91432	BN373_42411	ERS227112_01008	EC958_3581	NCTC13441_00512	b3181	BW25113_3181	ROD_46401	t3216	STM_MW32981	STMMW_32981	SL3261_3271	SL1344_3271	SEN3132	A359_04880	MEPCIT_299	A35E_00585	IM45_1399	AB162_586	BCI_0640	BOBLI757_095	BTURN675_091	BVAF_096	Bfl096	BPEN_099	BCHRO640_099	BA000021_232	WIGMOR_0551	BUsg_371	BUMPG002_CDS00213	BUMPUSDA_CDS00213	BUMPF009_CDS00213
Clust458	NA	0	0	0	0	0	3.71245	3.05743	NA	NA	NA	NA	NA	NA	NA	NA	NA	NA	BN373_07501	ERS227112_02612	NA	NA	NA	NA	NA	NA	NA	NA	NA	NA	NA	NA	NA	NA	NA	NA	NA	NA	NA	NA	NA	NA	NA	NA	NA	NA	NA	NA	NA
Clust459	hisS	1	1	1	1	0	-0.417462	-6.5	-6.5	-2.64667	-6.5	-6.5	-6.5	-6.5	-0.863579	-6.5	-3.56403	-1.73819	BN373_35011	ERS227112_00071	EC958_2824	NCTC13441_01222	b2514	BW25113_2514	ROD_24571	t0334	STM_MW25391	STMMW_25391	SL3261_2484	SL1344_2484	SEN2502	A359_08480	MEPCIT_184	A35E_00464	IM45_017	AB162_009	BCI_0009	BOBLI757_535	BTURN675_528	BVAF_532	Bfl531	BPEN_550	BCHRO640_564	BA000021_573	WIGMOR_0175	BUsg_277	BUMPG002_CDS00310	BUMPUSDA_CDS00309	BUMPF009_CDS00309
Clust460	tmk	1	1	1	1	0	-6.5	-6.5	-2.17131	-6.5	-6.5	-6.5	-6.5	-6.5	-1.55123	-1.69735	-6.5	-1.76861	BN373_17101	ERS227112_03574	EC958_1294	NCTC13441_02814	b1098	BW25113_1098	ROD_11601	t1720	STM_MW12091	STMMW_12091	SL3261_1137	SL1344_1137	SEN1849	A359_08250	NA	A35E_00604	IM45_961	AB162_380	BCI_0431	BOBLI757_404	BTURN675_390	BVAF_404	Bfl401	BPEN_413	BCHRO640_424	BA000021_93	WIGMOR_0100	BUsg_341	BUMPG002_CDS00244	BUMPUSDA_CDS00243	BUMPF009_CDS00243
Clust461	rsmG	0	0	0	0	0	4.41864	3.8807	4.03345	3.5257	4.26265	3.54733	3.42323	2.73209	3.01213	3.47301	3.15352	3.07199	BN373_47821	ERS227112_00438	EC958_4213	NCTC13441_04776	b3740	BW25113_3740	ROD_40001	t3646	STM_MW38571	STMMW_38571	SL3261_3840	SL1344_3840	SEN3687	NA	NA	NA	NA	NA	NA	NA	NA	NA	NA	NA	NA	NA	NA	NA	NA	NA	NA
Clust462	truA	0	0	0	0	0	3.02982	2.36283	3.80289	3.30163	2.86439	2.99682	2.17411	2.26186	3.02288	2.4866	3.15762	1.90615	BN373_33181	ERS227112_03871	EC958_2653	NCTC13441_01393	b2318	BW25113_2318	ROD_27301	t0496	STM_MW23901	STMMW_23901	SL3261_2337	SL1344_2337	SEN2350	A359_06940	MEPCIT_368	A35E_00428	IM45_819	AB162_310	BCI_0364	BOBLI757_501	BTURN675_491	BVAF_497	Bfl496	BPEN_512	BCHRO640_527	BA000021_308	WIGMOR_0464	BUsg_193	NA	BUMPUSDA_CDS00395	NA
Clust463	ugpA	0	0	0	0	0	3.79046	3.59883	3.05652	3.1704	3.02812	2.77501	2.58077	2.97584	3.07952	3.21257	3.04371	2.21429	BN373_44491	ERS227112_00772	EC958_3842	NCTC13441_00250	b3452	BW25113_3452	ROD_43761	t3965	STM_MW35451	STMMW_35451	SL3261_3522	SL1344_3522	SEN3379	NA	NA	NA	NA	NA	NA	NA	NA	NA	NA	NA	NA	NA	NA	NA	NA	NA	NA
Clust464	NA	0	0	0	0	0	4.0031	4.15279	NA	NA	NA	3.81942	NA	NA	NA	NA	NA	NA	BN373_38871	ERS227112_01410	NA	NA	NA	NA	ROD_28861	NA	NA	NA	NA	NA	NA	NA	NA	NA	NA	NA	NA	NA	NA	NA	NA	NA	NA	NA	NA	NA	NA	NA	NA
Clust465	NA	0	0	0	0	0	3.50589	3.14808	NA	NA	NA	NA	NA	NA	NA	NA	NA	NA	BN373_03021	ERS227112_02165	NA	NA	NA	NA	NA	NA	NA	NA	NA	NA	NA	NA	NA	NA	NA	NA	NA	NA	NA	NA	NA	NA	NA	NA	NA	NA	NA	NA	NA
Clust468	rplO	1	1	1	1	0	-6.5	-2.07385	-6.5	-6.5	-6.5	-0.574579	-6.5	-0.960755	-2.24661	-6.5	-6.5	-1.22114	BN373_43371	ERS227112_00886	EC958_3694	NCTC13441_00394	b3301	BW25113_3301	ROD_45211	t4084	STM_MW34141	STMMW_34141	SL3261_3388	SL1344_3388	SEN3249	A359_03160	MEPCIT_408	A35E_00284	IM45_787	AB162_293	BCI_0347	BOBLI757_211	BTURN675_204	BVAF_211	Bfl210	BPEN_217	BCHRO640_219	BA000021_561	WIGMOR_0187	BUsg_486	BUMPG002_CDS00098	BUMPUSDA_CDS00098	BUMPF009_CDS00098
Clust469	menA	0	0	0	0	0	3.54557	3.3028	3.54105	3.74637	4.45389	3.47075	3.27689	3.60711	3.60441	3.81207	3.67301	3.23094	BN373_48581	ERS227112_00357	EC958_4415	NCTC13441_04570	b3930	BW25113_3930	ROD_38161	t3528	STM_MW40551	STMMW_40551	SL3261_4039	SL1344_4039	SEN3880	NA	NA	NA	NA	NA	NA	NA	NA	NA	NA	NA	NA	NA	NA	NA	NA	NA	NA
Clust471	potH	0	0	0	0	0	3.13822	2.54778	3.66705	3.24423	2.4189	2.93335	3.38908	2.7124	3.23528	3.1915	3.46488	2.8456	BN373_15021	ERS227112_03373	EC958_0968	NCTC13441_03138	b0856	BW25113_0856	ROD_08621	t2017	STM_MW09301	STMMW_09301	SL3261_0856	SL1344_0856	SEN0825	NA	NA	NA	NA	NA	NA	NA	NA	NA	NA	NA	NA	NA	NA	NA	NA	NA	NA
Clust472	potB	0	0	0	0	0	2.86707	3.27093	3.021	2.51101	2.79039	2.37193	3.98367	3.62109	3.92682	3.50305	3.13744	3.47312	BN373_17481	ERS227112_03601	EC958_1322	NCTC13441_02787	b1125	BW25113_1125	ROD_12131	t1695	STM_MW12341	STMMW_12341	SL3261_1162	SL1344_1162	SEN1824	NA	NA	NA	NA	NA	NA	NA	NA	NA	NA	NA	NA	NA	NA	NA	NA	NA	NA
Clust473	ydcU	0	0	0	0	0	3.12482	2.70324	2.71759	2.99714	3.21507	3.62737	NA	NA	NA	NA	NA	NA	BN373_25041	ERS227112_04750	EC958_1717	NCTC13441_02377	b1442	BW25113_1442	ROD_15921	NA	NA	NA	NA	NA	NA	NA	NA	NA	NA	NA	NA	NA	NA	NA	NA	NA	NA	NA	NA	NA	NA	NA	NA
Clust474	NA	0	0	0	0	0	NA	NA	NA	NA	NA	NA	NA	NA	NA	NA	NA	NA	NA	NA	NA	NA	NA	NA	NA	NA	NA	NA	NA	NA	NA	NA	NA	NA	NA	NA	NA	NA	NA	NA	NA	NA	NA	NA	NA	NA	NA	NA	NA
Clust475	potI	0	0	0	0	0	2.97895	2.55841	3.53996	2.79869	1.5918	2.43785	2.66433	1.56466	2.78144	2.935	3.44395	1.73539	BN373_15031	ERS227112_03374	EC958_0969	NCTC13441_03137	b0857	BW25113_0857	ROD_08631	t2016	STM_MW09311	STMMW_09311	SL3261_0857	SL1344_0857	SEN0826	NA	NA	NA	NA	NA	NA	NA	NA	NA	NA	NA	NA	NA	NA	NA	NA	NA	NA
Clust476	potC	0	0	0	0	0	3.18823	3.26383	2.79468	1.97942	2.93885	2.5793	2.82581	3.85292	2.34814	2.17954	2.62282	2.11951	BN373_17471	ERS227112_03600	EC958_1321	NCTC13441_02788	b1124	BW25113_1124	ROD_12041	t1697	STM_MW12321	STMMW_12321	SL3261_1160	SL1344_1160	SEN1826	NA	NA	NA	NA	NA	NA	NA	NA	NA	NA	NA	NA	NA	NA	NA	NA	NA	NA
Clust477	ydcV	0	0	0	0	0	2.78067	1.97164	2.99385	2.60333	3.13819	3.52166	NA	NA	NA	NA	NA	NA	BN373_25031	ERS227112_04751	EC958_1718	NCTC13441_02376	b1443	BW25113_1443	ROD_15911	NA	NA	NA	NA	NA	NA	NA	NA	NA	NA	NA	NA	NA	NA	NA	NA	NA	NA	NA	NA	NA	NA	NA	NA
Clust478	adk	1	1	1	1	1	-6.5	-6.5	-6.5	-6.5	-6.5	-6.5	-6.5	-0.412034	-0.874727	-6.5	-6.5	-0.727355	BN373_09441	ERS227112_02809	EC958_0613	NCTC13441_03504	b0474	BW25113_0474	ROD_05321	t2372	STM_MW05581	STMMW_05581	SL3261_0481	SL1344_0481	SEN0469	A359_06190	MEPCIT_061	A35E_00180	IM45_278	AB162_096	BCI_0118	BOBLI757_306	BTURN675_293	BVAF_305	Bfl302	BPEN_310	BCHRO640_319	BA000021_527	WIGMOR_0223	BUsg_469	BUMPG002_CDS00114	BUMPUSDA_CDS00114	BUMPF009_CDS00114
Clust480	dusC	0	0	0	0	0	3.43659	3.58129	3.82177	4.1612	3.87498	4.25028	2.99041	2.43581	2.98957	3.26567	3.70696	2.75571	BN373_31831	ERS227112_03999	EC958_2477	NCTC13441_01569	b2140	BW25113_2140	ROD_22621	t0681	STM_MW22061	STMMW_22061	SL3261_2151	SL1344_2151	SEN2167	NA	NA	NA	NA	NA	NA	NA	NA	NA	NA	NA	NA	NA	NA	NA	NA	NA	NA
Clust481	dppC	0	0	0	0	0	3.31245	2.83818	2.90948	2.99413	2.88712	2.80657	2.68659	2.17258	2.88569	2.93788	2.96254	1.87583	BN373_11381	ERS227112_00685	EC958_3948	NCTC13441_00141	b3542	BW25113_3542	ROD_08371	t3887	STM_MW36191	STMMW_36191	SL3261_3594	SL1344_3594	SEN3452	NA	NA	NA	NA	NA	NA	NA	NA	NA	NA	NA	NA	NA	NA	NA	NA	NA	NA
Clust482	oppC	0	0	0	0	0	3.42215	3.03186	3.23888	2.74082	3.16094	3.72208	3.00512	3.78293	3.93684	3.89895	3.03571	2.8464	BN373_27911	ERS227112_04477	EC958_1519	NCTC13441_02589	b1245	BW25113_1245	ROD_17631	t2038	STM_MW17391	STMMW_17391	SL3261_1675	SL1344_1675	SEN1291	NA	NA	NA	NA	NA	NA	NA	NA	NA	NA	NA	NA	NA	NA	NA	NA	NA	NA
Clust483	yejE	0	0	0	0	0	3.44711	3.29554	2.40146	2.39833	2.45523	2.85422	2.5613	1.06428	2.98102	2.93134	2.79111	2.55766	BN373_32181	ERS227112_03968	EC958_2517	NCTC13441_01530	b2179	BW25113_2179	ROD_23101	t0637	STM_MW22491	STMMW_22491	SL3261_2195	SL1344_2195	SEN2211	NA	NA	NA	NA	NA	NA	NA	NA	NA	NA	NA	NA	NA	NA	NA	NA	NA	NA
Clust484	gsiD	0	0	0	0	0	2.33762	2.45311	3.50873	3.09968	3.85168	3.16962	NA	2.80364	2.85027	3.35482	3.25366	2.03841	BN373_14311	ERS227112_03302	EC958_0944	NCTC13441_03163	b0832	BW25113_0832	ROD_42651	NA	STM_MW09021	STMMW_09021	SL3261_0827	SL1344_0827	SEN0797	NA	NA	NA	NA	NA	NA	NA	NA	NA	NA	NA	NA	NA	NA	NA	NA	NA	NA
Clust485	ddpC	0	0	0	0	0	3.35477	2.79133	3.20506	2.96518	2.03035	3.20252	NA	NA	NA	NA	NA	NA	BN373_45351	ERS227112_05589	EC958_4555	NCTC13441_04389	b1485	BW25113_1485	ROD_22181	NA	NA	NA	NA	NA	NA	NA	NA	NA	NA	NA	NA	NA	NA	NA	NA	NA	NA	NA	NA	NA	NA	NA	NA
Clust486	nikC	0	0	0	0	0	2.94046	3.13109	3.24922	3.06069	3.17154	3.44772	NA	NA	NA	NA	NA	NA	BN373_44871	ERS227112_00733	EC958_3872	NCTC13441_00222	b3478	BW25113_3478	ROD_43191	NA	NA	NA	NA	NA	NA	NA	NA	NA	NA	NA	NA	NA	NA	NA	NA	NA	NA	NA	NA	NA	NA	NA	NA
Clust487	NA	0	0	0	0	0	3.45712	3.13268	NA	NA	NA	NA	NA	NA	NA	NA	NA	NA	BN373_11561	ERS227112_03016	NA	NA	NA	NA	NA	NA	NA	NA	NA	NA	NA	NA	NA	NA	NA	NA	NA	NA	NA	NA	NA	NA	NA	NA	NA	NA	NA	NA	NA
Clust488	NA	0	0	0	0	0	3.48789	3.22429	NA	NA	NA	NA	NA	NA	NA	NA	NA	NA	BN373_31391	ERS227112_04044	NA	NA	NA	NA	NA	NA	NA	NA	NA	NA	NA	NA	NA	NA	NA	NA	NA	NA	NA	NA	NA	NA	NA	NA	NA	NA	NA	NA	NA
Clust489	NA	0	0	0	0	0	3.14736	2.37228	NA	NA	NA	NA	NA	NA	NA	NA	NA	NA	BN373_26051	ERS227112_04649	NA	NA	NA	NA	NA	NA	NA	NA	NA	NA	NA	NA	NA	NA	NA	NA	NA	NA	NA	NA	NA	NA	NA	NA	NA	NA	NA	NA	NA
Clust490	NA	0	0	0	0	0	3.65021	1.9941	NA	NA	NA	NA	NA	NA	NA	NA	NA	NA	BN373_24361	ERS227112_04818	NA	NA	NA	NA	NA	NA	NA	NA	NA	NA	NA	NA	NA	NA	NA	NA	NA	NA	NA	NA	NA	NA	NA	NA	NA	NA	NA	NA	NA
Clust491	menI	0	0	0	0	0	3.8208	3.6198	3.08949	2.19642	2.07883	3.03662	2.11075	2.98025	3.27657	3.13556	2.96692	0.925831	BN373_27431	ERS227112_04517	EC958_1906	NCTC13441_02194	b1686	BW25113_1686	ROD_13641	t1234	STM_MW13721	STMMW_13721	SL3261_1300	SL1344_1300	SEN1679	NA	NA	NA	NA	NA	NA	NA	NA	NA	NA	NA	NA	NA	NA	NA	NA	NA	NA
Clust492	entH	0	0	0	0	0	3.18203	2.85339	3.77942	3.78075	2.85746	2.97346	2.92495	2.34069	3.17829	3.51346	4.09082	2.23637	BN373_11931	ERS227112_03053	EC958_0717	NCTC13441_03398	b0597	BW25113_0597	ROD_06061	t2269	STM_MW06641	STMMW_06641	SL3261_0587	SL1344_0587	SEN0568	NA	NA	NA	NA	NA	NA	NA	NA	NA	NA	NA	NA	NA	NA	NA	NA	NA	NA
Clust493	recF	0	0	0	0	0	3.77646	3.50321	3.54847	3.08269	4.02	3.3971	3.29128	3.04278	2.92457	3.45511	2.99716	2.97023	BN373_47471	ERS227112_00472	EC958_4173	NCTC13441_04816	b3700	BW25113_3700	ROD_40271	t3683	STM_MW38211	STMMW_38211	SL3261_3803	SL1344_3803	SEN3653	NA	NA	NA	NA	NA	NA	NA	NA	NA	NA	NA	NA	NA	NA	NA	NA	NA	NA
Clust494	ygcP	0	0	0	0	0	NA	5.43447	3.79242	3.49966	2.60405	NA	NA	NA	NA	NA	NA	NA	NA	ERS227112_02606	EC958_3033	NCTC13441_01011	b2768	BW25113_2768	NA	NA	NA	NA	NA	NA	NA	NA	NA	NA	NA	NA	NA	NA	NA	NA	NA	NA	NA	NA	NA	NA	NA	NA	NA
Clust495	NA	0	0	0	0	0	4.00569	4.58585	NA	NA	NA	NA	NA	NA	NA	NA	NA	NA	BN373_25611	ERS227112_04694	NA	NA	NA	NA	NA	NA	NA	NA	NA	NA	NA	NA	NA	NA	NA	NA	NA	NA	NA	NA	NA	NA	NA	NA	NA	NA	NA	NA	NA
Clust496	dnaN	1	1	1	1	1	-6.5	-2.77994	-6.5	-3.56886	-6.5	-2.26556	-6.5	-1.63059	-3.88938	-6.5	-6.5	-2.14486	BN373_47481	ERS227112_00471	EC958_4174	NCTC13441_04815	b3701	BW25113_3701	ROD_40261	t3682	STM_MW38221	STMMW_38221	SL3261_3804	SL1344_3804	SEN3654	A359_00020	MEPCIT_018	A35E_00002	IM45_307	AB162_110	BCI_0132	BOBLI757_016	BTURN675_017	BVAF_015	Bfl016	BPEN_015	BCHRO640_015	BA000021_14	WIGMOR_0017	BUsg_011	BUMPG002_CDS00576	BUMPUSDA_CDS00574	BUMPF009_CDS00575
Clust498	nrdR	0	0	0	0	0	1.50612	2.87952	1.99365	0.877197	-0.858885	2.44279	3.06048	2.79919	2.93991	2.57223	3.54622	2.74426	BN373_08541	ERS227112_02716	EC958_0551	NCTC13441_03566	b0413	BW25113_0413	ROD_04621	t2448	STM_MW04851	STMMW_04851	SL3261_0409	SL1344_0409	SEN0397	NA	NA	NA	IM45_1316	NA	NA	NA	NA	NA	NA	NA	NA	NA	NA	NA	NA	NA	NA
Clust499	yggS	0	0	0	0	0	3.16372	2.86535	2.75529	2.02773	1.72659	2.38077	2.01344	2.90257	3.05033	3.31956	2.79397	2.25593	BN373_40381	ERS227112_01278	EC958_3237	NCTC13441_00800	b2951	BW25113_2951	ROD_50351	t3012	STM_MW30611	STMMW_30611	SL3261_3075	SL1344_3075	SEN2943	NA	NA	A35E_00164	NA	NA	NA	BOBLI757_249	BTURN675_239	BVAF_251	NA	NA	NA	BA000021_79	WIGMOR_0084	BUsg_531	NA	NA	NA
Clust500	malG	0	0	0	0	0	2.80524	3.42466	2.94573	3.26224	3.17878	2.99891	3.18999	2.71432	2.3602	2.8097	3.20273	1.94718	BN373_00281	ERS227112_01893	EC958_4487	NCTC13441_04453	b4032	BW25113_4032	ROD_37131	t4133	STM_MW41761	STMMW_41761	SL3261_4163	SL1344_4163	SEN3994	NA	NA	NA	NA	NA	NA	NA	NA	NA	NA	NA	NA	NA	NA	NA	NA	NA	NA
Clust501	ycjP	0	0	0	0	0	2.93776	3.36158	3.41135	2.61361	3.36111	2.81858	NA	NA	NA	NA	NA	NA	BN373_09171	ERS227112_02782	EC958_1643	NCTC13441_02453	b1312	BW25113_1312	ROD_16971	NA	NA	NA	NA	NA	NA	NA	NA	NA	NA	NA	NA	NA	NA	NA	NA	NA	NA	NA	NA	NA	NA	NA	NA
Clust502	NA	0	0	0	0	0	3.76436	3.86361	NA	NA	NA	3.04812	NA	NA	NA	NA	NA	NA	BN373_38881	ERS227112_01409	NA	NA	NA	NA	ROD_28871	NA	NA	NA	NA	NA	NA	NA	NA	NA	NA	NA	NA	NA	NA	NA	NA	NA	NA	NA	NA	NA	NA	NA	NA
Clust503	ycjG	0	0	0	0	0	2.55229	1.98906	2.7132	2.34236	2.41743	3.31928	2.40876	1.98225	2.79296	3.05405	2.95248	1.86966	BN373_19351	ERS227112_05351	EC958_1656	NCTC13441_02440	b1325	BW25113_1325	ROD_16771	t1585	STM_MW16761	STMMW_16761	SL3261_1611	SL1344_1611	SEN1352	NA	NA	NA	NA	NA	NA	NA	NA	NA	NA	NA	NA	NA	NA	NA	NA	NA	NA
Clust504	NA	0	0	0	0	0	NA	NA	NA	NA	NA	NA	NA	NA	NA	NA	NA	NA	NA	NA	NA	NA	NA	NA	NA	NA	NA	NA	NA	NA	NA	NA	NA	NA	NA	NA	NA	NA	NA	NA	NA	NA	NA	NA	NA	NA	NA	NA	NA
Clust505	acpP	1	1	1	0	0	-6.5	-0.239348	-6.5	-6.5	-6.5	-6.5	-6.5	-6.5	-6.5	-6.5	-6.5	0.239422	BN373_17061	ERS227112_03570	EC958_1290	NCTC13441_02818	b1094	BW25113_1094	ROD_11561	t1724	STM_MW12051	STMMW_12051	SL3261_1133	SL1344_1133	SEN1853	A359_08280	MEPCIT_150	A35E_00576	IM45_966	AB162_382	BCI_0433	BOBLI757_406	BTURN675_392	BVAF_406	Bfl403	BPEN_415	BCHRO640_426	BA000021_91	WIGMOR_0097	BUsg_340	BUMPG002_CDS00245	BUMPUSDA_CDS00244	BUMPF009_CDS00244
Clust506	rpmA	1	1	1	1	1	-6.5	-6.5	-6.5	-6.5	-6.5	-6.5	-6.5	-6.5	-0.306149	-6.5	-6.5	-2.03608	BN373_42451	ERS227112_01003	EC958_3585	NCTC13441_00507	b3185	BW25113_3185	ROD_46351	t3220	STM_MW33021	STMMW_33021	SL3261_3275	SL1344_3275	SEN3136	A359_04440	MEPCIT_297	A35E_00016	IM45_1405	AB162_589	BCI_0643	BOBLI757_091	BTURN675_089	BVAF_094	Bfl094	BPEN_097	BCHRO640_097	BA000021_475	WIGMOR_0281	BUsg_375	BUMPG002_CDS00209	BUMPUSDA_CDS00209	BUMPF009_CDS00209
Clust507	trxA	0	0	0	0	0	4.04419	4.49584	3.68768	3.17987	2.89618	3.47437	3.31633	2.62121	3.75687	3.96042	3.56051	3.00291	BN373_49101	ERS227112_01752	EC958_4243	NCTC13441_04741	b3781	BW25113_3781	ROD_39661	t3381	STM_MW38911	STMMW_38911	SL3261_3875	SL1344_3875	SEN3721	A359_00650	MEPCIT_041	A35E_00063	IM45_445	AB162_167	BCI_0189	BOBLI757_596	BTURN675_586	BVAF_589	Bfl587	BPEN_608	BCHRO640_630	BA000021_303	WIGMOR_0470	BUsg_573	BUMPG002_CDS00011	BUMPUSDA_CDS00011	BUMPF009_CDS00011
Clust508	hupA	0	0	0	0	0	4.3166	3.28848	4.14502	3.82097	2.99784	4.0589	3.85376	3.80323	3.87647	4.2961	3.87616	3.29213	BN373_49971	ERS227112_01853	EC958_5111	NCTC13441_04494	b4000	BW25113_4000	ROD_37521	t3461	STM_MW41231	STMMW_41231	SL3261_4109	SL1344_4109	SEN3956	A359_01600	NA	A35E_00368	IM45_099	AB162_033	BCI_0040	BOBLI757_301	BTURN675_554	NA	NA	NA	NA	BA000021_508	WIGMOR_0246	BUsg_033	BUMPG002_CDS00555	BUMPUSDA_CDS00553	BUMPF009_CDS00554
Clust509	ihfB	0	0	0	0	0	3.74346	2.42728	2.55002	2.11736	3.34182	-0.581575	2.91793	2.46906	2.37394	2.88518	3.097	2.31218	BN373_15551	ERS227112_03427	EC958_1122	NCTC13441_02977	b0912	BW25113_0912	ROD_09801	t1952	STM_MW09931	STMMW_09931	SL3261_0919	SL1344_0919	SEN0886	A359_01340	NA	A35E_00027	IM45_582	NA	NA	BOBLI757_562	BTURN675_258	NA	NA	NA	NA	NA	NA	BUsg_298	BUMPG002_CDS00289	BUMPUSDA_CDS00288	BUMPF009_CDS00288
Clust510	ihfA	0	0	0	0	0	3.38212	2.1617	2.50383	3.36514	3.36331	-6.5	1.5685	1.15141	2.68358	1.99098	2.64036	1.19772	BN373_27601	ERS227112_04499	EC958_1934	NCTC13441_03538	b1712	BW25113_1712	ROD_13431	t1220	STM_MW13461	STMMW_13461	SL3261_1273	SL1344_1273	SEN1705	NA	NA	NA	IM45_1031	NA	NA	NA	NA	NA	NA	NA	NA	NA	NA	BUsg_123	BUMPG002_CDS00466	BUMPUSDA_CDS00464	BUMPF009_CDS00465
Clust511	hupB	0	0	0	0	0	3.95764	3.40914	3.5092	NA	4.01384	3.3088	3.48437	2.82612	3.71664	3.80984	2.8908	2.91801	BN373_08911	ERS227112_02754	EC958_0579	NA	b0440	BW25113_0440	ROD_04951	t2409	STM_MW05221	STMMW_05221	SL3261_0445	SL1344_0445	SEN0433	NA	NA	NA	NA	NA	NA	NA	NA	NA	NA	NA	NA	NA	NA	NA	NA	NA	NA
Clust512	ispD	1	1	1	0	0	-6.5	-6.5	3.0518	2.16173	-6.5	-6.5	-6.5	-6.5	-0.997883	-6.5	-2.86588	-1.69582	BN373_37531	ERS227112_01551	EC958_3018	NCTC13441_01026	b2747	BW25113_2747	ROD_30621	t2831	STM_MW28931	STMMW_28931	SL3261_2909	SL1344_2909	SEN2769	A359_02180	NA	A35E_00367	IM45_488	AB162_184	BCI_0211	BOBLI757_166	NA	BVAF_167	NA	BPEN_171	BCHRO640_172	BA000021_531	WIGMOR_0218	BUsg_405	BUMPG002_CDS00179	BUMPUSDA_CDS00179	BUMPF009_CDS00179
Clust515	yeaO	0	0	0	0	0	3.49112	2.93224	2.86865	3.33743	0.351874	2.33096	2.99606	2.74568	2.72207	3.16929	3.14295	2.57351	BN373_17961	ERS227112_03640	EC958_2013	NCTC13441_02089	b1792	BW25113_1792	ROD_12611	t1157	STM_MW12841	STMMW_12841	SL3261_1213	SL1344_1213	SEN1774	NA	NA	NA	NA	NA	NA	NA	NA	NA	NA	NA	NA	NA	NA	NA	NA	NA	NA
Clust516	rplX	1	1	1	1	1	-6.5	-6.5	-6.5	-6.5	-6.5	-6.5	-6.5	-6.5	-6.5	-6.5	-0.942511	-0.756547	BN373_43451	ERS227112_00878	EC958_3702	NCTC13441_00386	b3309	BW25113_3309	ROD_45131	t4076	STM_MW34221	STMMW_34221	SL3261_3396	SL1344_3396	SEN3257	A359_03240	MEPCIT_400	A35E_00292	IM45_771	AB162_284	BCI_0339	BOBLI757_203	BTURN675_197	BVAF_203	Bfl202	BPEN_209	BCHRO640_211	BA000021_553	WIGMOR_0195	BUsg_494	BUMPG002_CDS00090	BUMPUSDA_CDS00090	BUMPF009_CDS00090
Clust517	accB	1	1	1	0	0	-1.20778	-6.5	-6.5	-6.5	-1.2754	-6.5	-6.5	NA	-6.5	-6.5	-2.46796	-1.90639	BN373_43051	ERS227112_00942	EC958_3647	NCTC13441_00446	b3255	BW25113_3255	ROD_45591	t3294	NA	STMMW_33771	SL3261_3352	SL1344_3352	SEN3213	A359_00540	MEPCIT_236	A35E_00040	IM45_121	AB162_035	BCI_0051	BOBLI757_296	BTURN675_265	BVAF_295	Bfl292	BPEN_300	BCHRO640_308	BA000021_601	WIGMOR_0139	NA	NA	NA	NA
Clust518	NA	0	0	0	0	0	4.44847	NA	NA	NA	NA	NA	NA	NA	NA	NA	NA	NA	BN373_07521	NA	NA	NA	NA	NA	NA	NA	NA	NA	NA	NA	NA	NA	NA	NA	NA	NA	NA	NA	NA	NA	NA	NA	NA	NA	NA	NA	NA	NA	NA
Clust519	nadK	1	1	1	1	0	-0.46004	-6.5	-3.01143	-6.5	-6.5	-6.5	-6.5	-6.5	-6.5	-6.5	-6.5	-1.24947	BN373_35911	ERS227112_01706	EC958_2917	NCTC13441_01127	b2615	BW25113_2615	ROD_25641	t2637	STM_MW26971	STMMW_26971	SL3261_2655	SL1344_2655	SEN2603	A359_04160	NA	A35E_00043	IM45_1338	AB162_554	BCI_0611	BOBLI757_552	NA	BVAF_547	Bfl545	BPEN_565	BCHRO640_580	BA000021_109	WIGMOR_0117	BUsg_179	BUMPG002_CDS00411	BUMPUSDA_CDS00409	BUMPF009_CDS00410
Clust520	purU	0	0	0	0	0	3.31167	2.44901	3.51812	2.82097	4.01209	3.75601	3.33143	2.98228	3.18555	3.33108	3.2514	2.87101	BN373_28021	ERS227112_04466	EC958_1505	NCTC13441_02603	b1232	BW25113_1232	ROD_17761	t1667	STM_MW17511	STMMW_17511	SL3261_1687	SL1344_1687	SEN1280	NA	NA	NA	IM45_177	AB162_057	BCI_0073	NA	NA	NA	NA	NA	NA	BA000021_369	WIGMOR_0396	NA	NA	NA	NA
Clust521	purN	0	0	0	0	0	2.88176	2.87323	3.12701	3.26204	2.65522	3.23006	3.02652	2.46866	3.23518	3.37715	2.9932	2.26357	BN373_34841	ERS227112_03754	EC958_2806	NCTC13441_01240	b2500	BW25113_2500	ROD_24431	t0357	STM_MW25171	STMMW_25171	SL3261_2463	SL1344_2463	SEN2481	NA	NA	NA	NA	NA	NA	NA	NA	NA	NA	NA	NA	NA	NA	NA	NA	NA	NA
Clust522	ygdG	0	0	0	0	0	2.56912	3.08177	2.58814	2.66241	2.55072	3.21666	1.97686	1.85082	2.43848	2.89612	3.06538	2.19898	BN373_37961	ERS227112_01508	EC958_3068	NCTC13441_00977	b2798	BW25113_2798	ROD_28401	t2880	STM_MW29351	STMMW_29351	SL3261_2952	SL1344_2952	SEN2817	NA	NA	NA	NA	NA	BCI_0114	NA	BTURN675_621	NA	NA	NA	NA	BA000021_255	WIGMOR_0523	BUsg_416	BUMPG002_CDS00168	BUMPUSDA_CDS00168	BUMPF009_CDS00168
Clust524	uhpB	0	0	0	0	0	3.22309	3.16474	3.20847	3.32173	3.20189	2.77307	2.616	3.16978	3.10265	3.50782	3.64003	2.4358	BN373_47151	ERS227112_00506	EC958_4144	NCTC13441_04844	b3668	BW25113_3668	ROD_40631	t3729	STM_MW37781	STMMW_37781	SL3261_3755	SL1344_3755	SEN3604	NA	NA	NA	NA	NA	NA	NA	NA	NA	NA	NA	NA	NA	NA	NA	NA	NA	NA
Clust525	NA	0	0	0	0	0	NA	NA	NA	NA	NA	2.79659	NA	NA	NA	NA	NA	NA	NA	NA	NA	NA	NA	NA	ROD_04081	NA	NA	NA	NA	NA	NA	NA	NA	NA	NA	NA	NA	NA	NA	NA	NA	NA	NA	NA	NA	NA	NA	NA	NA
Clust528	rplV	1	1	1	1	1	-6.5	-6.5	-6.5	-6.5	-6.5	-0.192575	-6.5	-6.5	-6.5	-6.5	-6.5	-1.42403	BN373_43511	ERS227112_00872	EC958_3708	NCTC13441_00380	b3315	BW25113_3315	ROD_45071	t4070	STM_MW34271	STMMW_34271	SL3261_3402	SL1344_3402	SEN3263	A359_03300	MEPCIT_394	A35E_00298	IM45_759	AB162_278	BCI_0333	BOBLI757_197	BTURN675_191	BVAF_197	Bfl196	BPEN_203	BCHRO640_205	BA000021_547	WIGMOR_0201	BUsg_500	BUMPG002_CDS00084	BUMPUSDA_CDS00084	BUMPF009_CDS00084
Clust529	rpsR	1	1	1	1	1	-6.5	-6.5	-6.5	-6.5	-6.5	-0.595816	-6.5	-6.5	-6.5	-6.5	-6.5	-1.85561	BN373_02071	ERS227112_02074	EC958_4689	NCTC13441_04251	b4202	BW25113_4202	ROD_32571	t4444	STM_MW43371	STMMW_43371	SL3261_4326	SL1344_4326	SEN4159	A359_01020	MEPCIT_102	A35E_00127	IM45_1261	AB162_519	BCI_0572	BOBLI757_087	BTURN675_081	BVAF_086	Bfl086	BPEN_089	BCHRO640_088	BA000021_260	WIGMOR_0517	BUsg_543	BUMPG002_CDS00042	BUMPUSDA_CDS00042	BUMPF009_CDS00042
Clust531	nusG	1	1	1	1	0	-6.5	-6.5	-6.5	-6.5	-6.5	-1.94321	-6.5	-6.5	-2.85017	-6.5	-3.01064	-1.72471	BN373_49751	ERS227112_01829	EC958_5093	NCTC13441_04514	b3982	BW25113_3982	ROD_37701	t3479	STM_MW41011	STMMW_41011	SL3261_4087	SL1344_4087	SEN3932	A359_02740	MEPCIT_436	A35E_00327	IM45_1094	AB162_443	BCI_0497	BOBLI757_569	BTURN675_561	BVAF_564	Bfl562	BPEN_582	BCHRO640_598	BA000021_516	WIGMOR_0234	BUsg_040	BUMPG002_CDS00548	BUMPUSDA_CDS00546	BUMPF009_CDS00547
Clust533	NA	0	0	0	0	0	3.06854	4.87183	NA	NA	NA	NA	NA	NA	NA	NA	NA	NA	BN373_22611	ERS227112_04986	NA	NA	NA	NA	NA	NA	NA	NA	NA	NA	NA	NA	NA	NA	NA	NA	NA	NA	NA	NA	NA	NA	NA	NA	NA	NA	NA	NA	NA
Clust534	fur	0	0	0	0	0	2.31171	1.28908	-0.186139	-1.08128	1.25918	1.85366	1.57495	-6.5	2.58296	2.94104	2.31985	1.98152	BN373_12771	ERS227112_03147	EC958_0801	NCTC13441_03308	b0683	BW25113_0683	ROD_06911	t2182	STM_MW07511	STMMW_07511	SL3261_0675	SL1344_0675	SEN0657	NA	NA	NA	NA	NA	NA	NA	NA	NA	NA	NA	NA	NA	NA	NA	NA	NA	NA
Clust535	ftsX	1	0	0	0	0	1.89256	2.72629	3.34878	3.08826	3.5073	3.32809	-1.02274	-6.5	-1.81001	-0.843182	-1.15809	1.57162	BN373_44631	ERS227112_00757	EC958_3856	NCTC13441_00238	b3462	BW25113_3462	ROD_43591	t3953	STM_MW35581	STMMW_35581	SL3261_3534	SL1344_3534	SEN3392	NA	NA	A35E_00067	IM45_140	NA	BCI_0058	NA	NA	NA	NA	NA	NA	NA	NA	NA	NA	NA	NA
Clust536	yecD	0	0	0	0	0	3.75032	2.33691	2.99798	2.45792	3.49647	2.86266	2.80787	0.176971	2.61337	2.88216	3.2217	1.99178	BN373_29671	ERS227112_04280	EC958_2090	NCTC13441_02014	b1867	BW25113_1867	ROD_19081	t0975	STM_MW18851	STMMW_18851	SL3261_1837	SL1344_1837	SEN1101	NA	NA	NA	NA	NA	NA	NA	NA	NA	NA	NA	NA	NA	NA	NA	NA	NA	NA
Clust537	NA	0	0	0	0	0	NA	NA	NA	NA	NA	NA	4.64454	NA	NA	NA	NA	NA	NA	NA	NA	NA	NA	NA	NA	t4520	NA	NA	NA	NA	NA	NA	NA	NA	NA	NA	NA	NA	NA	NA	NA	NA	NA	NA	NA	NA	NA	NA	NA
Clust539	ygdQ	0	0	0	0	0	3.3692	3.72425	3.19255	3.30739	3.71478	2.70944	2.90829	3.00216	2.98765	3.72941	3.16418	2.80756	BN373_38711	ERS227112_01427	EC958_3132	NCTC13441_00907	b2832	BW25113_2832	ROD_28751	t2915	STM_MW29671	STMMW_29671	SL3261_2984	SL1344_2984	SEN2849	NA	NA	NA	NA	NA	NA	NA	NA	NA	NA	NA	NA	NA	NA	NA	NA	NA	NA
Clust540	NA	0	0	0	0	0	NA	NA	4.03199	4.94958	NA	3.25131	NA	NA	NA	NA	NA	NA	NA	NA	EC958_0792	NCTC13441_03317	NA	NA	ROD_15141	NA	NA	NA	NA	NA	NA	NA	NA	NA	NA	NA	NA	NA	NA	NA	NA	NA	NA	NA	NA	NA	NA	NA	NA
Clust541	NA	0	0	0	0	0	NA	NA	-6.5	-6.5	NA	NA	NA	NA	NA	NA	NA	NA	NA	NA	EC958_0009	NCTC13441_04115	NA	NA	NA	NA	NA	NA	NA	NA	NA	NA	NA	NA	NA	NA	NA	NA	NA	NA	NA	NA	NA	NA	NA	NA	NA	NA	NA
Clust542	rplI	0	0	0	0	1	3.81141	1.98132	3.11066	2.06134	1.56385	3.23683	2.96283	1.03254	3.1586	2.88687	3.30132	2.02764	BN373_02081	ERS227112_02075	EC958_4690	NCTC13441_04250	b4203	BW25113_4203	ROD_32581	t4445	STM_MW43381	STMMW_43381	SL3261_4327	SL1344_4327	SEN4160	A359_01030	MEPCIT_103	A35E_00126	IM45_1259	AB162_518	BCI_0571	BOBLI757_088	BTURN675_082	BVAF_087	Bfl087	BPEN_090	BCHRO640_089	BA000021_259	WIGMOR_0518	BUsg_542	BUMPG002_CDS00043	BUMPUSDA_CDS00043	BUMPF009_CDS00043
Clust543	rplR	1	1	1	1	1	-6.5	-6.5	-6.5	-6.5	-6.5	-6.5	-6.5	-6.5	-0.956642	-6.5	-6.5	-1.51362	BN373_43401	ERS227112_00883	EC958_3697	NCTC13441_00391	b3304	BW25113_3304	ROD_45181	t4081	STM_MW34171	STMMW_34171	SL3261_3391	SL1344_3391	SEN3252	A359_03190	MEPCIT_405	A35E_00287	IM45_781	AB162_290	BCI_0344	BOBLI757_208	BTURN675_202	BVAF_208	Bfl207	BPEN_214	BCHRO640_216	BA000021_558	WIGMOR_0190	BUsg_489	BUMPG002_CDS00095	BUMPUSDA_CDS00095	BUMPF009_CDS00095
Clust544	yidA	0	0	0	0	0	3.73495	3.79766	3.53042	3.70185	4.29333	3.54343	3.91482	3.60459	3.27793	3.68317	3.21871	3.25054	BN373_47451	ERS227112_00474	EC958_4170	NCTC13441_04819	b3697	BW25113_3697	ROD_40291	t3688	STM_MW38161	STMMW_38161	SL3261_3798	SL1344_3798	SEN3648	NA	NA	NA	NA	NA	NA	NA	NA	NA	NA	NA	NA	NA	NA	NA	NA	NA	NA
Clust545	NA	0	0	0	0	0	NA	NA	NA	NA	NA	NA	5.61283	NA	NA	NA	NA	4.32491	NA	NA	NA	NA	NA	NA	NA	t4123	NA	NA	NA	NA	SEN3979	NA	NA	NA	NA	NA	NA	NA	NA	NA	NA	NA	NA	NA	NA	NA	NA	NA	NA
Clust548	ung	0	0	0	0	0	3.09624	2.347	3.12569	3.02224	2.59544	3.95364	3.19085	1.92257	3.01176	3.44458	3.30572	3.04665	BN373_35611	ERS227112_00010	EC958_2886	NCTC13441_01159	b2580	BW25113_2580	ROD_25251	t0263	STM_MW26671	STMMW_26671	SL3261_2611	SL1344_2611	SEN2574	A359_04140	MEPCIT_138	A35E_00564	IM45_1342	NA	BCI_0613	BOBLI757_550	BTURN675_541	BVAF_545	Bfl543	BPEN_563	BCHRO640_578	BA000021_282	WIGMOR_0495	NA	BUMPG002_CDS00413	BUMPUSDA_CDS00411	BUMPF009_CDS00412
Clust549	NA	0	0	0	0	0	3.18672	3.3448	NA	NA	NA	NA	3.98524	4.06953	3.55845	3.99755	3.84504	3.51886	BN373_27881	ERS227112_04480	NA	NA	NA	NA	NA	t1653	STM_MW17361	STMMW_17361	SL3261_1672	SL1344_1672	SEN1294	NA	NA	NA	NA	NA	NA	NA	NA	NA	NA	NA	NA	NA	NA	NA	NA	NA	NA
Clust550	rplQ	1	1	1	1	1	-6.5	-6.5	-6.5	-6.5	-6.5	-6.5	-6.5	-6.5	-1.05869	-6.5	-6.5	-2.62771	BN373_43311	ERS227112_00891	EC958_3688	NCTC13441_00401	b3294	BW25113_3294	ROD_45271	t4091	STM_MW34071	STMMW_34071	SL3261_3381	SL1344_3381	SEN3242	A359_03080	MEPCIT_415	A35E_00276	IM45_801	AB162_300	BCI_0354	BOBLI757_218	BTURN675_211	BVAF_218	Bfl217	BPEN_224	BCHRO640_226	BA000021_568	WIGMOR_0180	BUsg_479	BUMPG002_CDS00104	BUMPUSDA_CDS00104	BUMPF009_CDS00104
Clust552	oxyR	0	0	0	0	0	3.96328	3.37499	3.69349	3.57045	2.96869	3.71971	3.06658	4.11375	3.8595	4.13504	3.72877	3.24964	BN373_48831	ERS227112_00332	EC958_4447	NCTC13441_04537	b3961	BW25113_3961	ROD_37841	t3500	STM_MW40891	STMMW_40891	SL3261_4074	SL1344_4074	SEN3919	NA	NA	NA	NA	NA	NA	NA	NA	NA	NA	NA	NA	NA	NA	NA	NA	NA	NA
Clust553	cynR	0	0	0	0	0	2.91477	3.55973	3.66343	3.26436	2.43204	2.8987	3.15011	3.44897	3.02491	3.47796	3.37469	2.78044	BN373_00761	ERS227112_01943	EC958_4537	NCTC13441_04406	b0338	BW25113_0338	ROD_34521	t4176	STM_MW42211	STMMW_42211	SL3261_4206	SL1344_4206	SEN4040	NA	NA	NA	NA	NA	NA	NA	NA	NA	NA	NA	NA	NA	NA	NA	NA	NA	NA
Clust554	NA	0	0	0	0	0	2.34179	3.34982	NA	NA	NA	NA	5.40696	5.52229	4.30264	3.8548	3.68825	4.33077	BN373_33961	ERS227112_03847	NA	NA	NA	NA	NA	t0282	STM_MW25911	STMMW_25911	SL3261_2537	SL1344_2537	SEN2555	NA	NA	NA	NA	NA	NA	NA	NA	NA	NA	NA	NA	NA	NA	NA	NA	NA	NA
Clust555	NA	0	0	0	0	0	NA	NA	NA	NA	NA	NA	NA	4.96761	3.69016	2.97545	1.1456	3.69072	NA	NA	NA	NA	NA	NA	NA	NA	STM_MW08151	STMMW_08151	SL3261_0740	SL1344_0740	SEN0708	NA	NA	NA	NA	NA	NA	NA	NA	NA	NA	NA	NA	NA	NA	NA	NA	NA	NA
Clust556	rplJ	1	1	1	1	1	-1.47277	-6.5	-6.5	-6.5	-1.62615	-1.81334	-6.5	-6.5	-6.5	-6.5	-6.5	-3.17653	BN373_49781	ERS227112_01832	EC958_5096	NCTC13441_04511	b3985	BW25113_3985	ROD_37671	t3476	STM_MW41041	STMMW_41041	SL3261_4090	SL1344_4090	SEN3935	A359_02770	MEPCIT_433	A35E_00324	IM45_1101	AB162_446	BCI_0500	BOBLI757_566	BTURN675_558	BVAF_561	Bfl559	BPEN_579	BCHRO640_595	BA000021_519	WIGMOR_0231	BUsg_037	BUMPG002_CDS00551	BUMPUSDA_CDS00549	BUMPF009_CDS00550
Clust557	yhbY	0	0	0	0	0	4.15355	3.19274	3.87812	3.36617	4.268	3.74552	3.58931	2.93129	3.61934	4.24624	3.99149	3.50258	BN373_42401	ERS227112_01009	EC958_3580	NCTC13441_00513	b3180	BW25113_3180	ROD_46411	t3215	STM_MW32971	STMMW_32971	SL3261_3270	SL1344_3270	SEN3131	NA	NA	NA	NA	NA	NA	NA	NA	NA	NA	NA	NA	NA	NA	NA	NA	NA	NA
Clust558	NA	0	0	0	0	0	NA	NA	NA	NA	NA	NA	NA	NA	NA	NA	NA	NA	NA	NA	NA	NA	NA	NA	NA	NA	NA	NA	NA	NA	NA	NA	NA	NA	NA	NA	NA	NA	NA	NA	NA	NA	NA	NA	NA	NA	NA	NA	NA
Clust560	ybeY	0	1	1	0	1	-6.5	-6.5	-0.29326	-0.176916	-0.884324	-6.5	-6.5	-6.5	-1.50836	-0.660161	-6.5	-1.30769	BN373_12641	ERS227112_03126	EC958_0777	NCTC13441_03338	b0659	BW25113_0659	ROD_06711	t2205	STM_MW07331	STMMW_07331	SL3261_0657	SL1344_0657	SEN0637	A359_05740	MEPCIT_283	A35E_00353	IM45_155	AB162_045	BCI_0064	BOBLI757_320	BTURN675_308	BVAF_319	Bfl316	BPEN_324	BCHRO640_333	BA000021_446	WIGMOR_0313	BUsg_427	BUMPG002_CDS00157	BUMPUSDA_CDS00157	BUMPF009_CDS00157
Clust561	ybaB	0	0	0	0	0	3.64261	2.8768	2.81214	3.12225	3.13132	2.67564	1.1192	2.77459	3.22989	3.28616	2.88855	2.40753	BN373_09411	ERS227112_02806	EC958_0610	NCTC13441_03507	b0471	BW25113_0471	ROD_05291	t2375	STM_MW05551	STMMW_05551	SL3261_0478	SL1344_0478	SEN0466	NA	NA	NA	IM45_274	AB162_094	BCI_0116	NA	NA	NA	NA	NA	NA	BA000021_525	WIGMOR_0225	BUsg_467	BUMPG002_CDS00116	BUMPUSDA_CDS00116	BUMPF009_CDS00116
Clust562	rbfA	0	0	0	0	0	0.998445	0.185517	0.388848	-0.120286	-1.18407	0.777744	-1.23146	0.772064	0.0773936	0.0905743	0.626918	-0.676103	BN373_42271	ERS227112_01025	EC958_3569	NCTC13441_00527	b3167	BW25113_3167	ROD_46651	t3203	STM_MW32851	STMMW_32851	SL3261_3258	SL1344_3258	SEN3120	A359_04970	MEPCIT_307	A35E_00597	IM45_1381	AB162_575	BCI_0630	BOBLI757_106	BTURN675_101	BVAF_106	Bfl105	BPEN_109	BCHRO640_110	BA000021_224	WIGMOR_0561	BUsg_364	BUMPG002_CDS00221	BUMPUSDA_CDS00220	BUMPF009_CDS00220
Clust563	rpsQ	0	1	1	0	1	-6.5	-6.5	-6.5	-6.5	-6.5	-6.5	-6.5	-6.5	-6.5	-6.5	-6.5	-6.5	BN373_43471	ERS227112_00876	EC958_3704	NCTC13441_00384	b3311	BW25113_3311	ROD_45111	t4074	STM_MW34241	STMMW_34241	SL3261_3398	SL1344_3398	SEN3259	A359_03260	MEPCIT_398	A35E_00294	IM45_767	AB162_282	BCI_0337	BOBLI757_201	BTURN675_195	BVAF_201	Bfl200	BPEN_207	BCHRO640_209	BA000021_551	WIGMOR_0197	BUsg_496	BUMPG002_CDS00088	BUMPUSDA_CDS00088	BUMPF009_CDS00088
Clust566	NA	0	0	0	0	0	NA	NA	NA	NA	NA	NA	NA	NA	NA	NA	NA	NA	NA	NA	NA	NA	NA	NA	NA	NA	NA	NA	NA	NA	NA	NA	NA	NA	NA	NA	NA	NA	NA	NA	NA	NA	NA	NA	NA	NA	NA	NA	NA
Clust567	prmC	1	0	0	0	1	2.93201	2.2829	2.04732	1.48807	-6.5	3.07679	0.93543	2.51062	2.81672	3.02888	2.51577	1.86606	BN373_28271	ERS227112_04435	EC958_1480	NCTC13441_02630	b1212	BW25113_1212	ROD_18011	t1101	STM_MW17671	STMMW_17671	SL3261_1703	SL1344_1703	SEN1264	A359_02550	MEPCIT_254	A35E_00609	IM45_664	AB162_236	BCI_0289	BOBLI757_354	BTURN675_349	BVAF_352	Bfl349	BPEN_360	BCHRO640_370	BA000021_343	WIGMOR_0423	BUsg_166	BUMPG002_CDS00424	BUMPUSDA_CDS00422	BUMPF009_CDS00423
Clust568	prmB	0	0	0	0	0	3.65624	3.29967	3.23955	3.27772	2.40035	2.80777	3.07805	3.39329	3.22484	3.75431	3.49935	2.98653	BN373_33301	ERS227112_03859	EC958_2665	NCTC13441_01381	b2330	BW25113_2330	ROD_27421	t0479	STM_MW24071	STMMW_24071	SL3261_2354	SL1344_2354	SEN2367	A359_09130	MEPCIT_274	NA	IM45_811	AB162_307	BCI_0360	BOBLI757_504	BTURN675_494	BVAF_500	Bfl499	BPEN_515	BCHRO640_530	BA000021_408	WIGMOR_0354	NA	NA	NA	NA
Clust570	NA	0	0	0	0	0	4.69687	4.50509	2.95275	4.94387	NA	NA	4.50576	NA	NA	NA	NA	NA	BN373_30971	ERS227112_04088	EC958_3343	NCTC13441_00754	NA	NA	NA	t4347	NA	NA	NA	NA	NA	NA	NA	NA	NA	NA	NA	NA	NA	NA	NA	NA	NA	NA	NA	NA	NA	NA	NA
Clust571	infA	1	1	1	0	1	0.747579	-6.5	-6.5	-6.5	-6.5	-6.5	-6.5	-6.5	-0.384202	-6.5	-6.5	-1.31814	BN373_15321	ERS227112_03403	EC958_0996	NCTC13441_03109	b0884	BW25113_0884	ROD_09485	t1980	STM_MW09651	STMMW_09651	SL3261_0891	SL1344_0891	SEN0857	A359_05980	MEPCIT_454	A35E_00098	IM45_737	AB162_267	BCI_0322	BOBLI757_391	BTURN675_378	BVAF_391	Bfl388	BPEN_399	BCHRO640_410	BA000021_238	WIGMOR_0543	BUsg_305	BUMPG002_CDS00281	BUMPUSDA_CDS00280	BUMPF009_CDS00280
Clust572	def	1	1	1	0	0	3.30829	-6.5	-1.61472	-6.5	-6.5	-6.5	-6.5	-6.5	-1.45243	-6.5	-2.61421	-0.71083	BN373_43231	ERS227112_00899	EC958_3680	NCTC13441_00409	b3287	BW25113_3287	ROD_45351	t4098	STM_MW33991	STMMW_33991	SL3261_3373	SL1344_3373	SEN3234	A359_09230	MEPCIT_349	A35E_00458	IM45_929	AB162_365	BCI_0416	BOBLI757_220	BTURN675_213	BVAF_220	Bfl219	BPEN_226	BCHRO640_228	BA000021_495	WIGMOR_0262	BUsg_477	BUMPG002_CDS00106	BUMPUSDA_CDS00106	BUMPF009_CDS00106
Clust573	ssb	1	1	1	0	1	-6.5	0.654607	-6.5	-2.36004	-6.5	-6.5	-6.5	-0.00647068	-0.571952	-6.5	-2.73163	-2.08919	BN373_00531	ERS227112_01918	EC958_4529	NCTC13441_04413	b4059	BW25113_4059	ROD_36301	t4161	STM_MW42061	STMMW_42061	SL3261_4192	SL1344_4192	SEN4025	A359_07600	MEPCIT_025	A35E_00540	IM45_252	AB162_086	BCI_0107	BOBLI757_028	BTURN675_029	BVAF_027	Bfl028	BPEN_028	BCHRO640_028	BA000021_499	WIGMOR_0257	BUsg_527	BUMPG002_CDS00058	BUMPUSDA_CDS00058	BUMPF009_CDS00058
Clust574	NA	0	0	0	0	0	NA	3.2042	NA	NA	NA	NA	3.11713	NA	NA	NA	NA	NA	NA	ERS227112_05695	NA	NA	NA	NA	NA	t4237	NA	NA	NA	NA	NA	NA	NA	NA	NA	NA	NA	NA	NA	NA	NA	NA	NA	NA	NA	NA	NA	NA	NA
Clust575	NA	0	0	0	0	0	NA	2.40932	NA	NA	NA	NA	NA	NA	NA	NA	NA	NA	NA	ERS227112_00256	NA	NA	NA	NA	NA	NA	NA	NA	NA	NA	NA	NA	NA	NA	NA	NA	NA	NA	NA	NA	NA	NA	NA	NA	NA	NA	NA	NA	NA
Clust576	rpsF	0	1	0	0	1	0.0388919	-6.5	0.324915	-6.5	-0.0589119	-6.5	-6.5	-6.5	-6.5	-2.21752	1.74608	1.15914	BN373_02051	ERS227112_02072	EC958_4687	NCTC13441_04253	b4200	BW25113_4200	ROD_32551	t4442	STM_MW43351	STMMW_43351	SL3261_4324	SL1344_4324	SEN4157	A359_01000	MEPCIT_100	A35E_00129	IM45_1265	AB162_521	BCI_0574	BOBLI757_086	BTURN675_080	BVAF_085	Bfl085	BPEN_088	BCHRO640_087	BA000021_261	WIGMOR_0516	BUsg_544	BUMPG002_CDS00041	BUMPUSDA_CDS00041	BUMPF009_CDS00041
Clust578	NA	0	0	0	0	0	NA	NA	NA	NA	NA	NA	2.30547	3.85593	3.70225	4.03349	3.63088	3.84328	NA	NA	NA	NA	NA	NA	NA	t3087	STM_MW31271	STMMW_31271	SL3261_3141	SL1344_3141	SEN3010	NA	NA	NA	NA	NA	NA	NA	NA	NA	NA	NA	NA	NA	NA	NA	NA	NA	NA
Clust579	mioC	0	0	0	0	0	3.80716	3.27755	3.04693	2.80695	1.95312	2.60353	2.1477	2.6581	2.24958	3.20844	2.39614	2.41599	BN373_47841	ERS227112_00436	EC958_4215	NCTC13441_04774	b3742	BW25113_3742	ROD_39981	t3644	STM_MW38591	STMMW_38591	SL3261_3842	SL1344_3842	SEN3689	NA	NA	NA	NA	NA	NA	NA	NA	NA	NA	NA	NA	NA	NA	NA	NA	NA	NA
Clust580	yqcA	0	0	0	0	0	4.00199	3.79746	3.49146	2.55016	2.57786	2.59654	3.11951	3.17207	3.34441	3.59145	3.67297	3.14585	BN373_37771	ERS227112_01527	EC958_3059	NCTC13441_00986	b2790	BW25113_2790	ROD_30231	t2872	STM_MW29271	STMMW_29271	SL3261_2944	SL1344_2944	SEN2808	NA	NA	NA	NA	NA	NA	NA	NA	NA	NA	NA	NA	NA	NA	NA	NA	NA	NA
Clust581	rplU	1	1	1	1	1	-6.5	-6.5	-1.94569	-6.5	-6.5	-6.5	-6.5	-6.5	-6.5	-0.884433	-6.5	-0.720193	BN373_42461	ERS227112_01002	EC958_3586	NCTC13441_00506	b3186	BW25113_3186	ROD_46342	t3221	STM_MW33031	STMMW_33031	SL3261_3276	SL1344_3276	SEN3137	A359_04430	MEPCIT_296	A35E_00017	IM45_1407	AB162_590	BCI_0644	BOBLI757_092	BTURN675_088	BVAF_093	Bfl093	BPEN_096	BCHRO640_096	BA000021_476	WIGMOR_0280	BUsg_374	BUMPG002_CDS00210	BUMPUSDA_CDS00210	BUMPF009_CDS00210
Clust582	NA	0	0	0	0	0	NA	NA	NA	NA	NA	NA	NA	NA	NA	NA	NA	NA	NA	NA	NA	NA	NA	NA	NA	NA	NA	NA	NA	NA	NA	NA	NA	NA	NA	NA	NA	NA	NA	NA	NA	NA	NA	NA	NA	NA	NA	NA	NA
Clust585	rpsO	0	1	0	0	0	-0.429416	-6.5	-0.787724	NA	-6.5	0.61346	-6.5	-6.5	0.973149	0.664542	0.714441	0.703651	BN373_42251	ERS227112_01026A	EC958_3567	NA	b3165	BW25113_3165	ROD_46671	t3201	STM_MW32831	STMMW_32831	SL3261_3256	SL1344_3256	SEN3118	A359_05170	MEPCIT_309	NA	IM45_1377	AB162_573	BCI_0628	BOBLI757_108	BTURN675_103	BVAF_108	Bfl107	BPEN_111	BCHRO640_112	BA000021_222	WIGMOR_0563	BUsg_362	BUMPG002_CDS00223	BUMPUSDA_CDS00222	BUMPF009_CDS00222
Clust587	NA	0	0	0	0	0	NA	NA	NA	NA	NA	NA	NA	NA	NA	NA	NA	NA	NA	NA	NA	NA	NA	NA	NA	NA	NA	NA	NA	NA	NA	NA	NA	NA	NA	NA	NA	NA	NA	NA	NA	NA	NA	NA	NA	NA	NA	NA	NA
Clust588	NA	0	0	0	0	0	NA	NA	4.69147	4.83067	NA	4.55661	5.14936	4.98837	3.87826	3.70252	3.56122	NA	NA	NA	EC958_3881	NCTC13441_00212	NA	NA	ROD_31601	t3739	STM_MW37681	STMMW_37681	SL3261_3745	SL1344_3745	NA	NA	NA	NA	NA	NA	NA	NA	NA	NA	NA	NA	NA	NA	NA	NA	NA	NA	NA
Clust589	rnpA	1	1	1	1	0	-0.826818	-6.5	-6.5	-6.5	-6.5	-6.5	-6.5	-6.5	-0.274821	-6.5	-2.34217	-1.52336	BN373_47511	ERS227112_00468B	EC958_4178	NCTC13441_04812	b3704	BW25113_3704	ROD_40242	t3679	STM_MW38251	STMMW_38251	SL3261_3807	SL1344_3807	SEN3657	A359_06670	MEPCIT_014	A35E_00309	IM45_315	AB162_113	BCI_0134	BOBLI757_013	BTURN675_014	BVAF_013	Bfl014	BPEN_013	BCHRO640_013	NA	NA	NA	NA	NA	NA
Clust590	mraZ	0	0	0	0	0	1.94099	3.37125	3.02531	2.86332	2.2995	2.40176	0.0684091	1.53755	2.78453	3.08231	2.85992	2.45146	BN373_05741	ERS227112_02422	EC958_0221	NCTC13441_03904	b0081	BW25113_0081	ROD_00871	t0123	STM_MW01251	STMMW_01251	SL3261_0119	SL1344_0119	SEN0120	NA	NA	NA	NA	NA	NA	NA	NA	NA	NA	NA	NA	NA	NA	NA	NA	NA	NA
Clust591	NA	0	0	0	0	0	NA	3.76982	NA	NA	NA	NA	NA	NA	NA	NA	NA	NA	NA	ERS227112_04082	NA	NA	NA	NA	NA	NA	NA	NA	NA	NA	NA	NA	NA	NA	NA	NA	NA	NA	NA	NA	NA	NA	NA	NA	NA	NA	NA	NA	NA
Clust592	rfbC	0	0	0	0	0	NA	NA	3.62419	4.0305	4.7841	2.82643	4.93822	5.04352	4.49995	4.78329	3.85623	4.23272	NA	NA	EC958_2378	NCTC13441_01675	b2038	BW25113_2038	ROD_21741	t0778	STM_MW21251	STMMW_21251	SL3261_2071	SL1344_2071	SEN2090	NA	NA	NA	NA	NA	NA	NA	NA	NA	NA	NA	NA	NA	NA	NA	NA	NA	NA
Clust593	yhbQ	0	0	0	0	0	3.07263	2.67836	2.19187	2.03718	1.77183	3.48544	2.89923	2.82363	3.05953	3.99186	3.93108	3.23355	BN373_42151	ERS227112_01038	EC958_3555	NCTC13441_00540	b3155	BW25113_3155	ROD_46771	t3191	STM_MW32711	STMMW_32711	SL3261_3244	SL1344_3244	SEN3106	NA	NA	NA	NA	NA	NA	NA	NA	NA	NA	NA	NA	NA	NA	NA	NA	NA	NA
Clust594	pstS	0	0	0	0	0	3.15508	-0.131877	2.21571	2.36872	2.85218	3.44231	2.72771	3.58982	3.85878	3.60713	3.88082	3.35704	BN373_47691	ERS227112_00450	EC958_4201	NCTC13441_04789	b3728	BW25113_3728	ROD_40131	t3666	STM_MW38421	STMMW_38421	SL3261_3824	SL1344_3824	SEN3671	NA	NA	NA	NA	NA	NA	NA	NA	NA	NA	NA	NA	NA	NA	NA	NA	NA	NA
Clust595	azoR	0	0	0	0	0	3.02429	2.43103	3.65373	3.59287	1.82508	3.28183	2.39785	2.37951	2.82881	3.15913	2.99386	1.9338	BN373_20381	ERS227112_05202	EC958_1691	NCTC13441_02403	b1412	BW25113_1412	ROD_16281	t1545	STM_MW16371	STMMW_16371	SL3261_1572	SL1344_1572	SEN1410	NA	NA	NA	NA	NA	NA	NA	NA	NA	NA	NA	NA	NA	NA	NA	NA	NA	NA
Clust596	NA	0	0	0	0	0	3.60966	2.71887	NA	NA	NA	NA	NA	NA	NA	NA	NA	NA	BN373_36301	ERS227112_01669	NA	NA	NA	NA	NA	NA	NA	NA	NA	NA	NA	NA	NA	NA	NA	NA	NA	NA	NA	NA	NA	NA	NA	NA	NA	NA	NA	NA	NA
Clust597	NA	0	0	0	0	0	NA	2.52648	NA	NA	NA	NA	NA	NA	NA	NA	NA	NA	NA	ERS227112_04880	NA	NA	NA	NA	NA	NA	NA	NA	NA	NA	NA	NA	NA	NA	NA	NA	NA	NA	NA	NA	NA	NA	NA	NA	NA	NA	NA	NA	NA
Clust600	folA	1	1	0	0	0	-6.5	3.34207	2.76991	2.91202	-6.5	-6.5	1.90236	2.4141	2.45706	-6.5	-6.5	-2.80575	BN373_05321	ERS227112_02381	EC958_0182	NCTC13441_03942	b0048	BW25113_0048	ROD_00551	t0090	STM_MW00921	STMMW_00921	SL3261_0088	SL1344_0088	SEN0089	A359_05540	NA	A35E_00243	IM45_1235	AB162_508	BCI_0561	BOBLI757_125	BTURN675_118	BVAF_125	Bfl124	BPEN_128	BCHRO640_129	BA000021_21	WIGMOR_0024	BUsg_136	BUMPG002_CDS00453	BUMPUSDA_CDS00451	BUMPF009_CDS00452
Clust601	NA	0	0	0	0	0	NA	2.86256	NA	NA	NA	NA	NA	NA	NA	NA	NA	NA	NA	ERS227112_05569	NA	NA	NA	NA	NA	NA	NA	NA	NA	NA	NA	NA	NA	NA	NA	NA	NA	NA	NA	NA	NA	NA	NA	NA	NA	NA	NA	NA	NA
Clust602	rpmH	1	1	1	1	1	-6.5	-6.5	-6.5	-6.5	-6.5	-6.5	-6.5	-6.5	-6.5	-6.5	-6.5	-1.17369	BN373_47501	ERS227112_00468C	EC958_4177	NCTC13441_04813	b3703	BW25113_3703	ROD_40243	t3680	STM_MW38241	STMMW_38241	SL3261_3806	SL1344_3806	SEN3656	A359_06660	MEPCIT_015	A35E_00308	IM45_313	AB162_112	BCI_0133	BOBLI757_014	BTURN675_015	BVAF_014	Bfl015	BPEN_014	BCHRO640_014	BA000021_13	WIGMOR_0016	BUsg_013	BUMPG002_CDS00574	BUMPUSDA_CDS00572	BUMPF009_CDS00573
Clust604	rpmE	0	0	0	0	1	1.31999	1.01903	1.49253	2.42723	-6.5	2.938	2.17179	2.58583	3.78837	2.96542	2.95034	2.70956	BN373_48641	ERS227112_00351	EC958_4421	NCTC13441_04564	b3936	BW25113_3936	ROD_38101	t3522	STM_MW40611	STMMW_40611	SL3261_4045	SL1344_4045	SEN3886	A359_07950	MEPCIT_017	A35E_00347	IM45_372	AB162_142	BCI_0165	BOBLI757_608	BTURN675_599	BVAF_602	Bfl599	BPEN_621	BCHRO640_643	BA000021_278	WIGMOR_0499	BUsg_556	BUMPG002_CDS00029	BUMPUSDA_CDS00029	BUMPF009_CDS00029
Clust605	NA	0	0	0	0	0	NA	NA	3.66062	4.31741	NA	3.63105	NA	NA	NA	NA	NA	NA	NA	NA	EC958_0382	NCTC13441_03737	NA	NA	ROD_02971	NA	NA	NA	NA	NA	NA	NA	NA	NA	NA	NA	NA	BOBLI757_065	NA	NA	NA	NA	NA	NA	NA	NA	NA	NA	NA
Clust606	nrdH	0	0	0	0	0	3.31581	3.19346	2.4906	2.18985	1.34981	1.78435	0.828133	2.29906	1.81078	2.5002	2.37167	1.70812	BN373_36421	ERS227112_01658	EC958_2938	NCTC13441_01106	b2673	BW25113_2673	ROD_31351	t2702	STM_MW27721	STMMW_27721	SL3261_2790	SL1344_2790	SEN2650	NA	NA	NA	NA	NA	NA	NA	NA	NA	NA	NA	NA	NA	NA	NA	NA	NA	NA
Clust607	yqgF	1	1	1	1	0	-6.5	-6.5	-6.5	-6.5	-6.5	-6.5	-6.5	-6.5	-1.02811	-2.21192	-2.23441	-0.819799	BN373_40351	ERS227112_01281	EC958_3235	NCTC13441_00802	b2949	BW25113_2949	ROD_50371	t3009	STM_MW30581	STMMW_30581	SL3261_3072	SL1344_3072	SEN2940	A359_09220	MEPCIT_228	A35E_00488	IM45_1063	AB162_428	NA	BOBLI757_250	BTURN675_240	BVAF_252	Bfl250	BPEN_257	BCHRO640_262	BA000021_163	WIGMOR_0618	BUsg_530	BUMPG002_CDS00055	BUMPUSDA_CDS00055	BUMPF009_CDS00055
Clust608	rpmJ	0	0	0	0	1	NA	NA	-6.5	-6.5	2.29508	1.30271	0.686909	-6.5	1.95596	1.71021	0.478028	1.65627	NA	NA	EC958_5073	NCTC13441_00396	b3299	BW25113_3299	ROD_45222	t4086	STM_MW34121	STMMW_34121	SL3261_3386	SL1344_3386	SEN3247	A359_03140	MEPCIT_410	A35E_00282	IM45_791	AB162_295	BCI_0349	BOBLI757_213	BTURN675_206	BVAF_213	Bfl212	BPEN_219	BCHRO640_221	BA000021_563	WIGMOR_0185	BUsg_484	BUMPG002_CDS00597	BUMPUSDA_CDS00595	BUMPF009_CDS00596
Clust610	groS	1	1	1	1	1	-6.5	-6.5	-1.80464	-6.5	-6.5	-6.5	-6.5	-6.5	-1.55302	-6.5	-6.5	-2.22196	BN373_01441	ERS227112_02008	EC958_4631	NCTC13441_04313	b4142	BW25113_4142	ROD_32051	t4381	STM_MW42781	STMMW_42781	SL3261_4266	SL1344_4266	SEN4099	A359_06100	MEPCIT_417	A35E_00173	IM45_1297	AB162_539	BCI_0592	BOBLI757_071	BTURN675_066	BVAF_070	Bfl070	BPEN_072	BCHRO640_071	BA000021_258	WIGMOR_0520	BUsg_018	BUMPG002_CDS00570	BUMPUSDA_CDS00568	BUMPF009_CDS00569
Clust611	NA	0	0	0	0	0	NA	NA	NA	NA	NA	NA	NA	NA	NA	NA	NA	NA	NA	NA	NA	NA	NA	NA	NA	NA	NA	NA	NA	NA	NA	NA	NA	NA	NA	NA	NA	NA	NA	NA	NA	NA	NA	NA	NA	NA	NA	NA	NA
Clust612	dut	1	1	1	1	0	-6.5	-6.5	-6.5	-6.5	-6.5	-6.5	-6.5	-6.5	-0.352007	-6.5	-1.69562	-0.208758	BN373_46231	ERS227112_00597	EC958_4048	NCTC13441_00043	b3640	BW25113_3640	ROD_41751	t3787	STM_MW37201	STMMW_37201	SL3261_3697	SL1344_3697	SEN3553	A359_05230	MEPCIT_056	A35E_00561	IM45_413	AB162_159	BCI_0182	BOBLI757_625	BTURN675_615	BVAF_615	Bfl613	BPEN_638	BCHRO640_660	BA000021_400	WIGMOR_0363	BUsg_540	BUMPG002_CDS00045	BUMPUSDA_CDS00045	BUMPF009_CDS00045
Clust613	nudG	0	0	0	0	0	-6.5	2.57808	2.95112	2.99489	2.14935	2.91574	1.80264	3.35201	1.91891	3.33034	3.14843	2.23891	BN373_18341	ERS227112_05522	EC958_1980	NCTC13441_02121	b1759	BW25113_1759	ROD_12991	t1180	STM_MW13081	STMMW_13081	SL3261_1236	SL1344_1236	SEN1742	NA	NA	NA	NA	NA	NA	NA	NA	NA	NA	NA	NA	NA	NA	NA	NA	NA	NA
Clust614	rpmI	0	1	0	0	1	1.15862	-0.423306	-0.367407	-6.5	2.14632	-6.5	-6.5	-6.5	0.453622	-6.5	-0.520156	-1.0238	BN373_27641	ERS227112_04494	EC958_1938	NCTC13441_02162	b1717	BW25113_1717	ROD_13391	t1215	STM_MW13421	STMMW_13421	SL3261_1269	SL1344_1269	SEN1709	A359_01640	MEPCIT_241	A35E_00372	IM45_1039	AB162_418	BCI_0470	BOBLI757_358	BTURN675_345	BVAF_356	Bfl353	BPEN_364	BCHRO640_374	BA000021_82	WIGMOR_0087	BUsg_119	BUMPG002_CDS00470	BUMPUSDA_CDS00468	BUMPF009_CDS00469
Clust615	rplW	1	1	1	1	1	-6.5	-6.5	-6.5	-6.5	-6.5	-1.05381	-6.5	-6.5	-1.74232	-6.5	-6.5	-2.28517	BN373_43541	ERS227112_00869	EC958_3711	NCTC13441_00377	b3318	BW25113_3318	ROD_45041	t4067	STM_MW34301	STMMW_34301	SL3261_3405	SL1344_3405	SEN3266	A359_03330	MEPCIT_391	A35E_00301	IM45_752	AB162_275	BCI_0330	BOBLI757_194	BTURN675_188	BVAF_194	Bfl193	BPEN_200	BCHRO640_202	BA000021_544	WIGMOR_0204	BUsg_503	BUMPG002_CDS00081	BUMPUSDA_CDS00081	BUMPF009_CDS00081
Clust617	dgkA	0	0	0	0	0	3.36247	2.48589	3.84581	3.63234	3.4149	3.35518	4.3345	3.59094	3.06465	3.56735	3.25272	3.28076	BN373_00371	ERS227112_01902	EC958_4498	NCTC13441_04444	b4042	BW25113_4042	ROD_37041	t4142	STM_MW41861	STMMW_41861	SL3261_4173	SL1344_4173	SEN4005	NA	NA	NA	NA	NA	NA	NA	NA	NA	NA	NA	NA	NA	NA	NA	NA	NA	NA
Clust618	atpH	0	0	0	0	0	2.53869	2.09442	2.331	1.37687	1.05646	3.05532	1.22513	1.31866	1.98591	0.876969	2.17181	2.33426	BN373_47771	ERS227112_00443	EC958_4208	NCTC13441_04781	b3735	BW25113_3735	ROD_40051	t3651	STM_MW38531	STMMW_38531	SL3261_3835	SL1344_3835	SEN3682	A359_06460	NA	NA	IM45_335	AB162_123	BCI_0144	BOBLI757_005	BTURN675_005	BVAF_005	Bfl005	BPEN_005	BCHRO640_005	BA000021_4	WIGMOR_0005	BUsg_005	BUMPG002_CDS00582	BUMPUSDA_CDS00580	BUMPF009_CDS00581
Clust620	mprA	0	0	0	0	0	2.51918	2.20034	2.05444	2.77968	2.56866	3.20878	3.15798	1.205	3.28351	3.28997	2.75814	2.90832	BN373_36511	ERS227112_01649	EC958_2949	NCTC13441_01096	b2684	BW25113_2684	ROD_31271	t2710	STM_MW27801	STMMW_27801	SL3261_2798	SL1344_2798	SEN2658	NA	NA	NA	NA	NA	NA	NA	NA	NA	NA	NA	NA	NA	NA	NA	NA	NA	NA
Clust621	NA	0	0	0	0	0	NA	NA	2.80543	4.17178	NA	NA	NA	NA	NA	NA	NA	NA	NA	NA	EC958_3259	NCTC13441_00776	NA	NA	NA	NA	NA	NA	NA	NA	NA	NA	NA	NA	NA	NA	NA	NA	NA	NA	NA	NA	NA	NA	NA	NA	NA	NA	NA
Clust623	atpC	0	0	0	0	0	2.3586	1.32015	2.22269	1.60991	0.617823	2.5816	1.73208	1.26676	2.34046	1.23692	2.72153	2.35808	BN373_47731	ERS227112_00447	EC958_4204	NCTC13441_04785	b3731	BW25113_3731	ROD_40091	t3655	STM_MW38491	STMMW_38491	SL3261_3831	SL1344_3831	SEN3678	A359_06420	NA	NA	IM45_327	AB162_119	BCI_0140	BOBLI757_009	BTURN675_009	BVAF_009	Bfl009	BPEN_009	BCHRO640_009	BA000021_8	WIGMOR_0009	BUsg_009	BUMPG002_CDS00578	BUMPUSDA_CDS00576	BUMPF009_CDS00577
Clust624	plsC	1	1	1	1	0	-6.5	-6.5	-6.5	-2.4557	-6.5	-0.753185	-6.5	-6.5	-2.84243	-6.5	-3.01594	-1.63457	BN373_40881	ERS227112_01172	EC958_3416	NCTC13441_00683	b3018	BW25113_3018	ROD_35641	t3094	STM_MW31331	STMMW_31331	SL3261_3147	SL1344_3147	SEN3016	A359_06620	NA	A35E_00477	IM45_1367	AB162_568	BCI_0624	BOBLI757_067	BTURN675_062	BVAF_066	Bfl066	BPEN_068	BCHRO640_067	BA000021_497	WIGMOR_0259	NA	NA	NA	NA
Clust625	NA	0	0	0	0	0	NA	NA	NA	NA	NA	NA	4.69071	4.56009	4.5604	4.40428	2.88675	3.83018	NA	NA	NA	NA	NA	NA	NA	t0788	STM_MW21161	STMMW_21161	SL3261_2062	SL1344_2062	SEN2084	NA	NA	NA	NA	NA	NA	NA	NA	NA	NA	NA	NA	NA	NA	NA	NA	NA	NA
Clust627	NA	0	0	0	0	0	NA	NA	NA	NA	NA	NA	NA	NA	NA	NA	NA	NA	NA	NA	NA	NA	NA	NA	NA	NA	NA	NA	NA	NA	NA	NA	NA	NA	NA	NA	NA	NA	NA	NA	NA	NA	NA	NA	NA	NA	NA	NA	NA
Clust628	NA	0	0	0	0	0	NA	NA	NA	NA	NA	NA	NA	NA	NA	NA	NA	NA	NA	NA	NA	NA	NA	NA	NA	NA	NA	NA	NA	NA	NA	NA	NA	NA	NA	NA	NA	NA	NA	NA	NA	NA	NA	NA	NA	NA	NA	NA	NA
Clust630	rpmC	1	1	1	0	0	-6.5	-6.5	-6.5	-6.5	-6.5	-6.5	-6.5	NA	NA	-6.5	-1.23544	-0.632562	BN373_43481	ERS227112_00875	EC958_3705	NCTC13441_00383	b3312	BW25113_3312	ROD_45101	t4073	NA	NA	SL3261_3399	SL1344_3399	SEN3260	A359_03270	MEPCIT_397	A35E_00295	IM45_763	AB162_281	BCI_0336	NA	NA	NA	NA	NA	NA	BA000021_550	WIGMOR_0198	BUsg_497	BUMPG002_CDS00087	BUMPUSDA_CDS00087	BUMPF009_CDS00087
Clust631	NA	0	0	0	0	0	NA	NA	NA	NA	NA	3.70151	NA	NA	NA	NA	NA	NA	NA	NA	NA	NA	NA	NA	ROD_21691	NA	NA	NA	NA	NA	NA	NA	NA	NA	NA	NA	NA	NA	NA	NA	NA	NA	NA	NA	NA	NA	NA	NA	NA
Clust632	rpsU	1	1	1	0	1	-0.0856162	-6.5	-6.5	-6.5	-6.5	-0.566765	-6.5	1.58557	0.949344	-1.29119	-0.265294	-0.835702	BN373_41271	ERS227112_01133	EC958_3471	NCTC13441_00627	b3065	BW25113_3065	ROD_36171	t3129	STM_MW31701	STMMW_31701	SL3261_3183	SL1344_3183	SEN3052	A359_06410	MEPCIT_232	A35E_00378	IM45_1351	AB162_561	BCI_0618	BOBLI757_058	BTURN675_055	BVAF_058	Bfl058	BPEN_059	BCHRO640_059	BA000021_469	WIGMOR_0287	BUsg_054	BUMPG002_CDS00534	BUMPUSDA_CDS00532	BUMPF009_CDS00533
Clust633	NA	0	0	0	0	0	NA	NA	NA	NA	NA	3.31244	NA	NA	NA	NA	NA	NA	NA	NA	NA	NA	NA	NA	ROD_16331	NA	NA	NA	NA	NA	NA	NA	NA	NA	NA	NA	NA	NA	NA	NA	NA	NA	NA	NA	NA	NA	NA	NA	NA
Clust635	hslR	0	0	0	0	0	3.35201	3.22442	3.45946	3.73783	4.85593	4.00018	3.69624	3.93072	3.75459	3.9394	3.99372	3.33421	BN373_44091	ERS227112_00815	EC958_3791	NCTC13441_00300	b3400	BW25113_3400	ROD_44231	t4009	STM_MW34871	STMMW_34871	SL3261_3464	SL1344_3464	SEN3323	NA	NA	NA	NA	NA	NA	NA	NA	NA	NA	NA	NA	NA	NA	NA	NA	NA	NA
Clust636	zntR	0	0	0	0	0	3.76605	3.7855	3.28501	2.90324	3.56346	3.31426	4.77714	3.47093	2.92554	3.35441	2.9953	3.41522	BN373_43291	ERS227112_00893	EC958_3686	NCTC13441_00403	b3292	BW25113_3292	ROD_45291	t4093	STM_MW34051	STMMW_34051	SL3261_3379	SL1344_3379	SEN3240	NA	NA	NA	NA	NA	NA	NA	NA	NA	NA	NA	NA	NA	NA	NA	NA	NA	NA
Clust637	cueR	0	0	0	0	0	3.32804	2.81719	2.72507	3.27455	3.00871	2.58824	2.85565	3.6272	2.74449	3.4087	3.31707	2.33472	BN373_09541	ERS227112_02818	EC958_0628	NCTC13441_03488	b0487	BW25113_0487	ROD_05421	t2361	STM_MW05691	STMMW_05691	SL3261_0492	SL1344_0492	SEN0480	NA	NA	NA	NA	NA	NA	NA	NA	NA	NA	NA	NA	NA	NA	NA	NA	NA	NA
Clust638	NA	0	0	0	0	0	NA	NA	NA	NA	NA	NA	NA	3.0634	2.7138	2.84559	3.59991	2.48355	NA	NA	NA	NA	NA	NA	NA	NA	STM_MW04241	STMMW_04241	SL3261_0349	SL1344_0349	SEN0337	NA	NA	NA	NA	NA	NA	NA	NA	NA	NA	NA	NA	NA	NA	NA	NA	NA	NA
Clust639	wcaI	0	0	0	0	0	NA	NA	3.34756	2.6104	1.14922	3.35935	1.89853	2.30013	2.67545	3.11394	3.15698	1.97174	NA	NA	EC958_2390	NCTC13441_01662	b2050	BW25113_2050	ROD_21861	t0766	STM_MW21371	STMMW_21371	SL3261_2083	SL1344_2083	SEN2102	NA	NA	NA	NA	NA	NA	NA	NA	NA	NA	NA	NA	NA	NA	NA	NA	NA	NA
Clust640	NA	0	0	0	0	0	2.04877	2.14625	NA	NA	NA	NA	NA	NA	NA	NA	NA	NA	BN373_19871	ERS227112_05245	NA	NA	NA	NA	NA	NA	NA	NA	NA	NA	NA	NA	NA	NA	NA	NA	NA	NA	NA	NA	NA	NA	NA	NA	NA	NA	NA	NA	NA
Clust642	yhbO	0	0	0	0	0	3.85586	2.90174	2.91681	3.0673	2.65474	2.47655	2.1868	1.96645	2.61881	2.96027	3.25287	2.87474	BN373_42131	ERS227112_01040	EC958_3553	NCTC13441_00542	b3153	BW25113_3153	ROD_46791	t3189	STM_MW32691	STMMW_32691	SL3261_3242	SL1344_3242	SEN3104	NA	NA	NA	NA	NA	NA	NA	NA	NA	NA	NA	NA	NA	NA	NA	NA	NA	NA
Clust643	NA	0	0	0	0	0	4.00293	NA	NA	NA	NA	NA	NA	NA	NA	NA	NA	NA	BN373_19481	NA	NA	NA	NA	NA	NA	NA	NA	NA	NA	NA	NA	NA	NA	NA	NA	NA	NA	NA	NA	NA	NA	NA	NA	NA	NA	NA	NA	NA	NA
Clust644	NA	0	0	0	0	0	NA	NA	3.79076	3.59147	NA	4.2923	NA	NA	NA	NA	NA	NA	NA	NA	EC958_5129	NCTC13441_04155	NA	NA	ROD_33841	NA	NA	NA	NA	NA	NA	NA	NA	NA	NA	NA	NA	NA	NA	NA	NA	NA	NA	NA	NA	NA	NA	NA	NA
Clust645	gltI	0	0	0	0	0	3.65259	3.64007	2.80909	1.9503	1.45558	3.06446	2.75818	2.8375	2.91711	3.41844	3.09668	2.80715	BN373_12611	ERS227112_03122A	EC958_0773	NCTC13441_12added	b0655	BW25113_0655	ROD_06681	t2208	STM_MW07301	STMMW_07301	SL3261_0654	SL1344_0654	SEN0634	NA	NA	NA	IM45_741	AB162_269	BCI_0324	NA	NA	NA	NA	NA	NA	BA000021_190	WIGMOR_0593	NA	NA	NA	NA
Clust646	yhdW	0	0	0	0	0	3.22477	3.23073	3.13005	3.34898	2.54355	3.41248	NA	NA	NA	NA	NA	NA	BN373_07871	ERS227112_02649	EC958_4826	NCTC13441_00425	b3268	BW25113_3268	ROD_45461	NA	NA	NA	NA	NA	NA	NA	NA	NA	NA	NA	NA	NA	NA	NA	NA	NA	NA	NA	NA	NA	NA	NA	NA
Clust647	NA	0	0	0	0	0	3.73711	1.91311	NA	NA	NA	3.38203	NA	NA	NA	NA	NA	NA	BN373_23411	ERS227112_04900	NA	NA	NA	NA	ROD_13891	NA	NA	NA	NA	NA	NA	NA	NA	NA	NA	NA	NA	NA	NA	NA	NA	NA	NA	NA	NA	NA	NA	NA	NA
Clust736	NA	0	0	0	0	0	2.96176	3.40253	NA	NA	NA	NA	NA	NA	NA	NA	NA	NA	BN373_02601	ERS227112_02125	NA	NA	NA	NA	NA	NA	NA	NA	NA	NA	NA	NA	NA	NA	NA	NA	NA	NA	NA	NA	NA	NA	NA	NA	NA	NA	NA	NA	NA
Clust737	NA	0	0	0	0	0	3.31669	2.99205	NA	NA	NA	NA	NA	NA	NA	NA	NA	NA	BN373_27581	ERS227112_04501	NA	NA	NA	NA	NA	NA	NA	NA	NA	NA	NA	NA	NA	NA	NA	NA	NA	NA	NA	NA	NA	NA	NA	NA	NA	NA	NA	NA	NA
Clust738	NA	0	0	0	0	0	3.62081	3.31065	NA	NA	NA	NA	NA	NA	NA	NA	NA	NA	BN373_07241	ERS227112_02580	NA	NA	NA	NA	NA	NA	NA	NA	NA	NA	NA	NA	NA	NA	NA	NA	NA	NA	NA	NA	NA	NA	NA	NA	NA	NA	NA	NA	NA
Clust739	NA	0	0	0	0	0	3.12278	3.48404	NA	NA	NA	NA	NA	NA	NA	NA	NA	NA	BN373_07281	ERS227112_02584	NA	NA	NA	NA	NA	NA	NA	NA	NA	NA	NA	NA	NA	NA	NA	NA	NA	NA	NA	NA	NA	NA	NA	NA	NA	NA	NA	NA	NA
Clust740	NA	0	0	0	0	0	3.19822	3.09389	NA	NA	NA	NA	NA	NA	NA	NA	NA	NA	BN373_48371	ERS227112_00378	NA	NA	NA	NA	NA	NA	NA	NA	NA	NA	NA	NA	NA	NA	NA	NA	NA	NA	NA	NA	NA	NA	NA	NA	NA	NA	NA	NA	NA
Clust741	NA	0	0	0	0	0	3.13229	2.37723	NA	NA	NA	NA	NA	NA	NA	NA	NA	NA	BN373_22511	ERS227112_04997	NA	NA	NA	NA	NA	NA	NA	NA	NA	NA	NA	NA	NA	NA	NA	NA	NA	NA	NA	NA	NA	NA	NA	NA	NA	NA	NA	NA	NA
Clust742	NA	0	0	0	0	0	3.57799	4.50674	NA	NA	NA	NA	NA	NA	NA	NA	NA	NA	BN373_09181	ERS227112_02783	NA	NA	NA	NA	NA	NA	NA	NA	NA	NA	NA	NA	NA	NA	NA	NA	NA	NA	NA	NA	NA	NA	NA	NA	NA	NA	NA	NA	NA
Clust743	NA	0	0	0	0	0	2.45213	3.13892	NA	NA	NA	NA	NA	NA	NA	NA	NA	NA	BN373_37051	ERS227112_01588	NA	NA	NA	NA	NA	NA	NA	NA	NA	NA	NA	NA	NA	NA	NA	NA	NA	NA	NA	NA	NA	NA	NA	NA	NA	NA	NA	NA	NA
Clust744	NA	0	0	0	0	0	3.84967	4.63887	NA	NA	NA	NA	NA	NA	NA	NA	NA	NA	BN373_11661	ERS227112_03026	NA	NA	NA	NA	NA	NA	NA	NA	NA	NA	NA	NA	NA	NA	NA	NA	NA	NA	NA	NA	NA	NA	NA	NA	NA	NA	NA	NA	NA
Clust745	NA	0	0	0	0	0	2.90506	2.60583	NA	NA	NA	NA	NA	NA	NA	NA	NA	NA	BN373_23371	ERS227112_04904	NA	NA	NA	NA	NA	NA	NA	NA	NA	NA	NA	NA	NA	NA	NA	NA	NA	NA	NA	NA	NA	NA	NA	NA	NA	NA	NA	NA	NA
Clust746	NA	0	0	0	0	0	3.41348	3.33487	NA	NA	NA	NA	NA	NA	NA	NA	NA	NA	BN373_03531	ERS227112_02199	NA	NA	NA	NA	NA	NA	NA	NA	NA	NA	NA	NA	NA	NA	NA	NA	NA	NA	NA	NA	NA	NA	NA	NA	NA	NA	NA	NA	NA
Clust747	NA	0	0	0	0	0	2.89535	2.74696	NA	NA	NA	NA	NA	NA	NA	NA	NA	NA	BN373_14331	ERS227112_03305	NA	NA	NA	NA	NA	NA	NA	NA	NA	NA	NA	NA	NA	NA	NA	NA	NA	NA	NA	NA	NA	NA	NA	NA	NA	NA	NA	NA	NA
Clust748	NA	0	0	0	0	0	2.81072	3.18946	NA	NA	NA	NA	NA	NA	NA	NA	NA	NA	BN373_38931	ERS227112_01404	NA	NA	NA	NA	NA	NA	NA	NA	NA	NA	NA	NA	NA	NA	NA	NA	NA	NA	NA	NA	NA	NA	NA	NA	NA	NA	NA	NA	NA
Clust749	NA	0	0	0	0	0	3.12313	2.84306	NA	NA	NA	NA	NA	NA	NA	NA	NA	NA	BN373_10571	ERS227112_02916	NA	NA	NA	NA	NA	NA	NA	NA	NA	NA	NA	NA	NA	NA	NA	NA	NA	NA	NA	NA	NA	NA	NA	NA	NA	NA	NA	NA	NA
Clust750	NA	0	0	0	0	0	2.78511	3.48338	NA	NA	NA	NA	NA	NA	NA	NA	NA	NA	BN373_09151	ERS227112_02780	NA	NA	NA	NA	NA	NA	NA	NA	NA	NA	NA	NA	NA	NA	NA	NA	NA	NA	NA	NA	NA	NA	NA	NA	NA	NA	NA	NA	NA
Clust751	NA	0	0	0	0	0	2.57404	2.79967	NA	NA	NA	NA	NA	NA	NA	NA	NA	NA	BN373_21561	ERS227112_05084	NA	NA	NA	NA	NA	NA	NA	NA	NA	NA	NA	NA	NA	NA	NA	NA	NA	NA	NA	NA	NA	NA	NA	NA	NA	NA	NA	NA	NA
Clust752	NA	0	0	0	0	0	3.53655	3.03378	NA	NA	NA	NA	NA	NA	NA	NA	NA	NA	BN373_12111	ERS227112_03071	NA	NA	NA	NA	NA	NA	NA	NA	NA	NA	NA	NA	NA	NA	NA	NA	NA	NA	NA	NA	NA	NA	NA	NA	NA	NA	NA	NA	NA
Clust753	NA	0	0	0	0	0	3.39543	2.50326	NA	NA	NA	NA	NA	NA	NA	NA	NA	NA	BN373_27381	ERS227112_04523	NA	NA	NA	NA	NA	NA	NA	NA	NA	NA	NA	NA	NA	NA	NA	NA	NA	NA	NA	NA	NA	NA	NA	NA	NA	NA	NA	NA	NA
Clust754	NA	0	0	0	0	0	3.35064	2.69821	NA	NA	NA	NA	NA	NA	NA	NA	NA	NA	BN373_26791	ERS227112_04583	NA	NA	NA	NA	NA	NA	NA	NA	NA	NA	NA	NA	NA	NA	NA	NA	NA	NA	NA	NA	NA	NA	NA	NA	NA	NA	NA	NA	NA
Clust755	NA	0	0	0	0	0	3.28347	2.80859	NA	NA	NA	NA	NA	NA	NA	NA	NA	NA	BN373_34901	ERS227112_03748	NA	NA	NA	NA	NA	NA	NA	NA	NA	NA	NA	NA	NA	NA	NA	NA	NA	NA	NA	NA	NA	NA	NA	NA	NA	NA	NA	NA	NA
Clust756	NA	0	0	0	0	0	3.03178	3.74197	NA	NA	NA	NA	NA	NA	NA	NA	NA	NA	BN373_02311	ERS227112_02096	NA	NA	NA	NA	NA	NA	NA	NA	NA	NA	NA	NA	NA	NA	NA	NA	NA	NA	NA	NA	NA	NA	NA	NA	NA	NA	NA	NA	NA
Clust757	NA	0	0	0	0	0	3.6288	4.20494	NA	NA	NA	NA	NA	NA	NA	NA	NA	NA	BN373_02731	ERS227112_02138	NA	NA	NA	NA	NA	NA	NA	NA	NA	NA	NA	NA	NA	NA	NA	NA	NA	NA	NA	NA	NA	NA	NA	NA	NA	NA	NA	NA	NA
Clust758	NA	0	0	0	0	0	3.68326	4.91521	NA	NA	NA	NA	NA	NA	NA	NA	NA	NA	BN373_02291	ERS227112_02094	NA	NA	NA	NA	NA	NA	NA	NA	NA	NA	NA	NA	NA	NA	NA	NA	NA	NA	NA	NA	NA	NA	NA	NA	NA	NA	NA	NA	NA
Clust759	NA	0	0	0	0	0	3.06617	2.48967	NA	NA	NA	NA	NA	NA	NA	NA	NA	NA	BN373_19211	ERS227112_05365	NA	NA	NA	NA	NA	NA	NA	NA	NA	NA	NA	NA	NA	NA	NA	NA	NA	NA	NA	NA	NA	NA	NA	NA	NA	NA	NA	NA	NA
Clust760	NA	0	0	0	0	0	3.05094	3.37042	NA	NA	NA	NA	NA	NA	NA	NA	NA	NA	BN373_15781	ERS227112_03451	NA	NA	NA	NA	NA	NA	NA	NA	NA	NA	NA	NA	NA	NA	NA	NA	NA	NA	NA	NA	NA	NA	NA	NA	NA	NA	NA	NA	NA
Clust761	NA	0	0	0	0	0	3.42811	3.53682	NA	NA	NA	NA	NA	NA	NA	NA	NA	NA	BN373_03691	ERS227112_02215	NA	NA	NA	NA	NA	NA	NA	NA	NA	NA	NA	NA	NA	NA	NA	NA	NA	NA	NA	NA	NA	NA	NA	NA	NA	NA	NA	NA	NA
Clust762	NA	0	0	0	0	0	4.23069	3.98403	NA	NA	NA	NA	NA	NA	NA	NA	NA	NA	BN373_30141	ERS227112_04229	NA	NA	NA	NA	NA	NA	NA	NA	NA	NA	NA	NA	NA	NA	NA	NA	NA	NA	NA	NA	NA	NA	NA	NA	NA	NA	NA	NA	NA
Clust763	NA	0	0	0	0	0	4.13332	3.83559	NA	NA	NA	NA	NA	NA	NA	NA	NA	NA	BN373_30901	ERS227112_04094	NA	NA	NA	NA	NA	NA	NA	NA	NA	NA	NA	NA	NA	NA	NA	NA	NA	NA	NA	NA	NA	NA	NA	NA	NA	NA	NA	NA	NA
Clust764	NA	0	0	0	0	0	2.79878	3.26167	NA	NA	NA	NA	NA	NA	NA	NA	NA	NA	BN373_37941	ERS227112_01510	NA	NA	NA	NA	NA	NA	NA	NA	NA	NA	NA	NA	NA	NA	NA	NA	NA	NA	NA	NA	NA	NA	NA	NA	NA	NA	NA	NA	NA
Clust765	NA	0	0	0	0	0	2.64789	2.5466	NA	NA	NA	NA	NA	NA	NA	NA	NA	NA	BN373_22391	ERS227112_05009	NA	NA	NA	NA	NA	NA	NA	NA	NA	NA	NA	NA	NA	NA	NA	NA	NA	NA	NA	NA	NA	NA	NA	NA	NA	NA	NA	NA	NA
Clust766	NA	0	0	0	0	0	2.96305	2.13217	NA	NA	NA	NA	NA	NA	NA	NA	NA	NA	BN373_26951	ERS227112_04567	NA	NA	NA	NA	NA	NA	NA	NA	NA	NA	NA	NA	NA	NA	NA	NA	NA	NA	NA	NA	NA	NA	NA	NA	NA	NA	NA	NA	NA
Clust767	NA	0	0	0	0	0	2.73371	3.47831	NA	NA	NA	NA	NA	NA	NA	NA	NA	NA	BN373_23151	ERS227112_04927	NA	NA	NA	NA	NA	NA	NA	NA	NA	NA	NA	NA	NA	NA	NA	NA	NA	NA	NA	NA	NA	NA	NA	NA	NA	NA	NA	NA	NA
Clust768	NA	0	0	0	0	0	3.20868	2.63225	NA	NA	NA	NA	NA	NA	NA	NA	NA	NA	BN373_22711	ERS227112_04977	NA	NA	NA	NA	NA	NA	NA	NA	NA	NA	NA	NA	NA	NA	NA	NA	NA	NA	NA	NA	NA	NA	NA	NA	NA	NA	NA	NA	NA
Clust769	NA	0	0	0	0	0	3.0367	2.25464	NA	NA	NA	NA	NA	NA	NA	NA	NA	NA	BN373_20331	ERS227112_05207	NA	NA	NA	NA	NA	NA	NA	NA	NA	NA	NA	NA	NA	NA	NA	NA	NA	NA	NA	NA	NA	NA	NA	NA	NA	NA	NA	NA	NA
Clust770	NA	0	0	0	0	0	3.58432	2.23172	NA	NA	NA	NA	NA	NA	NA	NA	NA	NA	BN373_26771	ERS227112_04585	NA	NA	NA	NA	NA	NA	NA	NA	NA	NA	NA	NA	NA	NA	NA	NA	NA	NA	NA	NA	NA	NA	NA	NA	NA	NA	NA	NA	NA
Clust771	NA	0	0	0	0	0	2.87399	3.65997	NA	NA	NA	NA	NA	NA	NA	NA	NA	NA	BN373_00661	ERS227112_01932	NA	NA	NA	NA	NA	NA	NA	NA	NA	NA	NA	NA	NA	NA	NA	NA	NA	NA	NA	NA	NA	NA	NA	NA	NA	NA	NA	NA	NA
Clust772	NA	0	0	0	0	0	2.95284	2.28368	NA	NA	NA	NA	NA	NA	NA	NA	NA	NA	BN373_18091	ERS227112_03655	NA	NA	NA	NA	NA	NA	NA	NA	NA	NA	NA	NA	NA	NA	NA	NA	NA	NA	NA	NA	NA	NA	NA	NA	NA	NA	NA	NA	NA
Clust773	NA	0	0	0	0	0	3.17879	2.92027	NA	NA	NA	NA	NA	NA	NA	NA	NA	NA	BN373_19631	ERS227112_05270	NA	NA	NA	NA	NA	NA	NA	NA	NA	NA	NA	NA	NA	NA	NA	NA	NA	NA	NA	NA	NA	NA	NA	NA	NA	NA	NA	NA	NA
Clust774	NA	0	0	0	0	0	4.01593	4.51803	NA	NA	NA	NA	NA	NA	NA	NA	NA	NA	BN373_18031	ERS227112_03647	NA	NA	NA	NA	NA	NA	NA	NA	NA	NA	NA	NA	NA	NA	NA	NA	NA	NA	NA	NA	NA	NA	NA	NA	NA	NA	NA	NA	NA
Clust775	NA	0	0	0	0	0	3.24412	2.73498	NA	NA	NA	NA	NA	NA	NA	NA	NA	NA	BN373_10971	ERS227112_02958	NA	NA	NA	NA	NA	NA	NA	NA	NA	NA	NA	NA	NA	NA	NA	NA	NA	NA	NA	NA	NA	NA	NA	NA	NA	NA	NA	NA	NA
Clust776	NA	0	0	0	0	0	3.17871	2.65528	NA	NA	NA	NA	NA	NA	NA	NA	NA	NA	BN373_22701	ERS227112_04978	NA	NA	NA	NA	NA	NA	NA	NA	NA	NA	NA	NA	NA	NA	NA	NA	NA	NA	NA	NA	NA	NA	NA	NA	NA	NA	NA	NA	NA
Clust777	NA	0	0	0	0	0	2.88894	3.13679	NA	NA	NA	NA	NA	NA	NA	NA	NA	NA	BN373_22261	ERS227112_05022	NA	NA	NA	NA	NA	NA	NA	NA	NA	NA	NA	NA	NA	NA	NA	NA	NA	NA	NA	NA	NA	NA	NA	NA	NA	NA	NA	NA	NA
Clust778	NA	0	0	0	0	0	2.99128	3.22157	NA	NA	NA	NA	NA	NA	NA	NA	NA	NA	BN373_07081	ERS227112_02563	NA	NA	NA	NA	NA	NA	NA	NA	NA	NA	NA	NA	NA	NA	NA	NA	NA	NA	NA	NA	NA	NA	NA	NA	NA	NA	NA	NA	NA
Clust779	NA	0	0	0	0	0	2.9225	2.79931	NA	NA	NA	NA	NA	NA	NA	NA	NA	NA	BN373_19611	ERS227112_05272	NA	NA	NA	NA	NA	NA	NA	NA	NA	NA	NA	NA	NA	NA	NA	NA	NA	NA	NA	NA	NA	NA	NA	NA	NA	NA	NA	NA	NA
Clust780	NA	0	0	0	0	0	2.88766	2.86189	NA	NA	NA	NA	NA	NA	NA	NA	NA	NA	BN373_45041	ERS227112_00716	NA	NA	NA	NA	NA	NA	NA	NA	NA	NA	NA	NA	NA	NA	NA	NA	NA	NA	NA	NA	NA	NA	NA	NA	NA	NA	NA	NA	NA
Clust781	NA	0	0	0	0	0	2.87857	2.20205	NA	NA	NA	NA	NA	NA	NA	NA	NA	NA	BN373_23281	ERS227112_04913	NA	NA	NA	NA	NA	NA	NA	NA	NA	NA	NA	NA	NA	NA	NA	NA	NA	NA	NA	NA	NA	NA	NA	NA	NA	NA	NA	NA	NA
Clust782	NA	0	0	0	0	0	2.54183	2.60248	NA	NA	NA	NA	NA	NA	NA	NA	NA	NA	BN373_10961	ERS227112_02957	NA	NA	NA	NA	NA	NA	NA	NA	NA	NA	NA	NA	NA	NA	NA	NA	NA	NA	NA	NA	NA	NA	NA	NA	NA	NA	NA	NA	NA
Clust783	NA	0	0	0	0	0	4.89466	5.66604	NA	NA	NA	NA	NA	NA	NA	NA	NA	NA	BN373_16591	ERS227112_03522	NA	NA	NA	NA	NA	NA	NA	NA	NA	NA	NA	NA	NA	NA	NA	NA	NA	NA	NA	NA	NA	NA	NA	NA	NA	NA	NA	NA	NA
Clust784	NA	0	0	0	0	0	3.45403	3.25672	NA	NA	NA	NA	NA	NA	NA	NA	NA	NA	BN373_10811	ERS227112_02943	NA	NA	NA	NA	NA	NA	NA	NA	NA	NA	NA	NA	NA	NA	NA	NA	NA	NA	NA	NA	NA	NA	NA	NA	NA	NA	NA	NA	NA
Clust785	NA	0	0	0	0	0	2.93871	3.09871	NA	NA	NA	NA	NA	NA	NA	NA	NA	NA	BN373_09141	ERS227112_02779	NA	NA	NA	NA	NA	NA	NA	NA	NA	NA	NA	NA	NA	NA	NA	NA	NA	NA	NA	NA	NA	NA	NA	NA	NA	NA	NA	NA	NA
Clust786	NA	0	0	0	0	0	2.57408	1.94971	NA	NA	NA	NA	NA	NA	NA	NA	NA	NA	BN373_30501	ERS227112_04138	NA	NA	NA	NA	NA	NA	NA	NA	NA	NA	NA	NA	NA	NA	NA	NA	NA	NA	NA	NA	NA	NA	NA	NA	NA	NA	NA	NA	NA
Clust787	NA	0	0	0	0	0	2.72794	2.1002	NA	NA	NA	NA	NA	NA	NA	NA	NA	NA	BN373_21751	ERS227112_05072	NA	NA	NA	NA	NA	NA	NA	NA	NA	NA	NA	NA	NA	NA	NA	NA	NA	NA	NA	NA	NA	NA	NA	NA	NA	NA	NA	NA	NA
Clust788	NA	0	0	0	0	0	3.09515	2.62843	NA	NA	NA	NA	NA	NA	NA	NA	NA	NA	BN373_22411	ERS227112_05007	NA	NA	NA	NA	NA	NA	NA	NA	NA	NA	NA	NA	NA	NA	NA	NA	NA	NA	NA	NA	NA	NA	NA	NA	NA	NA	NA	NA	NA
Clust789	NA	0	0	0	0	0	2.78402	2.36019	NA	NA	NA	NA	NA	NA	NA	NA	NA	NA	BN373_21811	ERS227112_05066	NA	NA	NA	NA	NA	NA	NA	NA	NA	NA	NA	NA	NA	NA	NA	NA	NA	NA	NA	NA	NA	NA	NA	NA	NA	NA	NA	NA	NA
Clust790	NA	0	0	0	0	0	4.21665	3.78572	NA	NA	NA	NA	NA	NA	NA	NA	NA	NA	BN373_37661	ERS227112_01538	NA	NA	NA	NA	NA	NA	NA	NA	NA	NA	NA	NA	NA	NA	NA	NA	NA	NA	NA	NA	NA	NA	NA	NA	NA	NA	NA	NA	NA
Clust791	NA	0	0	0	0	0	3.02856	2.16722	NA	NA	NA	NA	NA	NA	NA	NA	NA	NA	BN373_24561	ERS227112_04801	NA	NA	NA	NA	NA	NA	NA	NA	NA	NA	NA	NA	NA	NA	NA	NA	NA	NA	NA	NA	NA	NA	NA	NA	NA	NA	NA	NA	NA
Clust792	NA	0	0	0	0	0	3.72104	4.15241	NA	NA	NA	NA	NA	NA	NA	NA	NA	NA	BN373_07931	ERS227112_02655	NA	NA	NA	NA	NA	NA	NA	NA	NA	NA	NA	NA	NA	NA	NA	NA	NA	NA	NA	NA	NA	NA	NA	NA	NA	NA	NA	NA	NA
Clust793	NA	0	0	0	0	0	2.69809	2.34866	NA	NA	NA	NA	NA	NA	NA	NA	NA	NA	BN373_36131	ERS227112_01689	NA	NA	NA	NA	NA	NA	NA	NA	NA	NA	NA	NA	NA	NA	NA	NA	NA	NA	NA	NA	NA	NA	NA	NA	NA	NA	NA	NA	NA
Clust794	NA	0	0	0	0	0	3.51514	4.52234	NA	NA	NA	NA	NA	NA	NA	NA	NA	NA	BN373_23171	ERS227112_04925	NA	NA	NA	NA	NA	NA	NA	NA	NA	NA	NA	NA	NA	NA	NA	NA	NA	NA	NA	NA	NA	NA	NA	NA	NA	NA	NA	NA	NA
Clust795	NA	0	0	0	0	0	3.05487	2.29298	NA	NA	NA	NA	NA	NA	NA	NA	NA	NA	BN373_25261	ERS227112_04729	NA	NA	NA	NA	NA	NA	NA	NA	NA	NA	NA	NA	NA	NA	NA	NA	NA	NA	NA	NA	NA	NA	NA	NA	NA	NA	NA	NA	NA
Clust796	NA	0	0	0	0	0	2.89353	2.57325	NA	NA	NA	NA	NA	NA	NA	NA	NA	NA	BN373_11091	ERS227112_02968	NA	NA	NA	NA	NA	NA	NA	NA	NA	NA	NA	NA	NA	NA	NA	NA	NA	NA	NA	NA	NA	NA	NA	NA	NA	NA	NA	NA	NA
Clust797	NA	0	0	0	0	0	4.98274	4.52393	NA	NA	NA	NA	NA	NA	NA	NA	NA	NA	BN373_43281	ERS227112_00657A	NA	NA	NA	NA	NA	NA	NA	NA	NA	NA	NA	NA	NA	NA	NA	NA	NA	NA	NA	NA	NA	NA	NA	NA	NA	NA	NA	NA	NA
Clust798	NA	0	0	0	0	0	NA	5.34343	NA	NA	NA	NA	NA	NA	NA	NA	NA	NA	NA	ERS227112_05415	NA	NA	NA	NA	NA	NA	NA	NA	NA	NA	NA	NA	NA	NA	NA	NA	NA	NA	NA	NA	NA	NA	NA	NA	NA	NA	NA	NA	NA
Clust799	NA	0	0	0	0	0	2.92155	3.1947	NA	NA	NA	NA	NA	NA	NA	NA	NA	NA	BN373_46341	ERS227112_00587	NA	NA	NA	NA	NA	NA	NA	NA	NA	NA	NA	NA	NA	NA	NA	NA	NA	NA	NA	NA	NA	NA	NA	NA	NA	NA	NA	NA	NA
Clust800	NA	0	0	0	0	0	3.32195	2.4727	NA	NA	NA	NA	NA	NA	NA	NA	NA	NA	BN373_34971	ERS227112_00075	NA	NA	NA	NA	NA	NA	NA	NA	NA	NA	NA	NA	NA	NA	NA	NA	NA	NA	NA	NA	NA	NA	NA	NA	NA	NA	NA	NA	NA
Clust801	NA	0	0	0	0	0	3.31079	3.24917	NA	NA	NA	NA	NA	NA	NA	NA	NA	NA	BN373_36231	ERS227112_01676	NA	NA	NA	NA	NA	NA	NA	NA	NA	NA	NA	NA	NA	NA	NA	NA	NA	NA	NA	NA	NA	NA	NA	NA	NA	NA	NA	NA	NA
Clust802	NA	0	0	0	0	0	2.17601	1.99846	NA	NA	NA	NA	NA	NA	NA	NA	NA	NA	BN373_24391	ERS227112_04815	NA	NA	NA	NA	NA	NA	NA	NA	NA	NA	NA	NA	NA	NA	NA	NA	NA	NA	NA	NA	NA	NA	NA	NA	NA	NA	NA	NA	NA
Clust803	NA	0	0	0	0	0	4.09022	5.16301	NA	NA	NA	NA	NA	NA	NA	NA	NA	NA	BN373_23481	ERS227112_04893	NA	NA	NA	NA	NA	NA	NA	NA	NA	NA	NA	NA	NA	NA	NA	NA	NA	NA	NA	NA	NA	NA	NA	NA	NA	NA	NA	NA	NA
Clust804	NA	0	0	0	0	0	3.34411	3.39485	NA	NA	NA	NA	NA	NA	NA	NA	NA	NA	BN373_11051	ERS227112_02964	NA	NA	NA	NA	NA	NA	NA	NA	NA	NA	NA	NA	NA	NA	NA	NA	NA	NA	NA	NA	NA	NA	NA	NA	NA	NA	NA	NA	NA
Clust805	NA	0	0	0	0	0	2.99199	2.52143	NA	NA	NA	NA	NA	NA	NA	NA	NA	NA	BN373_19921	ERS227112_05240	NA	NA	NA	NA	NA	NA	NA	NA	NA	NA	NA	NA	NA	NA	NA	NA	NA	NA	NA	NA	NA	NA	NA	NA	NA	NA	NA	NA	NA
Clust806	NA	0	0	0	0	0	2.76646	2.71165	NA	NA	NA	NA	NA	NA	NA	NA	NA	NA	BN373_11161	ERS227112_02983	NA	NA	NA	NA	NA	NA	NA	NA	NA	NA	NA	NA	NA	NA	NA	NA	NA	NA	NA	NA	NA	NA	NA	NA	NA	NA	NA	NA	NA
Clust807	NA	0	0	0	0	0	3.62593	4.98141	NA	NA	NA	NA	NA	NA	NA	NA	NA	NA	BN373_46281	ERS227112_00593	NA	NA	NA	NA	NA	NA	NA	NA	NA	NA	NA	NA	NA	NA	NA	NA	NA	NA	NA	NA	NA	NA	NA	NA	NA	NA	NA	NA	NA
Clust808	NA	0	0	0	0	0	3.5209	3.14349	NA	NA	NA	NA	NA	NA	NA	NA	NA	NA	BN373_03861	ERS227112_02233	NA	NA	NA	NA	NA	NA	NA	NA	NA	NA	NA	NA	NA	NA	NA	NA	NA	NA	NA	NA	NA	NA	NA	NA	NA	NA	NA	NA	NA
Clust809	NA	0	0	0	0	0	2.75087	2.91154	NA	NA	NA	NA	NA	NA	NA	NA	NA	NA	BN373_10691	ERS227112_02929	NA	NA	NA	NA	NA	NA	NA	NA	NA	NA	NA	NA	NA	NA	NA	NA	NA	NA	NA	NA	NA	NA	NA	NA	NA	NA	NA	NA	NA
Clust810	NA	0	0	0	0	0	3.12889	3.103	NA	NA	NA	NA	NA	NA	NA	NA	NA	NA	BN373_03871	ERS227112_02234	NA	NA	NA	NA	NA	NA	NA	NA	NA	NA	NA	NA	NA	NA	NA	NA	NA	NA	NA	NA	NA	NA	NA	NA	NA	NA	NA	NA	NA
Clust811	NA	0	0	0	0	0	5.26527	4.4105	NA	NA	NA	NA	NA	NA	NA	NA	NA	NA	BN373_26561	ERS227112_04610	NA	NA	NA	NA	NA	NA	NA	NA	NA	NA	NA	NA	NA	NA	NA	NA	NA	NA	NA	NA	NA	NA	NA	NA	NA	NA	NA	NA	NA
Clust812	NA	0	0	0	0	0	2.98487	3.13255	NA	NA	NA	NA	NA	NA	NA	NA	NA	NA	BN373_12021	ERS227112_03062	NA	NA	NA	NA	NA	NA	NA	NA	NA	NA	NA	NA	NA	NA	NA	NA	NA	NA	NA	NA	NA	NA	NA	NA	NA	NA	NA	NA	NA
Clust813	NA	0	0	0	0	0	3.70102	3.11244	NA	NA	NA	NA	NA	NA	NA	NA	NA	NA	BN373_27391	ERS227112_04522	NA	NA	NA	NA	NA	NA	NA	NA	NA	NA	NA	NA	NA	NA	NA	NA	NA	NA	NA	NA	NA	NA	NA	NA	NA	NA	NA	NA	NA
Clust814	NA	0	0	0	0	0	4.5438	4.74705	NA	NA	NA	NA	NA	NA	NA	NA	NA	NA	BN373_26581	ERS227112_04608	NA	NA	NA	NA	NA	NA	NA	NA	NA	NA	NA	NA	NA	NA	NA	NA	NA	NA	NA	NA	NA	NA	NA	NA	NA	NA	NA	NA	NA
Clust815	NA	0	0	0	0	0	3.36009	2.69678	NA	NA	NA	NA	NA	NA	NA	NA	NA	NA	BN373_28341	ERS227112_04428	NA	NA	NA	NA	NA	NA	NA	NA	NA	NA	NA	NA	NA	NA	NA	NA	NA	NA	NA	NA	NA	NA	NA	NA	NA	NA	NA	NA	NA
Clust816	NA	0	0	0	0	0	3.59542	4.11425	NA	NA	NA	NA	NA	NA	NA	NA	NA	NA	BN373_10581	ERS227112_02917	NA	NA	NA	NA	NA	NA	NA	NA	NA	NA	NA	NA	NA	NA	NA	NA	NA	NA	NA	NA	NA	NA	NA	NA	NA	NA	NA	NA	NA
Clust817	NA	0	0	0	0	0	3.12988	2.99845	NA	NA	NA	NA	NA	NA	NA	NA	NA	NA	BN373_37031	ERS227112_01590	NA	NA	NA	NA	NA	NA	NA	NA	NA	NA	NA	NA	NA	NA	NA	NA	NA	NA	NA	NA	NA	NA	NA	NA	NA	NA	NA	NA	NA
Clust818	NA	0	0	0	0	0	3.04809	2.62516	NA	NA	NA	NA	NA	NA	NA	NA	NA	NA	BN373_30651	ERS227112_04123	NA	NA	NA	NA	NA	NA	NA	NA	NA	NA	NA	NA	NA	NA	NA	NA	NA	NA	NA	NA	NA	NA	NA	NA	NA	NA	NA	NA	NA
Clust819	NA	0	0	0	0	0	2.98987	2.68635	NA	NA	NA	NA	NA	NA	NA	NA	NA	NA	BN373_22301	ERS227112_05018	NA	NA	NA	NA	NA	NA	NA	NA	NA	NA	NA	NA	NA	NA	NA	NA	NA	NA	NA	NA	NA	NA	NA	NA	NA	NA	NA	NA	NA
Clust820	NA	0	0	0	0	0	2.79718	2.98554	NA	NA	NA	NA	NA	NA	NA	NA	NA	NA	BN373_11321	ERS227112_02999	NA	NA	NA	NA	NA	NA	NA	NA	NA	NA	NA	NA	NA	NA	NA	NA	NA	NA	NA	NA	NA	NA	NA	NA	NA	NA	NA	NA	NA
Clust821	NA	0	0	0	0	0	3.03296	3.01563	NA	NA	NA	NA	NA	NA	NA	NA	NA	NA	BN373_10711	ERS227112_02931	NA	NA	NA	NA	NA	NA	NA	NA	NA	NA	NA	NA	NA	NA	NA	NA	NA	NA	NA	NA	NA	NA	NA	NA	NA	NA	NA	NA	NA
Clust822	NA	0	0	0	0	0	3.91617	2.82266	NA	NA	NA	NA	NA	NA	NA	NA	NA	NA	BN373_17791	ERS227112_03625	NA	NA	NA	NA	NA	NA	NA	NA	NA	NA	NA	NA	NA	NA	NA	NA	NA	NA	NA	NA	NA	NA	NA	NA	NA	NA	NA	NA	NA
Clust823	NA	0	0	0	0	0	3.29781	3.17576	NA	NA	NA	NA	NA	NA	NA	NA	NA	NA	BN373_07911	ERS227112_02653	NA	NA	NA	NA	NA	NA	NA	NA	NA	NA	NA	NA	NA	NA	NA	NA	NA	NA	NA	NA	NA	NA	NA	NA	NA	NA	NA	NA	NA
Clust824	NA	0	0	0	0	0	2.96946	2.49556	NA	NA	NA	NA	NA	NA	NA	NA	NA	NA	BN373_21781	ERS227112_05069	NA	NA	NA	NA	NA	NA	NA	NA	NA	NA	NA	NA	NA	NA	NA	NA	NA	NA	NA	NA	NA	NA	NA	NA	NA	NA	NA	NA	NA
Clust825	NA	0	0	0	0	0	3.12761	2.46786	NA	NA	NA	NA	NA	NA	NA	NA	NA	NA	BN373_28781	ERS227112_04368	NA	NA	NA	NA	NA	NA	NA	NA	NA	NA	NA	NA	NA	NA	NA	NA	NA	NA	NA	NA	NA	NA	NA	NA	NA	NA	NA	NA	NA
Clust826	NA	0	0	0	0	0	3.09592	2.3233	NA	NA	NA	NA	NA	NA	NA	NA	NA	NA	BN373_26191	ERS227112_04641	NA	NA	NA	NA	NA	NA	NA	NA	NA	NA	NA	NA	NA	NA	NA	NA	NA	NA	NA	NA	NA	NA	NA	NA	NA	NA	NA	NA	NA
Clust827	NA	0	0	0	0	0	2.80758	2.80802	NA	NA	NA	NA	NA	NA	NA	NA	NA	NA	BN373_21271	ERS227112_05113	NA	NA	NA	NA	NA	NA	NA	NA	NA	NA	NA	NA	NA	NA	NA	NA	NA	NA	NA	NA	NA	NA	NA	NA	NA	NA	NA	NA	NA
Clust828	NA	0	0	0	0	0	3.49092	2.61994	NA	NA	NA	NA	NA	NA	NA	NA	NA	NA	BN373_26931	ERS227112_04569	NA	NA	NA	NA	NA	NA	NA	NA	NA	NA	NA	NA	NA	NA	NA	NA	NA	NA	NA	NA	NA	NA	NA	NA	NA	NA	NA	NA	NA
Clust829	NA	0	0	0	0	0	3.55142	2.4239	NA	NA	NA	NA	NA	NA	NA	NA	NA	NA	BN373_26921	ERS227112_04570	NA	NA	NA	NA	NA	NA	NA	NA	NA	NA	NA	NA	NA	NA	NA	NA	NA	NA	NA	NA	NA	NA	NA	NA	NA	NA	NA	NA	NA
Clust830	NA	0	0	0	0	0	3.40019	2.841	NA	NA	NA	NA	NA	NA	NA	NA	NA	NA	BN373_20661	ERS227112_05175	NA	NA	NA	NA	NA	NA	NA	NA	NA	NA	NA	NA	NA	NA	NA	NA	NA	NA	NA	NA	NA	NA	NA	NA	NA	NA	NA	NA	NA
Clust831	NA	0	0	0	0	0	3.25055	2.55273	NA	NA	NA	NA	NA	NA	NA	NA	NA	NA	BN373_20501	ERS227112_05191	NA	NA	NA	NA	NA	NA	NA	NA	NA	NA	NA	NA	NA	NA	NA	NA	NA	NA	NA	NA	NA	NA	NA	NA	NA	NA	NA	NA	NA
Clust832	NA	0	0	0	0	0	3.48302	2.75859	NA	NA	NA	NA	NA	NA	NA	NA	NA	NA	BN373_23061	ERS227112_04937	NA	NA	NA	NA	NA	NA	NA	NA	NA	NA	NA	NA	NA	NA	NA	NA	NA	NA	NA	NA	NA	NA	NA	NA	NA	NA	NA	NA	NA
Clust833	NA	0	0	0	0	0	2.62526	2.11142	NA	NA	NA	NA	NA	NA	NA	NA	NA	NA	BN373_19811	ERS227112_05251	NA	NA	NA	NA	NA	NA	NA	NA	NA	NA	NA	NA	NA	NA	NA	NA	NA	NA	NA	NA	NA	NA	NA	NA	NA	NA	NA	NA	NA
Clust834	NA	0	0	0	0	0	2.50781	2.11807	NA	NA	NA	NA	NA	NA	NA	NA	NA	NA	BN373_23701	ERS227112_04867	NA	NA	NA	NA	NA	NA	NA	NA	NA	NA	NA	NA	NA	NA	NA	NA	NA	NA	NA	NA	NA	NA	NA	NA	NA	NA	NA	NA	NA
Clust835	NA	0	0	0	0	0	2.62377	3.23662	NA	NA	NA	NA	NA	NA	NA	NA	NA	NA	BN373_04181	ERS227112_02265	NA	NA	NA	NA	NA	NA	NA	NA	NA	NA	NA	NA	NA	NA	NA	NA	NA	NA	NA	NA	NA	NA	NA	NA	NA	NA	NA	NA	NA
Clust836	NA	0	0	0	0	0	2.78094	3.20074	NA	NA	NA	NA	NA	NA	NA	NA	NA	NA	BN373_00631	ERS227112_01927	NA	NA	NA	NA	NA	NA	NA	NA	NA	NA	NA	NA	NA	NA	NA	NA	NA	NA	NA	NA	NA	NA	NA	NA	NA	NA	NA	NA	NA
Clust837	NA	0	0	0	0	0	3.1665	3.47902	NA	NA	NA	NA	NA	NA	NA	NA	NA	NA	BN373_38941	ERS227112_01403	NA	NA	NA	NA	NA	NA	NA	NA	NA	NA	NA	NA	NA	NA	NA	NA	NA	NA	NA	NA	NA	NA	NA	NA	NA	NA	NA	NA	NA
Clust838	NA	0	0	0	0	0	4.19044	4.19897	NA	NA	NA	NA	NA	NA	NA	NA	NA	NA	BN373_27401	ERS227112_04521	NA	NA	NA	NA	NA	NA	NA	NA	NA	NA	NA	NA	NA	NA	NA	NA	NA	NA	NA	NA	NA	NA	NA	NA	NA	NA	NA	NA	NA
Clust839	NA	0	0	0	0	0	2.0257	1.80801	NA	NA	NA	NA	NA	NA	NA	NA	NA	NA	BN373_20531	ERS227112_05188	NA	NA	NA	NA	NA	NA	NA	NA	NA	NA	NA	NA	NA	NA	NA	NA	NA	NA	NA	NA	NA	NA	NA	NA	NA	NA	NA	NA	NA
Clust840	NA	0	0	0	0	0	3.01582	2.39925	NA	NA	NA	NA	NA	NA	NA	NA	NA	NA	BN373_27331	ERS227112_04528	NA	NA	NA	NA	NA	NA	NA	NA	NA	NA	NA	NA	NA	NA	NA	NA	NA	NA	NA	NA	NA	NA	NA	NA	NA	NA	NA	NA	NA
Clust841	NA	0	0	0	0	0	2.68531	2.37049	NA	NA	NA	NA	NA	NA	NA	NA	NA	NA	BN373_31481	ERS227112_04035	NA	NA	NA	NA	NA	NA	NA	NA	NA	NA	NA	NA	NA	NA	NA	NA	NA	NA	NA	NA	NA	NA	NA	NA	NA	NA	NA	NA	NA
Clust842	NA	0	0	0	0	0	3.20213	2.26493	NA	NA	NA	NA	NA	NA	NA	NA	NA	NA	BN373_24791	ERS227112_04774	NA	NA	NA	NA	NA	NA	NA	NA	NA	NA	NA	NA	NA	NA	NA	NA	NA	NA	NA	NA	NA	NA	NA	NA	NA	NA	NA	NA	NA
Clust843	NA	0	0	0	0	0	3.49936	3.19242	NA	NA	NA	NA	NA	NA	NA	NA	NA	NA	BN373_48411	ERS227112_00374	NA	NA	NA	NA	NA	NA	NA	NA	NA	NA	NA	NA	NA	NA	NA	NA	NA	NA	NA	NA	NA	NA	NA	NA	NA	NA	NA	NA	NA
Clust844	NA	0	0	0	0	0	3.92108	3.5584	NA	NA	NA	NA	NA	NA	NA	NA	NA	NA	BN373_48401	ERS227112_00375	NA	NA	NA	NA	NA	NA	NA	NA	NA	NA	NA	NA	NA	NA	NA	NA	NA	NA	NA	NA	NA	NA	NA	NA	NA	NA	NA	NA	NA
Clust845	NA	0	0	0	0	0	4.75184	5.54118	NA	NA	NA	NA	NA	NA	NA	NA	NA	NA	BN373_12201	ERS227112_03080	NA	NA	NA	NA	NA	NA	NA	NA	NA	NA	NA	NA	NA	NA	NA	NA	NA	NA	NA	NA	NA	NA	NA	NA	NA	NA	NA	NA	NA
Clust846	NA	0	0	0	0	0	3.02001	2.08792	NA	NA	NA	NA	NA	NA	NA	NA	NA	NA	BN373_30511	ERS227112_04137	NA	NA	NA	NA	NA	NA	NA	NA	NA	NA	NA	NA	NA	NA	NA	NA	NA	NA	NA	NA	NA	NA	NA	NA	NA	NA	NA	NA	NA
Clust847	NA	0	0	0	0	0	3.28996	3.46528	NA	NA	NA	NA	NA	NA	NA	NA	NA	NA	BN373_10741	ERS227112_02934	NA	NA	NA	NA	NA	NA	NA	NA	NA	NA	NA	NA	NA	NA	NA	NA	NA	NA	NA	NA	NA	NA	NA	NA	NA	NA	NA	NA	NA
Clust848	NA	0	0	0	0	0	3.27356	4.62812	NA	NA	NA	NA	NA	NA	NA	NA	NA	NA	BN373_09191	ERS227112_02784	NA	NA	NA	NA	NA	NA	NA	NA	NA	NA	NA	NA	NA	NA	NA	NA	NA	NA	NA	NA	NA	NA	NA	NA	NA	NA	NA	NA	NA
Clust849	NA	0	0	0	0	0	3.66928	4.56647	NA	NA	NA	NA	NA	NA	NA	NA	NA	NA	BN373_03761	ERS227112_02223	NA	NA	NA	NA	NA	NA	NA	NA	NA	NA	NA	NA	NA	NA	NA	NA	NA	NA	NA	NA	NA	NA	NA	NA	NA	NA	NA	NA	NA
Clust850	NA	0	0	0	0	0	3.21619	3.32785	NA	NA	NA	NA	NA	NA	NA	NA	NA	NA	BN373_12171	ERS227112_03077	NA	NA	NA	NA	NA	NA	NA	NA	NA	NA	NA	NA	NA	NA	NA	NA	NA	NA	NA	NA	NA	NA	NA	NA	NA	NA	NA	NA	NA
Clust851	NA	0	0	0	0	0	2.82313	3.03451	NA	NA	NA	NA	NA	NA	NA	NA	NA	NA	BN373_12091	ERS227112_03069	NA	NA	NA	NA	NA	NA	NA	NA	NA	NA	NA	NA	NA	NA	NA	NA	NA	NA	NA	NA	NA	NA	NA	NA	NA	NA	NA	NA	NA
Clust852	NA	0	0	0	0	0	3.19298	2.12182	NA	NA	NA	NA	NA	NA	NA	NA	NA	NA	BN373_23081	ERS227112_04935	NA	NA	NA	NA	NA	NA	NA	NA	NA	NA	NA	NA	NA	NA	NA	NA	NA	NA	NA	NA	NA	NA	NA	NA	NA	NA	NA	NA	NA
Clust853	NA	0	0	0	0	0	3.84381	5.60475	NA	NA	NA	NA	NA	NA	NA	NA	NA	NA	BN373_48251	ERS227112_00390	NA	NA	NA	NA	NA	NA	NA	NA	NA	NA	NA	NA	NA	NA	NA	NA	NA	NA	NA	NA	NA	NA	NA	NA	NA	NA	NA	NA	NA
Clust854	NA	0	0	0	0	0	2.57962	2.33335	NA	NA	NA	NA	NA	NA	NA	NA	NA	NA	BN373_23711	ERS227112_04866	NA	NA	NA	NA	NA	NA	NA	NA	NA	NA	NA	NA	NA	NA	NA	NA	NA	NA	NA	NA	NA	NA	NA	NA	NA	NA	NA	NA	NA
Clust855	NA	0	0	0	0	0	3.11226	3.2345	NA	NA	NA	NA	NA	NA	NA	NA	NA	NA	BN373_12181	ERS227112_03078	NA	NA	NA	NA	NA	NA	NA	NA	NA	NA	NA	NA	NA	NA	NA	NA	NA	NA	NA	NA	NA	NA	NA	NA	NA	NA	NA	NA	NA
Clust856	NA	0	0	0	0	0	2.45207	2.48561	NA	NA	NA	NA	NA	NA	NA	NA	NA	NA	BN373_30611	ERS227112_04127	NA	NA	NA	NA	NA	NA	NA	NA	NA	NA	NA	NA	NA	NA	NA	NA	NA	NA	NA	NA	NA	NA	NA	NA	NA	NA	NA	NA	NA
Clust857	NA	0	0	0	0	0	3.06128	2.54157	NA	NA	NA	NA	NA	NA	NA	NA	NA	NA	BN373_31471	ERS227112_04036	NA	NA	NA	NA	NA	NA	NA	NA	NA	NA	NA	NA	NA	NA	NA	NA	NA	NA	NA	NA	NA	NA	NA	NA	NA	NA	NA	NA	NA
Clust858	NA	0	0	0	0	0	3.84094	3.95774	NA	NA	NA	NA	NA	NA	NA	NA	NA	NA	BN373_24541	ERS227112_04803	NA	NA	NA	NA	NA	NA	NA	NA	NA	NA	NA	NA	NA	NA	NA	NA	NA	NA	NA	NA	NA	NA	NA	NA	NA	NA	NA	NA	NA
Clust859	NA	0	0	0	0	0	3.6006	4.24321	NA	NA	NA	NA	NA	NA	NA	NA	NA	NA	BN373_00151	ERS227112_01878	NA	NA	NA	NA	NA	NA	NA	NA	NA	NA	NA	NA	NA	NA	NA	NA	NA	NA	NA	NA	NA	NA	NA	NA	NA	NA	NA	NA	NA
Clust860	NA	0	0	0	0	0	2.91537	3.35976	NA	NA	NA	NA	NA	NA	NA	NA	NA	NA	BN373_10671	ERS227112_02927	NA	NA	NA	NA	NA	NA	NA	NA	NA	NA	NA	NA	NA	NA	NA	NA	NA	NA	NA	NA	NA	NA	NA	NA	NA	NA	NA	NA	NA
Clust861	NA	0	0	0	0	0	3.50463	3.15382	NA	NA	NA	NA	NA	NA	NA	NA	NA	NA	BN373_48431	ERS227112_00372	NA	NA	NA	NA	NA	NA	NA	NA	NA	NA	NA	NA	NA	NA	NA	NA	NA	NA	NA	NA	NA	NA	NA	NA	NA	NA	NA	NA	NA
Clust862	NA	0	0	0	0	0	3.31299	3.27703	NA	NA	NA	NA	NA	NA	NA	NA	NA	NA	BN373_12011	ERS227112_03061	NA	NA	NA	NA	NA	NA	NA	NA	NA	NA	NA	NA	NA	NA	NA	NA	NA	NA	NA	NA	NA	NA	NA	NA	NA	NA	NA	NA	NA
Clust863	NA	0	0	0	0	0	3.50057	4.54945	NA	NA	NA	NA	NA	NA	NA	NA	NA	NA	BN373_13471	ERS227112_03223	NA	NA	NA	NA	NA	NA	NA	NA	NA	NA	NA	NA	NA	NA	NA	NA	NA	NA	NA	NA	NA	NA	NA	NA	NA	NA	NA	NA	NA
Clust864	NA	0	0	0	0	0	3.53844	5.20495	NA	NA	NA	NA	NA	NA	NA	NA	NA	NA	BN373_20451	ERS227112_05195	NA	NA	NA	NA	NA	NA	NA	NA	NA	NA	NA	NA	NA	NA	NA	NA	NA	NA	NA	NA	NA	NA	NA	NA	NA	NA	NA	NA	NA
Clust865	NA	0	0	0	0	0	2.95362	5.13869	NA	NA	NA	NA	NA	NA	NA	NA	NA	NA	BN373_46301	ERS227112_00591	NA	NA	NA	NA	NA	NA	NA	NA	NA	NA	NA	NA	NA	NA	NA	NA	NA	NA	NA	NA	NA	NA	NA	NA	NA	NA	NA	NA	NA
Clust866	NA	0	0	0	0	0	3.13923	2.40855	NA	NA	NA	NA	NA	NA	NA	NA	NA	NA	BN373_22911	ERS227112_04952	NA	NA	NA	NA	NA	NA	NA	NA	NA	NA	NA	NA	NA	NA	NA	NA	NA	NA	NA	NA	NA	NA	NA	NA	NA	NA	NA	NA	NA
Clust867	NA	0	0	0	0	0	2.87647	2.91131	NA	NA	NA	NA	NA	NA	NA	NA	NA	NA	BN373_36171	ERS227112_01685	NA	NA	NA	NA	NA	NA	NA	NA	NA	NA	NA	NA	NA	NA	NA	NA	NA	NA	NA	NA	NA	NA	NA	NA	NA	NA	NA	NA	NA
Clust868	NA	0	0	0	0	0	3.35932	2.21017	NA	NA	NA	NA	NA	NA	NA	NA	NA	NA	BN373_26941	ERS227112_04568	NA	NA	NA	NA	NA	NA	NA	NA	NA	NA	NA	NA	NA	NA	NA	NA	NA	NA	NA	NA	NA	NA	NA	NA	NA	NA	NA	NA	NA
Clust869	NA	0	0	0	0	0	2.96027	2.90803	NA	NA	NA	NA	NA	NA	NA	NA	NA	NA	BN373_11121	ERS227112_02979	NA	NA	NA	NA	NA	NA	NA	NA	NA	NA	NA	NA	NA	NA	NA	NA	NA	NA	NA	NA	NA	NA	NA	NA	NA	NA	NA	NA	NA
Clust870	NA	0	0	0	0	0	3.18308	3.29975	NA	NA	NA	NA	NA	NA	NA	NA	NA	NA	BN373_12161	ERS227112_03076	NA	NA	NA	NA	NA	NA	NA	NA	NA	NA	NA	NA	NA	NA	NA	NA	NA	NA	NA	NA	NA	NA	NA	NA	NA	NA	NA	NA	NA
Clust871	NA	0	0	0	0	0	4.21076	3.38464	NA	NA	NA	NA	NA	NA	NA	NA	NA	NA	BN373_21581	ERS227112_05081	NA	NA	NA	NA	NA	NA	NA	NA	NA	NA	NA	NA	NA	NA	NA	NA	NA	NA	NA	NA	NA	NA	NA	NA	NA	NA	NA	NA	NA
Clust872	NA	0	0	0	0	0	3.35938	3.1072	NA	NA	NA	NA	NA	NA	NA	NA	NA	NA	BN373_02971	ERS227112_02160	NA	NA	NA	NA	NA	NA	NA	NA	NA	NA	NA	NA	NA	NA	NA	NA	NA	NA	NA	NA	NA	NA	NA	NA	NA	NA	NA	NA	NA
Clust873	NA	0	0	0	0	0	3.55611	2.45014	NA	NA	NA	NA	NA	NA	NA	NA	NA	NA	BN373_22381	ERS227112_05010	NA	NA	NA	NA	NA	NA	NA	NA	NA	NA	NA	NA	NA	NA	NA	NA	NA	NA	NA	NA	NA	NA	NA	NA	NA	NA	NA	NA	NA
Clust874	NA	0	0	0	0	0	3.30629	2.54563	NA	NA	NA	NA	NA	NA	NA	NA	NA	NA	BN373_21051	ERS227112_05135	NA	NA	NA	NA	NA	NA	NA	NA	NA	NA	NA	NA	NA	NA	NA	NA	NA	NA	NA	NA	NA	NA	NA	NA	NA	NA	NA	NA	NA
Clust875	NA	0	0	0	0	0	2.27775	2.84516	NA	NA	NA	NA	NA	NA	NA	NA	NA	NA	BN373_07761	ERS227112_02638	NA	NA	NA	NA	NA	NA	NA	NA	NA	NA	NA	NA	NA	NA	NA	NA	NA	NA	NA	NA	NA	NA	NA	NA	NA	NA	NA	NA	NA
Clust876	NA	0	0	0	0	0	3.09889	2.10569	NA	NA	NA	NA	NA	NA	NA	NA	NA	NA	BN373_24761	ERS227112_04777	NA	NA	NA	NA	NA	NA	NA	NA	NA	NA	NA	NA	NA	NA	NA	NA	NA	NA	NA	NA	NA	NA	NA	NA	NA	NA	NA	NA	NA
Clust877	NA	0	0	0	0	0	2.9409	2.70702	NA	NA	NA	NA	NA	NA	NA	NA	NA	NA	BN373_28621	ERS227112_04383	NA	NA	NA	NA	NA	NA	NA	NA	NA	NA	NA	NA	NA	NA	NA	NA	NA	NA	NA	NA	NA	NA	NA	NA	NA	NA	NA	NA	NA
Clust878	NA	0	0	0	0	0	4.16621	4.63895	NA	NA	NA	NA	NA	NA	NA	NA	NA	NA	BN373_23051	ERS227112_04938	NA	NA	NA	NA	NA	NA	NA	NA	NA	NA	NA	NA	NA	NA	NA	NA	NA	NA	NA	NA	NA	NA	NA	NA	NA	NA	NA	NA	NA
Clust879	NA	0	0	0	0	0	2.34329	2.31653	NA	NA	NA	NA	NA	NA	NA	NA	NA	NA	BN373_19771	ERS227112_05255	NA	NA	NA	NA	NA	NA	NA	NA	NA	NA	NA	NA	NA	NA	NA	NA	NA	NA	NA	NA	NA	NA	NA	NA	NA	NA	NA	NA	NA
Clust880	NA	0	0	0	0	0	3.17726	3.44463	NA	NA	NA	NA	NA	NA	NA	NA	NA	NA	BN373_08331	ERS227112_02695	NA	NA	NA	NA	NA	NA	NA	NA	NA	NA	NA	NA	NA	NA	NA	NA	NA	NA	NA	NA	NA	NA	NA	NA	NA	NA	NA	NA	NA
Clust881	NA	0	0	0	0	0	2.72413	3.41802	NA	NA	NA	NA	NA	NA	NA	NA	NA	NA	BN373_37101	ERS227112_01583	NA	NA	NA	NA	NA	NA	NA	NA	NA	NA	NA	NA	NA	NA	NA	NA	NA	NA	NA	NA	NA	NA	NA	NA	NA	NA	NA	NA	NA
Clust882	NA	0	0	0	0	0	3.43484	2.35614	NA	NA	NA	NA	NA	NA	NA	NA	NA	NA	BN373_19781	ERS227112_05254	NA	NA	NA	NA	NA	NA	NA	NA	NA	NA	NA	NA	NA	NA	NA	NA	NA	NA	NA	NA	NA	NA	NA	NA	NA	NA	NA	NA	NA
Clust883	NA	0	0	0	0	0	2.80287	1.94271	NA	NA	NA	NA	NA	NA	NA	NA	NA	NA	BN373_45491	ERS227112_00668	NA	NA	NA	NA	NA	NA	NA	NA	NA	NA	NA	NA	NA	NA	NA	NA	NA	NA	NA	NA	NA	NA	NA	NA	NA	NA	NA	NA	NA
Clust884	NA	0	0	0	0	0	2.57374	2.71936	NA	NA	NA	NA	NA	NA	NA	NA	NA	NA	BN373_18071	ERS227112_03653	NA	NA	NA	NA	NA	NA	NA	NA	NA	NA	NA	NA	NA	NA	NA	NA	NA	NA	NA	NA	NA	NA	NA	NA	NA	NA	NA	NA	NA
Clust885	NA	0	0	0	0	0	3.20615	2.51645	NA	NA	NA	NA	NA	NA	NA	NA	NA	NA	BN373_28841	ERS227112_04365	NA	NA	NA	NA	NA	NA	NA	NA	NA	NA	NA	NA	NA	NA	NA	NA	NA	NA	NA	NA	NA	NA	NA	NA	NA	NA	NA	NA	NA
Clust886	NA	0	0	0	0	0	2.96449	2.24154	NA	NA	NA	NA	NA	NA	NA	NA	NA	NA	BN373_18861	ERS227112_05466	NA	NA	NA	NA	NA	NA	NA	NA	NA	NA	NA	NA	NA	NA	NA	NA	NA	NA	NA	NA	NA	NA	NA	NA	NA	NA	NA	NA	NA
Clust887	NA	0	0	0	0	0	3.32825	3.9293	NA	NA	NA	NA	NA	NA	NA	NA	NA	NA	BN373_24061	ERS227112_04833	NA	NA	NA	NA	NA	NA	NA	NA	NA	NA	NA	NA	NA	NA	NA	NA	NA	NA	NA	NA	NA	NA	NA	NA	NA	NA	NA	NA	NA
Clust888	NA	0	0	0	0	0	3.12392	2.36756	NA	NA	NA	NA	NA	NA	NA	NA	NA	NA	BN373_26441	ERS227112_04622	NA	NA	NA	NA	NA	NA	NA	NA	NA	NA	NA	NA	NA	NA	NA	NA	NA	NA	NA	NA	NA	NA	NA	NA	NA	NA	NA	NA	NA
Clust889	NA	0	0	0	0	0	3.25847	3.6298	NA	NA	NA	NA	NA	NA	NA	NA	NA	NA	BN373_39811	ERS227112_01351	NA	NA	NA	NA	NA	NA	NA	NA	NA	NA	NA	NA	NA	NA	NA	NA	NA	NA	NA	NA	NA	NA	NA	NA	NA	NA	NA	NA	NA
Clust890	NA	0	0	0	0	0	3.33267	3.16405	NA	NA	NA	NA	NA	NA	NA	NA	NA	NA	BN373_16451	ERS227112_03509	NA	NA	NA	NA	NA	NA	NA	NA	NA	NA	NA	NA	NA	NA	NA	NA	NA	NA	NA	NA	NA	NA	NA	NA	NA	NA	NA	NA	NA
Clust891	NA	0	0	0	0	0	3.31435	2.3124	NA	NA	NA	NA	NA	NA	NA	NA	NA	NA	BN373_11151	ERS227112_02982	NA	NA	NA	NA	NA	NA	NA	NA	NA	NA	NA	NA	NA	NA	NA	NA	NA	NA	NA	NA	NA	NA	NA	NA	NA	NA	NA	NA	NA
Clust892	NA	0	0	0	0	0	3.35728	2.70327	NA	NA	NA	NA	NA	NA	NA	NA	NA	NA	BN373_27571	ERS227112_04502	NA	NA	NA	NA	NA	NA	NA	NA	NA	NA	NA	NA	NA	NA	NA	NA	NA	NA	NA	NA	NA	NA	NA	NA	NA	NA	NA	NA	NA
Clust893	NA	0	0	0	0	0	2.7905	2.43181	NA	NA	NA	NA	NA	NA	NA	NA	NA	NA	BN373_18871	ERS227112_05465	NA	NA	NA	NA	NA	NA	NA	NA	NA	NA	NA	NA	NA	NA	NA	NA	NA	NA	NA	NA	NA	NA	NA	NA	NA	NA	NA	NA	NA
Clust894	NA	0	0	0	0	0	2.85621	2.77118	NA	NA	NA	NA	NA	NA	NA	NA	NA	NA	BN373_36121	ERS227112_01690	NA	NA	NA	NA	NA	NA	NA	NA	NA	NA	NA	NA	NA	NA	NA	NA	NA	NA	NA	NA	NA	NA	NA	NA	NA	NA	NA	NA	NA
Clust895	NA	0	0	0	0	0	3.76159	5.67614	NA	NA	NA	NA	NA	NA	NA	NA	NA	NA	BN373_05601	ERS227112_02408	NA	NA	NA	NA	NA	NA	NA	NA	NA	NA	NA	NA	NA	NA	NA	NA	NA	NA	NA	NA	NA	NA	NA	NA	NA	NA	NA	NA	NA
Clust896	NA	0	0	0	0	0	3.83348	4.2672	NA	NA	NA	NA	NA	NA	NA	NA	NA	NA	BN373_39391	ERS227112_01356	NA	NA	NA	NA	NA	NA	NA	NA	NA	NA	NA	NA	NA	NA	NA	NA	NA	NA	NA	NA	NA	NA	NA	NA	NA	NA	NA	NA	NA
Clust897	NA	0	0	0	0	0	3.01344	2.31363	NA	NA	NA	NA	NA	NA	NA	NA	NA	NA	BN373_21091	ERS227112_05131	NA	NA	NA	NA	NA	NA	NA	NA	NA	NA	NA	NA	NA	NA	NA	NA	NA	NA	NA	NA	NA	NA	NA	NA	NA	NA	NA	NA	NA
Clust898	NA	0	0	0	0	0	3.64766	4.3561	NA	NA	NA	NA	NA	NA	NA	NA	NA	NA	BN373_37891	ERS227112_01515	NA	NA	NA	NA	NA	NA	NA	NA	NA	NA	NA	NA	NA	NA	NA	NA	NA	NA	NA	NA	NA	NA	NA	NA	NA	NA	NA	NA	NA
Clust899	NA	0	0	0	0	0	3.4442	2.63595	NA	NA	NA	NA	NA	NA	NA	NA	NA	NA	BN373_23011	ERS227112_04942	NA	NA	NA	NA	NA	NA	NA	NA	NA	NA	NA	NA	NA	NA	NA	NA	NA	NA	NA	NA	NA	NA	NA	NA	NA	NA	NA	NA	NA
Clust900	NA	0	0	0	0	0	2.7087	1.6425	NA	NA	NA	NA	NA	NA	NA	NA	NA	NA	BN373_19791	ERS227112_05253	NA	NA	NA	NA	NA	NA	NA	NA	NA	NA	NA	NA	NA	NA	NA	NA	NA	NA	NA	NA	NA	NA	NA	NA	NA	NA	NA	NA	NA
Clust901	NA	0	0	0	0	0	3.20301	2.51758	NA	NA	NA	NA	NA	NA	NA	NA	NA	NA	BN373_22421	ERS227112_05006	NA	NA	NA	NA	NA	NA	NA	NA	NA	NA	NA	NA	NA	NA	NA	NA	NA	NA	NA	NA	NA	NA	NA	NA	NA	NA	NA	NA	NA
Clust902	NA	0	0	0	0	0	4.36204	5.06018	NA	NA	NA	NA	NA	NA	NA	NA	NA	NA	BN373_10591	ERS227112_02918	NA	NA	NA	NA	NA	NA	NA	NA	NA	NA	NA	NA	NA	NA	NA	NA	NA	NA	NA	NA	NA	NA	NA	NA	NA	NA	NA	NA	NA
Clust903	NA	0	0	0	0	0	3.26016	3.14411	NA	NA	NA	NA	NA	NA	NA	NA	NA	NA	BN373_48711	ERS227112_00344	NA	NA	NA	NA	NA	NA	NA	NA	NA	NA	NA	NA	NA	NA	NA	NA	NA	NA	NA	NA	NA	NA	NA	NA	NA	NA	NA	NA	NA
Clust904	NA	0	0	0	0	0	3.80648	3.43113	NA	NA	NA	NA	NA	NA	NA	NA	NA	NA	BN373_23141	ERS227112_04928	NA	NA	NA	NA	NA	NA	NA	NA	NA	NA	NA	NA	NA	NA	NA	NA	NA	NA	NA	NA	NA	NA	NA	NA	NA	NA	NA	NA	NA
Clust905	NA	0	0	0	0	0	3.31948	1.65128	NA	NA	NA	NA	NA	NA	NA	NA	NA	NA	BN373_23341	ERS227112_04907	NA	NA	NA	NA	NA	NA	NA	NA	NA	NA	NA	NA	NA	NA	NA	NA	NA	NA	NA	NA	NA	NA	NA	NA	NA	NA	NA	NA	NA
Clust906	NA	0	0	0	0	0	4.18455	4.97526	NA	NA	NA	NA	NA	NA	NA	NA	NA	NA	BN373_37161	ERS227112_01577	NA	NA	NA	NA	NA	NA	NA	NA	NA	NA	NA	NA	NA	NA	NA	NA	NA	NA	NA	NA	NA	NA	NA	NA	NA	NA	NA	NA	NA
Clust907	NA	0	0	0	0	0	2.82869	3.15027	NA	NA	NA	NA	NA	NA	NA	NA	NA	NA	BN373_07741	ERS227112_02636	NA	NA	NA	NA	NA	NA	NA	NA	NA	NA	NA	NA	NA	NA	NA	NA	NA	NA	NA	NA	NA	NA	NA	NA	NA	NA	NA	NA	NA
Clust908	NA	0	0	0	0	0	3.23587	1.79811	NA	NA	NA	NA	NA	NA	NA	NA	NA	NA	BN373_26221	ERS227112_04638	NA	NA	NA	NA	NA	NA	NA	NA	NA	NA	NA	NA	NA	NA	NA	NA	NA	NA	NA	NA	NA	NA	NA	NA	NA	NA	NA	NA	NA
Clust909	NA	0	0	0	0	0	3.37163	3.33574	NA	NA	NA	NA	NA	NA	NA	NA	NA	NA	BN373_36041	ERS227112_01698	NA	NA	NA	NA	NA	NA	NA	NA	NA	NA	NA	NA	NA	NA	NA	NA	NA	NA	NA	NA	NA	NA	NA	NA	NA	NA	NA	NA	NA
Clust910	NA	0	0	0	0	0	3.19493	2.93622	NA	NA	NA	NA	NA	NA	NA	NA	NA	NA	BN373_32251	ERS227112_03961	NA	NA	NA	NA	NA	NA	NA	NA	NA	NA	NA	NA	NA	NA	NA	NA	NA	NA	NA	NA	NA	NA	NA	NA	NA	NA	NA	NA	NA
Clust911	NA	0	0	0	0	0	2.32918	2.44846	NA	NA	NA	NA	NA	NA	NA	NA	NA	NA	BN373_46771	ERS227112_00544	NA	NA	NA	NA	NA	NA	NA	NA	NA	NA	NA	NA	NA	NA	NA	NA	NA	NA	NA	NA	NA	NA	NA	NA	NA	NA	NA	NA	NA
Clust912	NA	0	0	0	0	0	4.54041	5.96646	NA	NA	NA	NA	NA	NA	NA	NA	NA	NA	BN373_37171	ERS227112_01576	NA	NA	NA	NA	NA	NA	NA	NA	NA	NA	NA	NA	NA	NA	NA	NA	NA	NA	NA	NA	NA	NA	NA	NA	NA	NA	NA	NA	NA
Clust913	NA	0	0	0	0	0	3.50197	3.21183	NA	NA	NA	NA	NA	NA	NA	NA	NA	NA	BN373_11671	ERS227112_03027	NA	NA	NA	NA	NA	NA	NA	NA	NA	NA	NA	NA	NA	NA	NA	NA	NA	NA	NA	NA	NA	NA	NA	NA	NA	NA	NA	NA	NA
Clust914	NA	0	0	0	0	0	3.11491	2.52927	NA	NA	NA	NA	NA	NA	NA	NA	NA	NA	BN373_18101	ERS227112_03656	NA	NA	NA	NA	NA	NA	NA	NA	NA	NA	NA	NA	NA	NA	NA	NA	NA	NA	NA	NA	NA	NA	NA	NA	NA	NA	NA	NA	NA
Clust915	NA	0	0	0	0	0	2.87962	2.51266	NA	NA	NA	NA	NA	NA	NA	NA	NA	NA	BN373_27341	ERS227112_04527	NA	NA	NA	NA	NA	NA	NA	NA	NA	NA	NA	NA	NA	NA	NA	NA	NA	NA	NA	NA	NA	NA	NA	NA	NA	NA	NA	NA	NA
Clust916	NA	0	0	0	0	0	2.76554	1.36406	NA	NA	NA	NA	NA	NA	NA	NA	NA	NA	BN373_19301	ERS227112_05356	NA	NA	NA	NA	NA	NA	NA	NA	NA	NA	NA	NA	NA	NA	NA	NA	NA	NA	NA	NA	NA	NA	NA	NA	NA	NA	NA	NA	NA
Clust917	NA	0	0	0	0	0	2.77875	2.61308	NA	NA	NA	NA	NA	NA	NA	NA	NA	NA	BN373_28041	ERS227112_04458	NA	NA	NA	NA	NA	NA	NA	NA	NA	NA	NA	NA	NA	NA	NA	NA	NA	NA	NA	NA	NA	NA	NA	NA	NA	NA	NA	NA	NA
Clust918	NA	0	0	0	0	0	3.67091	3.34019	NA	NA	NA	NA	NA	NA	NA	NA	NA	NA	BN373_07301	ERS227112_02586	NA	NA	NA	NA	NA	NA	NA	NA	NA	NA	NA	NA	NA	NA	NA	NA	NA	NA	NA	NA	NA	NA	NA	NA	NA	NA	NA	NA	NA
Clust919	NA	0	0	0	0	0	1.91445	2.80376	NA	NA	NA	NA	NA	NA	NA	NA	NA	NA	BN373_07751	ERS227112_02637	NA	NA	NA	NA	NA	NA	NA	NA	NA	NA	NA	NA	NA	NA	NA	NA	NA	NA	NA	NA	NA	NA	NA	NA	NA	NA	NA	NA	NA
Clust920	NA	0	0	0	0	0	3.0199	3.35112	NA	NA	NA	NA	NA	NA	NA	NA	NA	NA	BN373_07921	ERS227112_02654	NA	NA	NA	NA	NA	NA	NA	NA	NA	NA	NA	NA	NA	NA	NA	NA	NA	NA	NA	NA	NA	NA	NA	NA	NA	NA	NA	NA	NA
Clust921	NA	0	0	0	0	0	2.3275	2.69029	NA	NA	NA	NA	NA	NA	NA	NA	NA	NA	BN373_11421	ERS227112_03005	NA	NA	NA	NA	NA	NA	NA	NA	NA	NA	NA	NA	NA	NA	NA	NA	NA	NA	NA	NA	NA	NA	NA	NA	NA	NA	NA	NA	NA
Clust922	NA	0	0	0	0	0	3.52873	2.49665	NA	NA	NA	NA	NA	NA	NA	NA	NA	NA	BN373_26971	ERS227112_04565	NA	NA	NA	NA	NA	NA	NA	NA	NA	NA	NA	NA	NA	NA	NA	NA	NA	NA	NA	NA	NA	NA	NA	NA	NA	NA	NA	NA	NA
Clust923	NA	0	0	0	0	0	3.41323	3.4392	NA	NA	NA	NA	NA	NA	NA	NA	NA	NA	BN373_37441	ERS227112_01560	NA	NA	NA	NA	NA	NA	NA	NA	NA	NA	NA	NA	NA	NA	NA	NA	NA	NA	NA	NA	NA	NA	NA	NA	NA	NA	NA	NA	NA
Clust924	NA	0	0	0	0	0	3.20373	2.85447	NA	NA	NA	NA	NA	NA	NA	NA	NA	NA	BN373_46711	ERS227112_00550	NA	NA	NA	NA	NA	NA	NA	NA	NA	NA	NA	NA	NA	NA	NA	NA	NA	NA	NA	NA	NA	NA	NA	NA	NA	NA	NA	NA	NA
Clust925	NA	0	0	0	0	0	3.76696	4.56814	NA	NA	NA	NA	NA	NA	NA	NA	NA	NA	BN373_05641	ERS227112_02412	NA	NA	NA	NA	NA	NA	NA	NA	NA	NA	NA	NA	NA	NA	NA	NA	NA	NA	NA	NA	NA	NA	NA	NA	NA	NA	NA	NA	NA
Clust926	NA	0	0	0	0	0	2.60993	2.08836	NA	NA	NA	NA	NA	NA	NA	NA	NA	NA	BN373_24721	ERS227112_04781	NA	NA	NA	NA	NA	NA	NA	NA	NA	NA	NA	NA	NA	NA	NA	NA	NA	NA	NA	NA	NA	NA	NA	NA	NA	NA	NA	NA	NA
Clust927	NA	0	0	0	0	0	2.99219	2.3399	NA	NA	NA	NA	NA	NA	NA	NA	NA	NA	BN373_23131	ERS227112_04929	NA	NA	NA	NA	NA	NA	NA	NA	NA	NA	NA	NA	NA	NA	NA	NA	NA	NA	NA	NA	NA	NA	NA	NA	NA	NA	NA	NA	NA
Clust928	NA	0	0	0	0	0	4.12396	4.65399	NA	NA	NA	NA	NA	NA	NA	NA	NA	NA	BN373_23041	ERS227112_04939	NA	NA	NA	NA	NA	NA	NA	NA	NA	NA	NA	NA	NA	NA	NA	NA	NA	NA	NA	NA	NA	NA	NA	NA	NA	NA	NA	NA	NA
Clust929	NA	0	0	0	0	0	3.2406	1.91659	NA	NA	NA	NA	NA	NA	NA	NA	NA	NA	BN373_23811	ERS227112_04856	NA	NA	NA	NA	NA	NA	NA	NA	NA	NA	NA	NA	NA	NA	NA	NA	NA	NA	NA	NA	NA	NA	NA	NA	NA	NA	NA	NA	NA
Clust930	NA	0	0	0	0	0	2.71189	2.18519	NA	NA	NA	NA	NA	NA	NA	NA	NA	NA	BN373_17851	ERS227112_03630	NA	NA	NA	NA	NA	NA	NA	NA	NA	NA	NA	NA	NA	NA	NA	NA	NA	NA	NA	NA	NA	NA	NA	NA	NA	NA	NA	NA	NA
Clust931	NA	0	0	0	0	0	3.71631	3.00563	NA	NA	NA	NA	NA	NA	NA	NA	NA	NA	BN373_35231	ERS227112_00049	NA	NA	NA	NA	NA	NA	NA	NA	NA	NA	NA	NA	NA	NA	NA	NA	NA	NA	NA	NA	NA	NA	NA	NA	NA	NA	NA	NA	NA
Clust932	NA	0	0	0	0	0	4.40164	5.21297	NA	NA	NA	NA	NA	NA	NA	NA	NA	NA	BN373_11451	ERS227112_03008	NA	NA	NA	NA	NA	NA	NA	NA	NA	NA	NA	NA	NA	NA	NA	NA	NA	NA	NA	NA	NA	NA	NA	NA	NA	NA	NA	NA	NA
Clust933	NA	0	0	0	0	0	3.41089	3.89087	NA	NA	NA	NA	NA	NA	NA	NA	NA	NA	BN373_00681	ERS227112_01934	NA	NA	NA	NA	NA	NA	NA	NA	NA	NA	NA	NA	NA	NA	NA	NA	NA	NA	NA	NA	NA	NA	NA	NA	NA	NA	NA	NA	NA
Clust934	NA	0	0	0	0	0	2.09338	2.69705	NA	NA	NA	NA	NA	NA	NA	NA	NA	NA	BN373_34891	ERS227112_03749	NA	NA	NA	NA	NA	NA	NA	NA	NA	NA	NA	NA	NA	NA	NA	NA	NA	NA	NA	NA	NA	NA	NA	NA	NA	NA	NA	NA	NA
Clust935	NA	0	0	0	0	0	2.99154	4.22918	NA	NA	NA	NA	NA	NA	NA	NA	NA	NA	BN373_21711	ERS227112_05074	NA	NA	NA	NA	NA	NA	NA	NA	NA	NA	NA	NA	NA	NA	NA	NA	NA	NA	NA	NA	NA	NA	NA	NA	NA	NA	NA	NA	NA
Clust936	NA	0	0	0	0	0	3.21396	2.64103	NA	NA	NA	NA	NA	NA	NA	NA	NA	NA	BN373_35101	ERS227112_00063	NA	NA	NA	NA	NA	NA	NA	NA	NA	NA	NA	NA	NA	NA	NA	NA	NA	NA	NA	NA	NA	NA	NA	NA	NA	NA	NA	NA	NA
Clust937	NA	0	0	0	0	0	3.604	5.52135	NA	NA	NA	NA	NA	NA	NA	NA	NA	NA	BN373_33951	ERS227112_03848	NA	NA	NA	NA	NA	NA	NA	NA	NA	NA	NA	NA	NA	NA	NA	NA	NA	NA	NA	NA	NA	NA	NA	NA	NA	NA	NA	NA	NA
Clust938	NA	0	0	0	0	0	3.59161	3.18285	NA	NA	NA	NA	NA	NA	NA	NA	NA	NA	BN373_24421	ERS227112_04812	NA	NA	NA	NA	NA	NA	NA	NA	NA	NA	NA	NA	NA	NA	NA	NA	NA	NA	NA	NA	NA	NA	NA	NA	NA	NA	NA	NA	NA
Clust939	NA	0	0	0	0	0	3.0026	2.34122	NA	NA	NA	NA	NA	NA	NA	NA	NA	NA	BN373_28831	ERS227112_04366	NA	NA	NA	NA	NA	NA	NA	NA	NA	NA	NA	NA	NA	NA	NA	NA	NA	NA	NA	NA	NA	NA	NA	NA	NA	NA	NA	NA	NA
Clust940	NA	0	0	0	0	0	3.25547	3.32588	NA	NA	NA	NA	NA	NA	NA	NA	NA	NA	BN373_12081	ERS227112_03068	NA	NA	NA	NA	NA	NA	NA	NA	NA	NA	NA	NA	NA	NA	NA	NA	NA	NA	NA	NA	NA	NA	NA	NA	NA	NA	NA	NA	NA
Clust941	NA	0	0	0	0	0	3.31528	3.26421	NA	NA	NA	NA	NA	NA	NA	NA	NA	NA	BN373_03801	ERS227112_02227	NA	NA	NA	NA	NA	NA	NA	NA	NA	NA	NA	NA	NA	NA	NA	NA	NA	NA	NA	NA	NA	NA	NA	NA	NA	NA	NA	NA	NA
Clust942	NA	0	0	0	0	0	3.72078	3.07217	NA	NA	NA	NA	NA	NA	NA	NA	NA	NA	BN373_46011	ERS227112_00619	NA	NA	NA	NA	NA	NA	NA	NA	NA	NA	NA	NA	NA	NA	NA	NA	NA	NA	NA	NA	NA	NA	NA	NA	NA	NA	NA	NA	NA
Clust943	NA	0	0	0	0	0	3.33625	2.52899	NA	NA	NA	NA	NA	NA	NA	NA	NA	NA	BN373_22291	ERS227112_05019	NA	NA	NA	NA	NA	NA	NA	NA	NA	NA	NA	NA	NA	NA	NA	NA	NA	NA	NA	NA	NA	NA	NA	NA	NA	NA	NA	NA	NA
Clust944	NA	0	0	0	0	0	2.79524	2.49586	NA	NA	NA	NA	NA	NA	NA	NA	NA	NA	BN373_23421	ERS227112_04899	NA	NA	NA	NA	NA	NA	NA	NA	NA	NA	NA	NA	NA	NA	NA	NA	NA	NA	NA	NA	NA	NA	NA	NA	NA	NA	NA	NA	NA
Clust945	NA	0	0	0	0	0	3.76308	4.18158	NA	NA	NA	NA	NA	NA	NA	NA	NA	NA	BN373_00641	ERS227112_01928	NA	NA	NA	NA	NA	NA	NA	NA	NA	NA	NA	NA	NA	NA	NA	NA	NA	NA	NA	NA	NA	NA	NA	NA	NA	NA	NA	NA	NA
Clust946	NA	0	0	0	0	0	3.15774	2.97651	NA	NA	NA	NA	NA	NA	NA	NA	NA	NA	BN373_07721	ERS227112_02633	NA	NA	NA	NA	NA	NA	NA	NA	NA	NA	NA	NA	NA	NA	NA	NA	NA	NA	NA	NA	NA	NA	NA	NA	NA	NA	NA	NA	NA
Clust947	NA	0	0	0	0	0	3.25378	5.75045	NA	NA	NA	NA	NA	NA	NA	NA	NA	NA	BN373_04031	ERS227112_02250	NA	NA	NA	NA	NA	NA	NA	NA	NA	NA	NA	NA	NA	NA	NA	NA	NA	NA	NA	NA	NA	NA	NA	NA	NA	NA	NA	NA	NA
Clust948	NA	0	0	0	0	0	3.30721	3.10734	NA	NA	NA	NA	NA	NA	NA	NA	NA	NA	BN373_04091	ERS227112_02256	NA	NA	NA	NA	NA	NA	NA	NA	NA	NA	NA	NA	NA	NA	NA	NA	NA	NA	NA	NA	NA	NA	NA	NA	NA	NA	NA	NA	NA
Clust949	NA	0	0	0	0	0	3.72497	2.16079	NA	NA	NA	NA	NA	NA	NA	NA	NA	NA	BN373_26481	ERS227112_04618	NA	NA	NA	NA	NA	NA	NA	NA	NA	NA	NA	NA	NA	NA	NA	NA	NA	NA	NA	NA	NA	NA	NA	NA	NA	NA	NA	NA	NA
Clust950	NA	0	0	0	0	0	1.98061	3.07983	NA	NA	NA	NA	NA	NA	NA	NA	NA	NA	BN373_36031	ERS227112_01699	NA	NA	NA	NA	NA	NA	NA	NA	NA	NA	NA	NA	NA	NA	NA	NA	NA	NA	NA	NA	NA	NA	NA	NA	NA	NA	NA	NA	NA
Clust951	NA	0	0	0	0	0	2.96081	3.13732	NA	NA	NA	NA	NA	NA	NA	NA	NA	NA	BN373_10911	ERS227112_02952	NA	NA	NA	NA	NA	NA	NA	NA	NA	NA	NA	NA	NA	NA	NA	NA	NA	NA	NA	NA	NA	NA	NA	NA	NA	NA	NA	NA	NA
Clust952	NA	0	0	0	0	0	3.06626	3.27544	NA	NA	NA	NA	NA	NA	NA	NA	NA	NA	BN373_00671	ERS227112_01933	NA	NA	NA	NA	NA	NA	NA	NA	NA	NA	NA	NA	NA	NA	NA	NA	NA	NA	NA	NA	NA	NA	NA	NA	NA	NA	NA	NA	NA
Clust953	NA	0	0	0	0	0	3.36067	2.31722	NA	NA	NA	NA	NA	NA	NA	NA	NA	NA	BN373_28771	ERS227112_04369	NA	NA	NA	NA	NA	NA	NA	NA	NA	NA	NA	NA	NA	NA	NA	NA	NA	NA	NA	NA	NA	NA	NA	NA	NA	NA	NA	NA	NA
Clust954	NA	0	0	0	0	0	3.26169	3.3074	NA	NA	NA	NA	NA	NA	NA	NA	NA	NA	BN373_06521	ERS227112_02503	NA	NA	NA	NA	NA	NA	NA	NA	NA	NA	NA	NA	NA	NA	NA	NA	NA	NA	NA	NA	NA	NA	NA	NA	NA	NA	NA	NA	NA
Clust955	NA	0	0	0	0	0	3.1259	2.20699	NA	NA	NA	NA	NA	NA	NA	NA	NA	NA	BN373_22331	ERS227112_05015	NA	NA	NA	NA	NA	NA	NA	NA	NA	NA	NA	NA	NA	NA	NA	NA	NA	NA	NA	NA	NA	NA	NA	NA	NA	NA	NA	NA	NA
Clust956	NA	0	0	0	0	0	2.31477	2.08693	NA	NA	NA	NA	NA	NA	NA	NA	NA	NA	BN373_19571	ERS227112_05278	NA	NA	NA	NA	NA	NA	NA	NA	NA	NA	NA	NA	NA	NA	NA	NA	NA	NA	NA	NA	NA	NA	NA	NA	NA	NA	NA	NA	NA
Clust957	NA	0	0	0	0	0	3.74359	2.9316	NA	NA	NA	NA	NA	NA	NA	NA	NA	NA	BN373_27541	ERS227112_04505	NA	NA	NA	NA	NA	NA	NA	NA	NA	NA	NA	NA	NA	NA	NA	NA	NA	NA	NA	NA	NA	NA	NA	NA	NA	NA	NA	NA	NA
Clust958	NA	0	0	0	0	0	3.74913	3.42214	NA	NA	NA	NA	NA	NA	NA	NA	NA	NA	BN373_10881	ERS227112_02950	NA	NA	NA	NA	NA	NA	NA	NA	NA	NA	NA	NA	NA	NA	NA	NA	NA	NA	NA	NA	NA	NA	NA	NA	NA	NA	NA	NA	NA
Clust959	NA	0	0	0	0	0	2.98976	3.65982	NA	NA	NA	NA	NA	NA	NA	NA	NA	NA	BN373_39431	ERS227112_01352	NA	NA	NA	NA	NA	NA	NA	NA	NA	NA	NA	NA	NA	NA	NA	NA	NA	NA	NA	NA	NA	NA	NA	NA	NA	NA	NA	NA	NA
Clust960	NA	0	0	0	0	0	3.37356	2.63647	NA	NA	NA	NA	NA	NA	NA	NA	NA	NA	BN373_28601	ERS227112_04385	NA	NA	NA	NA	NA	NA	NA	NA	NA	NA	NA	NA	NA	NA	NA	NA	NA	NA	NA	NA	NA	NA	NA	NA	NA	NA	NA	NA	NA
Clust961	NA	0	0	0	0	0	2.74565	2.82122	NA	NA	NA	NA	NA	NA	NA	NA	NA	NA	BN373_20991	ERS227112_05141	NA	NA	NA	NA	NA	NA	NA	NA	NA	NA	NA	NA	NA	NA	NA	NA	NA	NA	NA	NA	NA	NA	NA	NA	NA	NA	NA	NA	NA
Clust962	NA	0	0	0	0	0	2.63557	2.75889	NA	NA	NA	NA	NA	NA	NA	NA	NA	NA	BN373_36141	ERS227112_01688	NA	NA	NA	NA	NA	NA	NA	NA	NA	NA	NA	NA	NA	NA	NA	NA	NA	NA	NA	NA	NA	NA	NA	NA	NA	NA	NA	NA	NA
Clust963	NA	0	0	0	0	0	4.40843	4.50714	NA	NA	NA	NA	NA	NA	NA	NA	NA	NA	BN373_30951	ERS227112_04090	NA	NA	NA	NA	NA	NA	NA	NA	NA	NA	NA	NA	NA	NA	NA	NA	NA	NA	NA	NA	NA	NA	NA	NA	NA	NA	NA	NA	NA
Clust964	NA	0	0	0	0	0	3.15452	3.12996	NA	NA	NA	NA	NA	NA	NA	NA	NA	NA	BN373_06401	ERS227112_02491	NA	NA	NA	NA	NA	NA	NA	NA	NA	NA	NA	NA	NA	NA	NA	NA	NA	NA	NA	NA	NA	NA	NA	NA	NA	NA	NA	NA	NA
Clust965	NA	0	0	0	0	0	3.38668	3.31722	NA	NA	NA	NA	NA	NA	NA	NA	NA	NA	BN373_07901	ERS227112_02652	NA	NA	NA	NA	NA	NA	NA	NA	NA	NA	NA	NA	NA	NA	NA	NA	NA	NA	NA	NA	NA	NA	NA	NA	NA	NA	NA	NA	NA
Clust966	NA	0	0	0	0	0	2.60534	2.75569	NA	NA	NA	NA	NA	NA	NA	NA	NA	NA	BN373_22321	ERS227112_05016	NA	NA	NA	NA	NA	NA	NA	NA	NA	NA	NA	NA	NA	NA	NA	NA	NA	NA	NA	NA	NA	NA	NA	NA	NA	NA	NA	NA	NA
Clust967	NA	0	0	0	0	0	3.77388	2.99234	NA	NA	NA	NA	NA	NA	NA	NA	NA	NA	BN373_23551	ERS227112_04883	NA	NA	NA	NA	NA	NA	NA	NA	NA	NA	NA	NA	NA	NA	NA	NA	NA	NA	NA	NA	NA	NA	NA	NA	NA	NA	NA	NA	NA
Clust968	NA	0	0	0	0	0	3.5549	2.1757	NA	NA	NA	NA	NA	NA	NA	NA	NA	NA	BN373_24501	ERS227112_04807	NA	NA	NA	NA	NA	NA	NA	NA	NA	NA	NA	NA	NA	NA	NA	NA	NA	NA	NA	NA	NA	NA	NA	NA	NA	NA	NA	NA	NA
Clust969	NA	0	0	0	0	0	4.64457	4.65948	NA	NA	NA	NA	NA	NA	NA	NA	NA	NA	BN373_5added	ERS227112_02941	NA	NA	NA	NA	NA	NA	NA	NA	NA	NA	NA	NA	NA	NA	NA	NA	NA	NA	NA	NA	NA	NA	NA	NA	NA	NA	NA	NA	NA
Clust970	NA	0	0	0	0	0	2.64296	2.14083	NA	NA	NA	NA	NA	NA	NA	NA	NA	NA	BN373_24961	ERS227112_04757	NA	NA	NA	NA	NA	NA	NA	NA	NA	NA	NA	NA	NA	NA	NA	NA	NA	NA	NA	NA	NA	NA	NA	NA	NA	NA	NA	NA	NA
Clust971	NA	0	0	0	0	0	3.50556	2.90035	NA	NA	NA	NA	NA	NA	NA	NA	NA	NA	BN373_36181	ERS227112_01684	NA	NA	NA	NA	NA	NA	NA	NA	NA	NA	NA	NA	NA	NA	NA	NA	NA	NA	NA	NA	NA	NA	NA	NA	NA	NA	NA	NA	NA
Clust972	NA	0	0	0	0	0	3.8073	2.91007	NA	NA	NA	NA	NA	NA	NA	NA	NA	NA	BN373_24571	ERS227112_04800	NA	NA	NA	NA	NA	NA	NA	NA	NA	NA	NA	NA	NA	NA	NA	NA	NA	NA	NA	NA	NA	NA	NA	NA	NA	NA	NA	NA	NA
Clust973	NA	0	0	0	0	0	3.38672	1.91623	NA	NA	NA	NA	NA	NA	NA	NA	NA	NA	BN373_26501	ERS227112_04616	NA	NA	NA	NA	NA	NA	NA	NA	NA	NA	NA	NA	NA	NA	NA	NA	NA	NA	NA	NA	NA	NA	NA	NA	NA	NA	NA	NA	NA
Clust974	NA	0	0	0	0	0	3.12357	2.49942	NA	NA	NA	NA	NA	NA	NA	NA	NA	NA	BN373_45481	ERS227112_00669	NA	NA	NA	NA	NA	NA	NA	NA	NA	NA	NA	NA	NA	NA	NA	NA	NA	NA	NA	NA	NA	NA	NA	NA	NA	NA	NA	NA	NA
Clust975	NA	0	0	0	0	0	2.96237	2.37438	NA	NA	NA	NA	NA	NA	NA	NA	NA	NA	BN373_23071	ERS227112_04936	NA	NA	NA	NA	NA	NA	NA	NA	NA	NA	NA	NA	NA	NA	NA	NA	NA	NA	NA	NA	NA	NA	NA	NA	NA	NA	NA	NA	NA
Clust976	NA	0	0	0	0	0	3.68329	3.59656	NA	NA	NA	NA	NA	NA	NA	NA	NA	NA	BN373_03541	ERS227112_02200	NA	NA	NA	NA	NA	NA	NA	NA	NA	NA	NA	NA	NA	NA	NA	NA	NA	NA	NA	NA	NA	NA	NA	NA	NA	NA	NA	NA	NA
Clust977	NA	0	0	0	0	0	2.96593	3.21541	NA	NA	NA	NA	NA	NA	NA	NA	NA	NA	BN373_37951	ERS227112_01509	NA	NA	NA	NA	NA	NA	NA	NA	NA	NA	NA	NA	NA	NA	NA	NA	NA	NA	NA	NA	NA	NA	NA	NA	NA	NA	NA	NA	NA
Clust978	NA	0	0	0	0	0	3.28681	2.28815	NA	NA	NA	NA	NA	NA	NA	NA	NA	NA	BN373_26001	ERS227112_04654	NA	NA	NA	NA	NA	NA	NA	NA	NA	NA	NA	NA	NA	NA	NA	NA	NA	NA	NA	NA	NA	NA	NA	NA	NA	NA	NA	NA	NA
Clust979	NA	0	0	0	0	0	3.55455	2.01966	NA	NA	NA	NA	NA	NA	NA	NA	NA	NA	BN373_22371	ERS227112_05011	NA	NA	NA	NA	NA	NA	NA	NA	NA	NA	NA	NA	NA	NA	NA	NA	NA	NA	NA	NA	NA	NA	NA	NA	NA	NA	NA	NA	NA
Clust980	NA	0	0	0	0	0	1.83704	2.39557	NA	NA	NA	NA	NA	NA	NA	NA	NA	NA	BN373_10921	ERS227112_02953	NA	NA	NA	NA	NA	NA	NA	NA	NA	NA	NA	NA	NA	NA	NA	NA	NA	NA	NA	NA	NA	NA	NA	NA	NA	NA	NA	NA	NA
Clust981	NA	0	0	0	0	0	3.58049	3.13085	NA	NA	NA	NA	NA	NA	NA	NA	NA	NA	BN373_36161	ERS227112_01686	NA	NA	NA	NA	NA	NA	NA	NA	NA	NA	NA	NA	NA	NA	NA	NA	NA	NA	NA	NA	NA	NA	NA	NA	NA	NA	NA	NA	NA
Clust982	NA	0	0	0	0	0	2.83739	2.36218	NA	NA	NA	NA	NA	NA	NA	NA	NA	NA	BN373_28821	ERS227112_04367	NA	NA	NA	NA	NA	NA	NA	NA	NA	NA	NA	NA	NA	NA	NA	NA	NA	NA	NA	NA	NA	NA	NA	NA	NA	NA	NA	NA	NA
Clust983	NA	0	0	0	0	0	4.76707	3.26885	NA	NA	NA	NA	NA	NA	NA	NA	NA	NA	BN373_26381	ERS227112_04628	NA	NA	NA	NA	NA	NA	NA	NA	NA	NA	NA	NA	NA	NA	NA	NA	NA	NA	NA	NA	NA	NA	NA	NA	NA	NA	NA	NA	NA
Clust984	NA	0	0	0	0	0	3.21567	3.12722	NA	NA	NA	NA	NA	NA	NA	NA	NA	NA	BN373_46591	ERS227112_00562	NA	NA	NA	NA	NA	NA	NA	NA	NA	NA	NA	NA	NA	NA	NA	NA	NA	NA	NA	NA	NA	NA	NA	NA	NA	NA	NA	NA	NA
Clust985	NA	0	0	0	0	0	2.25583	3.40997	NA	NA	NA	NA	NA	NA	NA	NA	NA	NA	BN373_00621	ERS227112_01926	NA	NA	NA	NA	NA	NA	NA	NA	NA	NA	NA	NA	NA	NA	NA	NA	NA	NA	NA	NA	NA	NA	NA	NA	NA	NA	NA	NA	NA
Clust986	NA	0	0	0	0	0	1.98317	1.47228	NA	NA	NA	NA	NA	NA	NA	NA	NA	NA	BN373_19721	ERS227112_05260	NA	NA	NA	NA	NA	NA	NA	NA	NA	NA	NA	NA	NA	NA	NA	NA	NA	NA	NA	NA	NA	NA	NA	NA	NA	NA	NA	NA	NA
Clust987	NA	0	0	0	0	0	2.46716	2.55084	NA	NA	NA	NA	NA	NA	NA	NA	NA	NA	BN373_22661	ERS227112_04981	NA	NA	NA	NA	NA	NA	NA	NA	NA	NA	NA	NA	NA	NA	NA	NA	NA	NA	NA	NA	NA	NA	NA	NA	NA	NA	NA	NA	NA
Clust988	NA	0	0	0	0	0	3.14992	3.77932	NA	NA	NA	NA	NA	NA	NA	NA	NA	NA	BN373_01731	ERS227112_02038	NA	NA	NA	NA	NA	NA	NA	NA	NA	NA	NA	NA	NA	NA	NA	NA	NA	NA	NA	NA	NA	NA	NA	NA	NA	NA	NA	NA	NA
Clust989	NA	0	0	0	0	0	2.79154	2.30758	NA	NA	NA	NA	NA	NA	NA	NA	NA	NA	BN373_23601	ERS227112_04874	NA	NA	NA	NA	NA	NA	NA	NA	NA	NA	NA	NA	NA	NA	NA	NA	NA	NA	NA	NA	NA	NA	NA	NA	NA	NA	NA	NA	NA
Clust990	NA	0	0	0	0	0	4.88166	5.16079	NA	NA	NA	NA	NA	NA	NA	NA	NA	NA	BN373_19901	ERS227112_05242	NA	NA	NA	NA	NA	NA	NA	NA	NA	NA	NA	NA	NA	NA	NA	NA	NA	NA	NA	NA	NA	NA	NA	NA	NA	NA	NA	NA	NA
Clust991	NA	0	0	0	0	0	2.67293	3.01444	NA	NA	NA	NA	NA	NA	NA	NA	NA	NA	BN373_14131	ERS227112_03285	NA	NA	NA	NA	NA	NA	NA	NA	NA	NA	NA	NA	NA	NA	NA	NA	NA	NA	NA	NA	NA	NA	NA	NA	NA	NA	NA	NA	NA
Clust992	NA	0	0	0	0	0	4.61441	5.43205	NA	NA	NA	NA	NA	NA	NA	NA	NA	NA	BN373_39961	ERS227112_01334	NA	NA	NA	NA	NA	NA	NA	NA	NA	NA	NA	NA	NA	NA	NA	NA	NA	NA	NA	NA	NA	NA	NA	NA	NA	NA	NA	NA	NA
Clust993	NA	0	0	0	0	0	2.99648	2.44723	NA	NA	NA	NA	NA	NA	NA	NA	NA	NA	BN373_27151	ERS227112_04547	NA	NA	NA	NA	NA	NA	NA	NA	NA	NA	NA	NA	NA	NA	NA	NA	NA	NA	NA	NA	NA	NA	NA	NA	NA	NA	NA	NA	NA
Clust994	NA	0	0	0	0	0	2.72675	3.03725	NA	NA	NA	NA	NA	NA	NA	NA	NA	NA	BN373_32281	ERS227112_03958	NA	NA	NA	NA	NA	NA	NA	NA	NA	NA	NA	NA	NA	NA	NA	NA	NA	NA	NA	NA	NA	NA	NA	NA	NA	NA	NA	NA	NA
Clust995	NA	0	0	0	0	0	3.48194	2.59606	NA	NA	NA	NA	NA	NA	NA	NA	NA	NA	BN373_30631	ERS227112_04125	NA	NA	NA	NA	NA	NA	NA	NA	NA	NA	NA	NA	NA	NA	NA	NA	NA	NA	NA	NA	NA	NA	NA	NA	NA	NA	NA	NA	NA
Clust996	NA	0	0	0	0	0	3.83158	5.37844	NA	NA	NA	NA	NA	NA	NA	NA	NA	NA	BN373_00251	ERS227112_01890	NA	NA	NA	NA	NA	NA	NA	NA	NA	NA	NA	NA	NA	NA	NA	NA	NA	NA	NA	NA	NA	NA	NA	NA	NA	NA	NA	NA	NA
Clust997	NA	0	0	0	0	0	3.06275	2.91643	NA	NA	NA	NA	NA	NA	NA	NA	NA	NA	BN373_31491	ERS227112_04034	NA	NA	NA	NA	NA	NA	NA	NA	NA	NA	NA	NA	NA	NA	NA	NA	NA	NA	NA	NA	NA	NA	NA	NA	NA	NA	NA	NA	NA
Clust998	NA	0	0	0	0	0	3.66027	2.96933	NA	NA	NA	NA	NA	NA	NA	NA	NA	NA	BN373_03561	ERS227112_02202	NA	NA	NA	NA	NA	NA	NA	NA	NA	NA	NA	NA	NA	NA	NA	NA	NA	NA	NA	NA	NA	NA	NA	NA	NA	NA	NA	NA	NA
Clust999	NA	0	0	0	0	0	4.20808	3.51495	NA	NA	NA	NA	NA	NA	NA	NA	NA	NA	BN373_25951	ERS227112_04658	NA	NA	NA	NA	NA	NA	NA	NA	NA	NA	NA	NA	NA	NA	NA	NA	NA	NA	NA	NA	NA	NA	NA	NA	NA	NA	NA	NA	NA
Clust1000	NA	0	0	0	0	0	3.87173	5.59007	NA	NA	NA	NA	NA	NA	NA	NA	NA	NA	BN373_39041	ERS227112_01391	NA	NA	NA	NA	NA	NA	NA	NA	NA	NA	NA	NA	NA	NA	NA	NA	NA	NA	NA	NA	NA	NA	NA	NA	NA	NA	NA	NA	NA
Clust1001	NA	0	0	0	0	0	3.63506	3.47457	NA	NA	NA	NA	NA	NA	NA	NA	NA	NA	BN373_06181	ERS227112_02466	NA	NA	NA	NA	NA	NA	NA	NA	NA	NA	NA	NA	NA	NA	NA	NA	NA	NA	NA	NA	NA	NA	NA	NA	NA	NA	NA	NA	NA
Clust1002	NA	0	0	0	0	0	3.35452	2.1535	NA	NA	NA	NA	NA	NA	NA	NA	NA	NA	BN373_19931	ERS227112_05239	NA	NA	NA	NA	NA	NA	NA	NA	NA	NA	NA	NA	NA	NA	NA	NA	NA	NA	NA	NA	NA	NA	NA	NA	NA	NA	NA	NA	NA
Clust1003	NA	0	0	0	0	0	3.49665	2.61513	NA	NA	NA	NA	NA	NA	NA	NA	NA	NA	BN373_17681	ERS227112_03615	NA	NA	NA	NA	NA	NA	NA	NA	NA	NA	NA	NA	NA	NA	NA	NA	NA	NA	NA	NA	NA	NA	NA	NA	NA	NA	NA	NA	NA
Clust1004	NA	0	0	0	0	0	2.17913	2.16628	NA	NA	NA	NA	NA	NA	NA	NA	NA	NA	BN373_26021	ERS227112_04652	NA	NA	NA	NA	NA	NA	NA	NA	NA	NA	NA	NA	NA	NA	NA	NA	NA	NA	NA	NA	NA	NA	NA	NA	NA	NA	NA	NA	NA
Clust1005	NA	0	0	0	0	0	3.35082	3.19977	NA	NA	NA	NA	NA	NA	NA	NA	NA	NA	BN373_02571	ERS227112_02123	NA	NA	NA	NA	NA	NA	NA	NA	NA	NA	NA	NA	NA	NA	NA	NA	NA	NA	NA	NA	NA	NA	NA	NA	NA	NA	NA	NA	NA
Clust1006	NA	0	0	0	0	0	4.16408	5.11781	NA	NA	NA	NA	NA	NA	NA	NA	NA	NA	BN373_49051	ERS227112_01747	NA	NA	NA	NA	NA	NA	NA	NA	NA	NA	NA	NA	NA	NA	NA	NA	NA	NA	NA	NA	NA	NA	NA	NA	NA	NA	NA	NA	NA
Clust1007	NA	0	0	0	0	0	3.656	2.14536	NA	NA	NA	NA	NA	NA	NA	NA	NA	NA	BN373_28571	ERS227112_04388	NA	NA	NA	NA	NA	NA	NA	NA	NA	NA	NA	NA	NA	NA	NA	NA	NA	NA	NA	NA	NA	NA	NA	NA	NA	NA	NA	NA	NA
Clust1008	NA	0	0	0	0	0	2.85286	3.09426	NA	NA	NA	NA	NA	NA	NA	NA	NA	NA	BN373_31261	ERS227112_04059	NA	NA	NA	NA	NA	NA	NA	NA	NA	NA	NA	NA	NA	NA	NA	NA	NA	NA	NA	NA	NA	NA	NA	NA	NA	NA	NA	NA	NA
Clust1009	NA	0	0	0	0	0	5.30288	4.12403	NA	NA	NA	NA	NA	NA	NA	NA	NA	NA	BN373_26551	ERS227112_04611	NA	NA	NA	NA	NA	NA	NA	NA	NA	NA	NA	NA	NA	NA	NA	NA	NA	NA	NA	NA	NA	NA	NA	NA	NA	NA	NA	NA	NA
Clust1010	NA	0	0	0	0	0	3.41725	2.53446	NA	NA	NA	NA	NA	NA	NA	NA	NA	NA	BN373_18741	ERS227112_05482	NA	NA	NA	NA	NA	NA	NA	NA	NA	NA	NA	NA	NA	NA	NA	NA	NA	NA	NA	NA	NA	NA	NA	NA	NA	NA	NA	NA	NA
Clust1011	NA	0	0	0	0	0	0.427213	3.08059	NA	NA	NA	NA	NA	NA	NA	NA	NA	NA	BN373_22201	ERS227112_05029	NA	NA	NA	NA	NA	NA	NA	NA	NA	NA	NA	NA	NA	NA	NA	NA	NA	NA	NA	NA	NA	NA	NA	NA	NA	NA	NA	NA	NA
Clust1012	NA	0	0	0	0	0	2.99105	3.31549	NA	NA	NA	NA	NA	NA	NA	NA	NA	NA	BN373_05401	ERS227112_02389	NA	NA	NA	NA	NA	NA	NA	NA	NA	NA	NA	NA	NA	NA	NA	NA	NA	NA	NA	NA	NA	NA	NA	NA	NA	NA	NA	NA	NA
Clust1013	NA	0	0	0	0	0	3.78652	3.92428	NA	NA	NA	NA	NA	NA	NA	NA	NA	NA	BN373_46331	ERS227112_00588	NA	NA	NA	NA	NA	NA	NA	NA	NA	NA	NA	NA	NA	NA	NA	NA	NA	NA	NA	NA	NA	NA	NA	NA	NA	NA	NA	NA	NA
Clust1014	NA	0	0	0	0	0	4.04896	4.85072	NA	NA	NA	NA	NA	NA	NA	NA	NA	NA	BN373_22521	ERS227112_04996	NA	NA	NA	NA	NA	NA	NA	NA	NA	NA	NA	NA	NA	NA	NA	NA	NA	NA	NA	NA	NA	NA	NA	NA	NA	NA	NA	NA	NA
Clust1015	NA	0	0	0	0	0	3.04527	5.65679	NA	NA	NA	NA	NA	NA	NA	NA	NA	NA	BN373_01541	ERS227112_02018	NA	NA	NA	NA	NA	NA	NA	NA	NA	NA	NA	NA	NA	NA	NA	NA	NA	NA	NA	NA	NA	NA	NA	NA	NA	NA	NA	NA	NA
Clust1016	NA	0	0	0	0	0	2.86074	3.35616	NA	NA	NA	NA	NA	NA	NA	NA	NA	NA	BN373_37901	ERS227112_01514	NA	NA	NA	NA	NA	NA	NA	NA	NA	NA	NA	NA	NA	NA	NA	NA	NA	NA	NA	NA	NA	NA	NA	NA	NA	NA	NA	NA	NA
Clust1017	NA	0	0	0	0	0	3.19071	2.86632	NA	NA	NA	NA	NA	NA	NA	NA	NA	NA	BN373_11541	ERS227112_03014	NA	NA	NA	NA	NA	NA	NA	NA	NA	NA	NA	NA	NA	NA	NA	NA	NA	NA	NA	NA	NA	NA	NA	NA	NA	NA	NA	NA	NA
Clust1018	NA	0	0	0	0	0	2.95302	1.57017	NA	NA	NA	NA	NA	NA	NA	NA	NA	NA	BN373_24681	ERS227112_04789	NA	NA	NA	NA	NA	NA	NA	NA	NA	NA	NA	NA	NA	NA	NA	NA	NA	NA	NA	NA	NA	NA	NA	NA	NA	NA	NA	NA	NA
Clust1019	NA	0	0	0	0	0	3.40324	3.41905	NA	NA	NA	NA	NA	NA	NA	NA	NA	NA	BN373_30161	ERS227112_04179	NA	NA	NA	NA	NA	NA	NA	NA	NA	NA	NA	NA	NA	NA	NA	NA	NA	NA	NA	NA	NA	NA	NA	NA	NA	NA	NA	NA	NA
Clust1020	NA	0	0	0	0	0	3.06174	2.61536	NA	NA	NA	NA	NA	NA	NA	NA	NA	NA	BN373_31251	ERS227112_04060	NA	NA	NA	NA	NA	NA	NA	NA	NA	NA	NA	NA	NA	NA	NA	NA	NA	NA	NA	NA	NA	NA	NA	NA	NA	NA	NA	NA	NA
Clust1021	NA	0	0	0	0	0	3.1092	1.57017	NA	NA	NA	NA	NA	NA	NA	NA	NA	NA	BN373_09811	ERS227112_02841	NA	NA	NA	NA	NA	NA	NA	NA	NA	NA	NA	NA	NA	NA	NA	NA	NA	NA	NA	NA	NA	NA	NA	NA	NA	NA	NA	NA	NA
Clust1022	NA	0	0	0	0	0	2.96987	3.01676	NA	NA	NA	NA	NA	NA	NA	NA	NA	NA	BN373_07891	ERS227112_02651	NA	NA	NA	NA	NA	NA	NA	NA	NA	NA	NA	NA	NA	NA	NA	NA	NA	NA	NA	NA	NA	NA	NA	NA	NA	NA	NA	NA	NA
Clust1023	NA	0	0	0	0	0	3.32282	3.12242	NA	NA	NA	NA	NA	NA	NA	NA	NA	NA	BN373_41341	ERS227112_01125	NA	NA	NA	NA	NA	NA	NA	NA	NA	NA	NA	NA	NA	NA	NA	NA	NA	NA	NA	NA	NA	NA	NA	NA	NA	NA	NA	NA	NA
Clust1024	NA	0	0	0	0	0	2.82463	2.71153	NA	NA	NA	NA	NA	NA	NA	NA	NA	NA	BN373_23021	ERS227112_04941	NA	NA	NA	NA	NA	NA	NA	NA	NA	NA	NA	NA	NA	NA	NA	NA	NA	NA	NA	NA	NA	NA	NA	NA	NA	NA	NA	NA	NA
Clust1025	NA	0	0	0	0	0	3.0208	3.17182	NA	NA	NA	NA	NA	NA	NA	NA	NA	NA	BN373_45031	ERS227112_00717	NA	NA	NA	NA	NA	NA	NA	NA	NA	NA	NA	NA	NA	NA	NA	NA	NA	NA	NA	NA	NA	NA	NA	NA	NA	NA	NA	NA	NA
Clust1026	NA	0	0	0	0	0	3.32295	4.50205	NA	NA	NA	NA	NA	NA	NA	NA	NA	NA	BN373_39071	ERS227112_01388	NA	NA	NA	NA	NA	NA	NA	NA	NA	NA	NA	NA	NA	NA	NA	NA	NA	NA	NA	NA	NA	NA	NA	NA	NA	NA	NA	NA	NA
Clust1027	NA	0	0	0	0	0	3.09973	3.26706	NA	NA	NA	NA	NA	NA	NA	NA	NA	NA	BN373_03051	ERS227112_02168	NA	NA	NA	NA	NA	NA	NA	NA	NA	NA	NA	NA	NA	NA	NA	NA	NA	NA	NA	NA	NA	NA	NA	NA	NA	NA	NA	NA	NA
Clust1028	NA	0	0	0	0	0	3.96113	5.31514	NA	NA	NA	NA	NA	NA	NA	NA	NA	NA	BN373_11471	ERS227112_03010	NA	NA	NA	NA	NA	NA	NA	NA	NA	NA	NA	NA	NA	NA	NA	NA	NA	NA	NA	NA	NA	NA	NA	NA	NA	NA	NA	NA	NA
Clust1029	NA	0	0	0	0	0	2.17416	2.07076	NA	NA	NA	NA	NA	NA	NA	NA	NA	NA	BN373_21991	ERS227112_05049	NA	NA	NA	NA	NA	NA	NA	NA	NA	NA	NA	NA	NA	NA	NA	NA	NA	NA	NA	NA	NA	NA	NA	NA	NA	NA	NA	NA	NA
Clust1030	NA	0	0	0	0	0	2.87456	3.41788	NA	NA	NA	NA	NA	NA	NA	NA	NA	NA	BN373_01231	ERS227112_01989	NA	NA	NA	NA	NA	NA	NA	NA	NA	NA	NA	NA	NA	NA	NA	NA	NA	NA	NA	NA	NA	NA	NA	NA	NA	NA	NA	NA	NA
Clust1031	NA	0	0	0	0	0	4.52516	4.95191	NA	NA	NA	NA	NA	NA	NA	NA	NA	NA	BN373_08341	ERS227112_02697	NA	NA	NA	NA	NA	NA	NA	NA	NA	NA	NA	NA	NA	NA	NA	NA	NA	NA	NA	NA	NA	NA	NA	NA	NA	NA	NA	NA	NA
Clust1032	NA	0	0	0	0	0	4.26292	4.7701	NA	NA	NA	NA	NA	NA	NA	NA	NA	NA	BN373_10541	ERS227112_02913	NA	NA	NA	NA	NA	NA	NA	NA	NA	NA	NA	NA	NA	NA	NA	NA	NA	NA	NA	NA	NA	NA	NA	NA	NA	NA	NA	NA	NA
Clust1033	NA	0	0	0	0	0	3.13907	2.86809	NA	NA	NA	NA	NA	NA	NA	NA	NA	NA	BN373_46791	ERS227112_00542	NA	NA	NA	NA	NA	NA	NA	NA	NA	NA	NA	NA	NA	NA	NA	NA	NA	NA	NA	NA	NA	NA	NA	NA	NA	NA	NA	NA	NA
Clust1034	NA	0	0	0	0	0	2.92094	1.63784	NA	NA	NA	NA	NA	NA	NA	NA	NA	NA	BN373_23401	ERS227112_04901	NA	NA	NA	NA	NA	NA	NA	NA	NA	NA	NA	NA	NA	NA	NA	NA	NA	NA	NA	NA	NA	NA	NA	NA	NA	NA	NA	NA	NA
Clust1035	NA	0	0	0	0	0	2.92945	2.2978	NA	NA	NA	NA	NA	NA	NA	NA	NA	NA	BN373_46761	ERS227112_00545	NA	NA	NA	NA	NA	NA	NA	NA	NA	NA	NA	NA	NA	NA	NA	NA	NA	NA	NA	NA	NA	NA	NA	NA	NA	NA	NA	NA	NA
Clust1036	NA	0	0	0	0	0	4.94099	4.99984	NA	NA	NA	NA	NA	NA	NA	NA	NA	NA	BN373_26511	ERS227112_04615	NA	NA	NA	NA	NA	NA	NA	NA	NA	NA	NA	NA	NA	NA	NA	NA	NA	NA	NA	NA	NA	NA	NA	NA	NA	NA	NA	NA	NA
Clust1037	NA	0	0	0	0	0	3.43722	3.35356	NA	NA	NA	NA	NA	NA	NA	NA	NA	NA	BN373_04281	ERS227112_02274	NA	NA	NA	NA	NA	NA	NA	NA	NA	NA	NA	NA	NA	NA	NA	NA	NA	NA	NA	NA	NA	NA	NA	NA	NA	NA	NA	NA	NA
Clust1038	NA	0	0	0	0	0	3.36461	2.30855	NA	NA	NA	NA	NA	NA	NA	NA	NA	NA	BN373_28531	ERS227112_04392	NA	NA	NA	NA	NA	NA	NA	NA	NA	NA	NA	NA	NA	NA	NA	NA	NA	NA	NA	NA	NA	NA	NA	NA	NA	NA	NA	NA	NA
Clust1039	NA	0	0	0	0	0	2.87121	2.64973	NA	NA	NA	NA	NA	NA	NA	NA	NA	NA	BN373_22311	ERS227112_05017	NA	NA	NA	NA	NA	NA	NA	NA	NA	NA	NA	NA	NA	NA	NA	NA	NA	NA	NA	NA	NA	NA	NA	NA	NA	NA	NA	NA	NA
Clust1040	NA	0	0	0	0	0	3.00044	3.33006	NA	NA	NA	NA	NA	NA	NA	NA	NA	NA	BN373_31431	ERS227112_04040	NA	NA	NA	NA	NA	NA	NA	NA	NA	NA	NA	NA	NA	NA	NA	NA	NA	NA	NA	NA	NA	NA	NA	NA	NA	NA	NA	NA	NA
Clust1041	NA	0	0	0	0	0	2.60734	5.81239	NA	NA	NA	NA	NA	NA	NA	NA	NA	NA	BN373_16641	ERS227112_03527	NA	NA	NA	NA	NA	NA	NA	NA	NA	NA	NA	NA	NA	NA	NA	NA	NA	NA	NA	NA	NA	NA	NA	NA	NA	NA	NA	NA	NA
Clust1042	NA	0	0	0	0	0	2.97092	3.83323	NA	NA	NA	NA	NA	NA	NA	NA	NA	NA	BN373_05091	ERS227112_02363	NA	NA	NA	NA	NA	NA	NA	NA	NA	NA	NA	NA	NA	NA	NA	NA	NA	NA	NA	NA	NA	NA	NA	NA	NA	NA	NA	NA	NA
Clust1043	NA	0	0	0	0	0	3.58247	2.23712	NA	NA	NA	NA	NA	NA	NA	NA	NA	NA	BN373_23991	ERS227112_04839	NA	NA	NA	NA	NA	NA	NA	NA	NA	NA	NA	NA	NA	NA	NA	NA	NA	NA	NA	NA	NA	NA	NA	NA	NA	NA	NA	NA	NA
Clust1044	NA	0	0	0	0	0	2.34257	2.75375	NA	NA	NA	NA	NA	NA	NA	NA	NA	NA	BN373_19851	ERS227112_05247	NA	NA	NA	NA	NA	NA	NA	NA	NA	NA	NA	NA	NA	NA	NA	NA	NA	NA	NA	NA	NA	NA	NA	NA	NA	NA	NA	NA	NA
Clust1045	NA	0	0	0	0	0	2.96988	3.10615	NA	NA	NA	NA	NA	NA	NA	NA	NA	NA	BN373_04141	ERS227112_02261	NA	NA	NA	NA	NA	NA	NA	NA	NA	NA	NA	NA	NA	NA	NA	NA	NA	NA	NA	NA	NA	NA	NA	NA	NA	NA	NA	NA	NA
Clust1046	NA	0	0	0	0	0	3.48092	2.62207	NA	NA	NA	NA	NA	NA	NA	NA	NA	NA	BN373_26981	ERS227112_04564	NA	NA	NA	NA	NA	NA	NA	NA	NA	NA	NA	NA	NA	NA	NA	NA	NA	NA	NA	NA	NA	NA	NA	NA	NA	NA	NA	NA	NA
Clust1047	NA	0	0	0	0	0	3.58414	5.72464	NA	NA	NA	NA	NA	NA	NA	NA	NA	NA	BN373_04021	ERS227112_02249	NA	NA	NA	NA	NA	NA	NA	NA	NA	NA	NA	NA	NA	NA	NA	NA	NA	NA	NA	NA	NA	NA	NA	NA	NA	NA	NA	NA	NA
Clust1048	NA	0	0	0	0	0	2.33074	5.60789	NA	NA	NA	NA	NA	NA	NA	NA	NA	NA	BN373_01561	ERS227112_02021	NA	NA	NA	NA	NA	NA	NA	NA	NA	NA	NA	NA	NA	NA	NA	NA	NA	NA	NA	NA	NA	NA	NA	NA	NA	NA	NA	NA	NA
Clust1049	NA	0	0	0	0	0	2.75854	3.69803	NA	NA	NA	NA	NA	NA	NA	NA	NA	NA	BN373_11461	ERS227112_03009	NA	NA	NA	NA	NA	NA	NA	NA	NA	NA	NA	NA	NA	NA	NA	NA	NA	NA	NA	NA	NA	NA	NA	NA	NA	NA	NA	NA	NA
Clust1050	NA	0	0	0	0	0	3.19859	3.28222	NA	NA	NA	NA	NA	NA	NA	NA	NA	NA	BN373_48311	ERS227112_00384	NA	NA	NA	NA	NA	NA	NA	NA	NA	NA	NA	NA	NA	NA	NA	NA	NA	NA	NA	NA	NA	NA	NA	NA	NA	NA	NA	NA	NA
Clust1051	NA	0	0	0	0	0	2.02472	5.21589	NA	NA	NA	NA	NA	NA	NA	NA	NA	NA	BN373_21521	ERS227112_05088	NA	NA	NA	NA	NA	NA	NA	NA	NA	NA	NA	NA	NA	NA	NA	NA	NA	NA	NA	NA	NA	NA	NA	NA	NA	NA	NA	NA	NA
Clust1052	NA	0	0	0	0	0	2.53261	3.05245	NA	NA	NA	NA	NA	NA	NA	NA	NA	NA	BN373_11681	ERS227112_03028	NA	NA	NA	NA	NA	NA	NA	NA	NA	NA	NA	NA	NA	NA	NA	NA	NA	NA	NA	NA	NA	NA	NA	NA	NA	NA	NA	NA	NA
Clust1053	NA	0	0	0	0	0	4.60782	5.00628	NA	NA	NA	NA	NA	NA	NA	NA	NA	NA	BN373_39111	ERS227112_01384	NA	NA	NA	NA	NA	NA	NA	NA	NA	NA	NA	NA	NA	NA	NA	NA	NA	NA	NA	NA	NA	NA	NA	NA	NA	NA	NA	NA	NA
Clust1054	NA	0	0	0	0	0	4.81208	4.1936	NA	NA	NA	NA	NA	NA	NA	NA	NA	NA	BN373_17821	ERS227112_03628	NA	NA	NA	NA	NA	NA	NA	NA	NA	NA	NA	NA	NA	NA	NA	NA	NA	NA	NA	NA	NA	NA	NA	NA	NA	NA	NA	NA	NA
Clust1055	NA	0	0	0	0	0	3.01057	2.71635	NA	NA	NA	NA	NA	NA	NA	NA	NA	NA	BN373_40681	ERS227112_01195	NA	NA	NA	NA	NA	NA	NA	NA	NA	NA	NA	NA	NA	NA	NA	NA	NA	NA	NA	NA	NA	NA	NA	NA	NA	NA	NA	NA	NA
Clust1056	NA	0	0	0	0	0	3.44543	4.07664	NA	NA	NA	NA	NA	NA	NA	NA	NA	NA	BN373_40731	ERS227112_01189	NA	NA	NA	NA	NA	NA	NA	NA	NA	NA	NA	NA	NA	NA	NA	NA	NA	NA	NA	NA	NA	NA	NA	NA	NA	NA	NA	NA	NA
Clust1057	NA	0	0	0	0	0	2.51116	2.44235	NA	NA	NA	NA	NA	NA	NA	NA	NA	NA	BN373_36281	ERS227112_01671	NA	NA	NA	NA	NA	NA	NA	NA	NA	NA	NA	NA	NA	NA	NA	NA	NA	NA	NA	NA	NA	NA	NA	NA	NA	NA	NA	NA	NA
Clust1058	NA	0	0	0	0	0	1.40766	2.62206	NA	NA	NA	NA	NA	NA	NA	NA	NA	NA	BN373_23271	ERS227112_04914	NA	NA	NA	NA	NA	NA	NA	NA	NA	NA	NA	NA	NA	NA	NA	NA	NA	NA	NA	NA	NA	NA	NA	NA	NA	NA	NA	NA	NA
Clust1059	NA	0	0	0	0	0	2.38416	2.28593	NA	NA	NA	NA	NA	NA	NA	NA	NA	NA	BN373_22691	ERS227112_04978A	NA	NA	NA	NA	NA	NA	NA	NA	NA	NA	NA	NA	NA	NA	NA	NA	NA	NA	NA	NA	NA	NA	NA	NA	NA	NA	NA	NA	NA
Clust1060	NA	0	0	0	0	0	3.69801	3.7047	NA	NA	NA	NA	NA	NA	NA	NA	NA	NA	BN373_07271	ERS227112_02583	NA	NA	NA	NA	NA	NA	NA	NA	NA	NA	NA	NA	NA	NA	NA	NA	NA	NA	NA	NA	NA	NA	NA	NA	NA	NA	NA	NA	NA
Clust1061	NA	0	0	0	0	0	2.64495	2.82621	NA	NA	NA	NA	NA	NA	NA	NA	NA	NA	BN373_41411	ERS227112_01118	NA	NA	NA	NA	NA	NA	NA	NA	NA	NA	NA	NA	NA	NA	NA	NA	NA	NA	NA	NA	NA	NA	NA	NA	NA	NA	NA	NA	NA
Clust1062	NA	0	0	0	0	0	3.55549	2.97339	NA	NA	NA	NA	NA	NA	NA	NA	NA	NA	BN373_46701	ERS227112_00551	NA	NA	NA	NA	NA	NA	NA	NA	NA	NA	NA	NA	NA	NA	NA	NA	NA	NA	NA	NA	NA	NA	NA	NA	NA	NA	NA	NA	NA
Clust1063	NA	0	0	0	0	0	3.15497	2.85383	NA	NA	NA	NA	NA	NA	NA	NA	NA	NA	BN373_19601	ERS227112_05273	NA	NA	NA	NA	NA	NA	NA	NA	NA	NA	NA	NA	NA	NA	NA	NA	NA	NA	NA	NA	NA	NA	NA	NA	NA	NA	NA	NA	NA
Clust1064	NA	0	0	0	0	0	2.82533	3.00935	NA	NA	NA	NA	NA	NA	NA	NA	NA	NA	BN373_03501	ERS227112_02196	NA	NA	NA	NA	NA	NA	NA	NA	NA	NA	NA	NA	NA	NA	NA	NA	NA	NA	NA	NA	NA	NA	NA	NA	NA	NA	NA	NA	NA
Clust1065	NA	0	0	0	0	0	3.5337	3.45168	NA	NA	NA	NA	NA	NA	NA	NA	NA	NA	BN373_06531	ERS227112_02504	NA	NA	NA	NA	NA	NA	NA	NA	NA	NA	NA	NA	NA	NA	NA	NA	NA	NA	NA	NA	NA	NA	NA	NA	NA	NA	NA	NA	NA
Clust1066	NA	0	0	0	0	0	4.65432	5.63305	NA	NA	NA	NA	NA	NA	NA	NA	NA	NA	BN373_39051	ERS227112_01390	NA	NA	NA	NA	NA	NA	NA	NA	NA	NA	NA	NA	NA	NA	NA	NA	NA	NA	NA	NA	NA	NA	NA	NA	NA	NA	NA	NA	NA
Clust1067	NA	0	0	0	0	0	3.84007	2.96397	NA	NA	NA	NA	NA	NA	NA	NA	NA	NA	BN373_18131	ERS227112_03659	NA	NA	NA	NA	NA	NA	NA	NA	NA	NA	NA	NA	NA	NA	NA	NA	NA	NA	NA	NA	NA	NA	NA	NA	NA	NA	NA	NA	NA
Clust1068	NA	0	0	0	0	0	2.66448	3.11873	NA	NA	NA	NA	NA	NA	NA	NA	NA	NA	BN373_08351	ERS227112_02698	NA	NA	NA	NA	NA	NA	NA	NA	NA	NA	NA	NA	NA	NA	NA	NA	NA	NA	NA	NA	NA	NA	NA	NA	NA	NA	NA	NA	NA
Clust1069	NA	0	0	0	0	0	4.1896	4.1173	NA	NA	NA	NA	NA	NA	NA	NA	NA	NA	BN373_42331	ERS227112_01017	NA	NA	NA	NA	NA	NA	NA	NA	NA	NA	NA	NA	NA	NA	NA	NA	NA	NA	NA	NA	NA	NA	NA	NA	NA	NA	NA	NA	NA
Clust1070	NA	0	0	0	0	0	1.92998	3.07611	NA	NA	NA	NA	NA	NA	NA	NA	NA	NA	BN373_02391	ERS227112_02104	NA	NA	NA	NA	NA	NA	NA	NA	NA	NA	NA	NA	NA	NA	NA	NA	NA	NA	NA	NA	NA	NA	NA	NA	NA	NA	NA	NA	NA
Clust1071	NA	0	0	0	0	0	3.01472	5.65465	NA	NA	NA	NA	NA	NA	NA	NA	NA	NA	BN373_01301	ERS227112_01995	NA	NA	NA	NA	NA	NA	NA	NA	NA	NA	NA	NA	NA	NA	NA	NA	NA	NA	NA	NA	NA	NA	NA	NA	NA	NA	NA	NA	NA
Clust1072	NA	0	0	0	0	0	3.87686	4.14514	NA	NA	NA	NA	NA	NA	NA	NA	NA	NA	BN373_39411	ERS227112_01354	NA	NA	NA	NA	NA	NA	NA	NA	NA	NA	NA	NA	NA	NA	NA	NA	NA	NA	NA	NA	NA	NA	NA	NA	NA	NA	NA	NA	NA
Clust1073	NA	0	0	0	0	0	2.35738	2.34783	NA	NA	NA	NA	NA	NA	NA	NA	NA	NA	BN373_30531	ERS227112_04135	NA	NA	NA	NA	NA	NA	NA	NA	NA	NA	NA	NA	NA	NA	NA	NA	NA	NA	NA	NA	NA	NA	NA	NA	NA	NA	NA	NA	NA
Clust1074	NA	0	0	0	0	0	3.18593	2.88609	NA	NA	NA	NA	NA	NA	NA	NA	NA	NA	BN373_08031	ERS227112_02665	NA	NA	NA	NA	NA	NA	NA	NA	NA	NA	NA	NA	NA	NA	NA	NA	NA	NA	NA	NA	NA	NA	NA	NA	NA	NA	NA	NA	NA
Clust1075	NA	0	0	0	0	0	3.70633	3.60739	NA	NA	NA	NA	NA	NA	NA	NA	NA	NA	BN373_40851	ERS227112_01175	NA	NA	NA	NA	NA	NA	NA	NA	NA	NA	NA	NA	NA	NA	NA	NA	NA	NA	NA	NA	NA	NA	NA	NA	NA	NA	NA	NA	NA
Clust1076	NA	0	0	0	0	0	3.70959	3.58406	NA	NA	NA	NA	NA	NA	NA	NA	NA	NA	BN373_16221	ERS227112_03487	NA	NA	NA	NA	NA	NA	NA	NA	NA	NA	NA	NA	NA	NA	NA	NA	NA	NA	NA	NA	NA	NA	NA	NA	NA	NA	NA	NA	NA
Clust1077	NA	0	0	0	0	0	4.52728	5.05852	NA	NA	NA	NA	NA	NA	NA	NA	NA	NA	BN373_22531	ERS227112_04995	NA	NA	NA	NA	NA	NA	NA	NA	NA	NA	NA	NA	NA	NA	NA	NA	NA	NA	NA	NA	NA	NA	NA	NA	NA	NA	NA	NA	NA
Clust1078	NA	0	0	0	0	0	4.07398	5.53472	NA	NA	NA	NA	NA	NA	NA	NA	NA	NA	BN373_13461	ERS227112_03222	NA	NA	NA	NA	NA	NA	NA	NA	NA	NA	NA	NA	NA	NA	NA	NA	NA	NA	NA	NA	NA	NA	NA	NA	NA	NA	NA	NA	NA
Clust1079	NA	0	0	0	0	0	3.96624	4.99354	NA	NA	NA	NA	NA	NA	NA	NA	NA	NA	BN373_14841	ERS227112_03354	NA	NA	NA	NA	NA	NA	NA	NA	NA	NA	NA	NA	NA	NA	NA	NA	NA	NA	NA	NA	NA	NA	NA	NA	NA	NA	NA	NA	NA
Clust1080	NA	0	0	0	0	0	4.4492	5.55223	NA	NA	NA	NA	NA	NA	NA	NA	NA	NA	BN373_12561	ERS227112_03118	NA	NA	NA	NA	NA	NA	NA	NA	NA	NA	NA	NA	NA	NA	NA	NA	NA	NA	NA	NA	NA	NA	NA	NA	NA	NA	NA	NA	NA
Clust1081	NA	0	0	0	0	0	2.6306	2.46235	NA	NA	NA	NA	NA	NA	NA	NA	NA	NA	BN373_19801	ERS227112_05252	NA	NA	NA	NA	NA	NA	NA	NA	NA	NA	NA	NA	NA	NA	NA	NA	NA	NA	NA	NA	NA	NA	NA	NA	NA	NA	NA	NA	NA
Clust1082	NA	0	0	0	0	0	3.19489	3.01785	NA	NA	NA	NA	NA	NA	NA	NA	NA	NA	BN373_41461	ERS227112_01113	NA	NA	NA	NA	NA	NA	NA	NA	NA	NA	NA	NA	NA	NA	NA	NA	NA	NA	NA	NA	NA	NA	NA	NA	NA	NA	NA	NA	NA
Clust1083	NA	0	0	0	0	0	2.12642	4.72703	NA	NA	NA	NA	NA	NA	NA	NA	NA	NA	BN373_22951	ERS227112_04948	NA	NA	NA	NA	NA	NA	NA	NA	NA	NA	NA	NA	NA	NA	NA	NA	NA	NA	NA	NA	NA	NA	NA	NA	NA	NA	NA	NA	NA
Clust1084	NA	0	0	0	0	0	2.25387	2.3806	NA	NA	NA	NA	NA	NA	NA	NA	NA	NA	BN373_28421	ERS227112_04420	NA	NA	NA	NA	NA	NA	NA	NA	NA	NA	NA	NA	NA	NA	NA	NA	NA	NA	NA	NA	NA	NA	NA	NA	NA	NA	NA	NA	NA
Clust1085	NA	0	0	0	0	0	3.25646	2.98513	NA	NA	NA	NA	NA	NA	NA	NA	NA	NA	BN373_46741	ERS227112_00547	NA	NA	NA	NA	NA	NA	NA	NA	NA	NA	NA	NA	NA	NA	NA	NA	NA	NA	NA	NA	NA	NA	NA	NA	NA	NA	NA	NA	NA
Clust1086	NA	0	0	0	0	0	3.42306	2.12008	NA	NA	NA	NA	NA	NA	NA	NA	NA	NA	BN373_24751	ERS227112_04778	NA	NA	NA	NA	NA	NA	NA	NA	NA	NA	NA	NA	NA	NA	NA	NA	NA	NA	NA	NA	NA	NA	NA	NA	NA	NA	NA	NA	NA
Clust1087	NA	0	0	0	0	0	3.2082	4.4175	NA	NA	NA	NA	NA	NA	NA	NA	NA	NA	BN373_22211	ERS227112_05027	NA	NA	NA	NA	NA	NA	NA	NA	NA	NA	NA	NA	NA	NA	NA	NA	NA	NA	NA	NA	NA	NA	NA	NA	NA	NA	NA	NA	NA
Clust1088	NA	0	0	0	0	0	3.15756	2.6425	NA	NA	NA	NA	NA	NA	NA	NA	NA	NA	BN373_41391	ERS227112_01120	NA	NA	NA	NA	NA	NA	NA	NA	NA	NA	NA	NA	NA	NA	NA	NA	NA	NA	NA	NA	NA	NA	NA	NA	NA	NA	NA	NA	NA
Clust1089	NA	0	0	0	0	0	3.5946	2.88143	NA	NA	NA	NA	NA	NA	NA	NA	NA	NA	BN373_46751	ERS227112_00546	NA	NA	NA	NA	NA	NA	NA	NA	NA	NA	NA	NA	NA	NA	NA	NA	NA	NA	NA	NA	NA	NA	NA	NA	NA	NA	NA	NA	NA
Clust1090	NA	0	0	0	0	0	3.23294	2.5848	NA	NA	NA	NA	NA	NA	NA	NA	NA	NA	BN373_45801	ERS227112_00642	NA	NA	NA	NA	NA	NA	NA	NA	NA	NA	NA	NA	NA	NA	NA	NA	NA	NA	NA	NA	NA	NA	NA	NA	NA	NA	NA	NA	NA
Clust1091	NA	0	0	0	0	0	2.03177	5.17327	NA	NA	NA	NA	NA	NA	NA	NA	NA	NA	BN373_46311	ERS227112_00590	NA	NA	NA	NA	NA	NA	NA	NA	NA	NA	NA	NA	NA	NA	NA	NA	NA	NA	NA	NA	NA	NA	NA	NA	NA	NA	NA	NA	NA
Clust1092	NA	0	0	0	0	0	3.44683	2.0457	NA	NA	NA	NA	NA	NA	NA	NA	NA	NA	BN373_20041	ERS227112_05226	NA	NA	NA	NA	NA	NA	NA	NA	NA	NA	NA	NA	NA	NA	NA	NA	NA	NA	NA	NA	NA	NA	NA	NA	NA	NA	NA	NA	NA
Clust1093	NA	0	0	0	0	0	1.88499	2.60717	NA	NA	NA	NA	NA	NA	NA	NA	NA	NA	BN373_38781	ERS227112_01419	NA	NA	NA	NA	NA	NA	NA	NA	NA	NA	NA	NA	NA	NA	NA	NA	NA	NA	NA	NA	NA	NA	NA	NA	NA	NA	NA	NA	NA
Clust1094	NA	0	0	0	0	0	3.08901	3.6023	NA	NA	NA	NA	NA	NA	NA	NA	NA	NA	BN373_20641	ERS227112_05177	NA	NA	NA	NA	NA	NA	NA	NA	NA	NA	NA	NA	NA	NA	NA	NA	NA	NA	NA	NA	NA	NA	NA	NA	NA	NA	NA	NA	NA
Clust1095	NA	0	0	0	0	0	2.70162	2.34258	NA	NA	NA	NA	NA	NA	NA	NA	NA	NA	BN373_18121	ERS227112_03658	NA	NA	NA	NA	NA	NA	NA	NA	NA	NA	NA	NA	NA	NA	NA	NA	NA	NA	NA	NA	NA	NA	NA	NA	NA	NA	NA	NA	NA
Clust1096	NA	0	0	0	0	0	3.15684	4.01627	NA	NA	NA	NA	NA	NA	NA	NA	NA	NA	BN373_33941	ERS227112_03849	NA	NA	NA	NA	NA	NA	NA	NA	NA	NA	NA	NA	NA	NA	NA	NA	NA	NA	NA	NA	NA	NA	NA	NA	NA	NA	NA	NA	NA
Clust1097	NA	0	0	0	0	0	3.34187	2.91167	NA	NA	NA	NA	NA	NA	NA	NA	NA	NA	BN373_45271	ERS227112_00693	NA	NA	NA	NA	NA	NA	NA	NA	NA	NA	NA	NA	NA	NA	NA	NA	NA	NA	NA	NA	NA	NA	NA	NA	NA	NA	NA	NA	NA
Clust1098	NA	0	0	0	0	0	3.7534	3.53041	NA	NA	NA	NA	NA	NA	NA	NA	NA	NA	BN373_08651	ERS227112_02727	NA	NA	NA	NA	NA	NA	NA	NA	NA	NA	NA	NA	NA	NA	NA	NA	NA	NA	NA	NA	NA	NA	NA	NA	NA	NA	NA	NA	NA
Clust1099	NA	0	0	0	0	0	3.82714	3.78136	NA	NA	NA	NA	NA	NA	NA	NA	NA	NA	BN373_07711	ERS227112_02632	NA	NA	NA	NA	NA	NA	NA	NA	NA	NA	NA	NA	NA	NA	NA	NA	NA	NA	NA	NA	NA	NA	NA	NA	NA	NA	NA	NA	NA
Clust1100	NA	0	0	0	0	0	3.50761	2.76406	NA	NA	NA	NA	NA	NA	NA	NA	NA	NA	BN373_28631	ERS227112_04382	NA	NA	NA	NA	NA	NA	NA	NA	NA	NA	NA	NA	NA	NA	NA	NA	NA	NA	NA	NA	NA	NA	NA	NA	NA	NA	NA	NA	NA
Clust1101	NA	0	0	0	0	0	2.21801	2.71003	NA	NA	NA	NA	NA	NA	NA	NA	NA	NA	BN373_26261	ERS227112_04635	NA	NA	NA	NA	NA	NA	NA	NA	NA	NA	NA	NA	NA	NA	NA	NA	NA	NA	NA	NA	NA	NA	NA	NA	NA	NA	NA	NA	NA
Clust1102	NA	0	0	0	0	0	3.54777	2.73332	NA	NA	NA	NA	NA	NA	NA	NA	NA	NA	BN373_21891	ERS227112_05058	NA	NA	NA	NA	NA	NA	NA	NA	NA	NA	NA	NA	NA	NA	NA	NA	NA	NA	NA	NA	NA	NA	NA	NA	NA	NA	NA	NA	NA
Clust1103	NA	0	0	0	0	0	3.52349	2.40918	NA	NA	NA	NA	NA	NA	NA	NA	NA	NA	BN373_19881	ERS227112_05244	NA	NA	NA	NA	NA	NA	NA	NA	NA	NA	NA	NA	NA	NA	NA	NA	NA	NA	NA	NA	NA	NA	NA	NA	NA	NA	NA	NA	NA
Clust1104	NA	0	0	0	0	0	3.37274	2.39527	NA	NA	NA	NA	NA	NA	NA	NA	NA	NA	BN373_19691	ERS227112_05263	NA	NA	NA	NA	NA	NA	NA	NA	NA	NA	NA	NA	NA	NA	NA	NA	NA	NA	NA	NA	NA	NA	NA	NA	NA	NA	NA	NA	NA
Clust1105	NA	0	0	0	0	0	3.26644	0.936488	NA	NA	NA	NA	NA	NA	NA	NA	NA	NA	BN373_22451	ERS227112_05003	NA	NA	NA	NA	NA	NA	NA	NA	NA	NA	NA	NA	NA	NA	NA	NA	NA	NA	NA	NA	NA	NA	NA	NA	NA	NA	NA	NA	NA
Clust1106	NA	0	0	0	0	0	2.44439	2.40986	NA	NA	NA	NA	NA	NA	NA	NA	NA	NA	BN373_46631	ERS227112_00558	NA	NA	NA	NA	NA	NA	NA	NA	NA	NA	NA	NA	NA	NA	NA	NA	NA	NA	NA	NA	NA	NA	NA	NA	NA	NA	NA	NA	NA
Clust1107	NA	0	0	0	0	0	3.19543	2.61694	NA	NA	NA	NA	NA	NA	NA	NA	NA	NA	BN373_36091	ERS227112_01693	NA	NA	NA	NA	NA	NA	NA	NA	NA	NA	NA	NA	NA	NA	NA	NA	NA	NA	NA	NA	NA	NA	NA	NA	NA	NA	NA	NA	NA
Clust1108	NA	0	0	0	0	0	2.4471	2.74624	NA	NA	NA	NA	NA	NA	NA	NA	NA	NA	BN373_17431	ERS227112_03598	NA	NA	NA	NA	NA	NA	NA	NA	NA	NA	NA	NA	NA	NA	NA	NA	NA	NA	NA	NA	NA	NA	NA	NA	NA	NA	NA	NA	NA
Clust1109	NA	0	0	0	0	0	2.73097	3.4841	NA	NA	NA	NA	NA	NA	NA	NA	NA	NA	BN373_10351	ERS227112_02888	NA	NA	NA	NA	NA	NA	NA	NA	NA	NA	NA	NA	NA	NA	NA	NA	NA	NA	NA	NA	NA	NA	NA	NA	NA	NA	NA	NA	NA
Clust1110	NA	0	0	0	0	0	3.1827	3.12365	NA	NA	NA	NA	NA	NA	NA	NA	NA	NA	BN373_47201	ERS227112_00499	NA	NA	NA	NA	NA	NA	NA	NA	NA	NA	NA	NA	NA	NA	NA	NA	NA	NA	NA	NA	NA	NA	NA	NA	NA	NA	NA	NA	NA
Clust1111	NA	0	0	0	0	0	2.89938	3.04136	NA	NA	NA	NA	NA	NA	NA	NA	NA	NA	BN373_25381	ERS227112_04717	NA	NA	NA	NA	NA	NA	NA	NA	NA	NA	NA	NA	NA	NA	NA	NA	NA	NA	NA	NA	NA	NA	NA	NA	NA	NA	NA	NA	NA
Clust1112	NA	0	0	0	0	0	3.62131	3.37487	NA	NA	NA	NA	NA	NA	NA	NA	NA	NA	BN373_03521	ERS227112_02198	NA	NA	NA	NA	NA	NA	NA	NA	NA	NA	NA	NA	NA	NA	NA	NA	NA	NA	NA	NA	NA	NA	NA	NA	NA	NA	NA	NA	NA
Clust1113	NA	0	0	0	0	0	3.2903	2.98857	NA	NA	NA	NA	NA	NA	NA	NA	NA	NA	BN373_35821	ERS227112_01715	NA	NA	NA	NA	NA	NA	NA	NA	NA	NA	NA	NA	NA	NA	NA	NA	NA	NA	NA	NA	NA	NA	NA	NA	NA	NA	NA	NA	NA
Clust1114	NA	0	0	0	0	0	3.99943	3.0075	NA	NA	NA	NA	NA	NA	NA	NA	NA	NA	BN373_23331	ERS227112_04908	NA	NA	NA	NA	NA	NA	NA	NA	NA	NA	NA	NA	NA	NA	NA	NA	NA	NA	NA	NA	NA	NA	NA	NA	NA	NA	NA	NA	NA
Clust1115	NA	0	0	0	0	0	3.62547	3.83721	NA	NA	NA	NA	NA	NA	NA	NA	NA	NA	BN373_03571	ERS227112_02203	NA	NA	NA	NA	NA	NA	NA	NA	NA	NA	NA	NA	NA	NA	NA	NA	NA	NA	NA	NA	NA	NA	NA	NA	NA	NA	NA	NA	NA
Clust1116	NA	0	0	0	0	0	4.30171	5.01493	NA	NA	NA	NA	NA	NA	NA	NA	NA	NA	BN373_41991	ERS227112_01068	NA	NA	NA	NA	NA	NA	NA	NA	NA	NA	NA	NA	NA	NA	NA	NA	NA	NA	NA	NA	NA	NA	NA	NA	NA	NA	NA	NA	NA
Clust1117	NA	0	0	0	0	0	2.99056	4.02804	NA	NA	NA	NA	NA	NA	NA	NA	NA	NA	BN373_33461	ERS227112_05387	NA	NA	NA	NA	NA	NA	NA	NA	NA	NA	NA	NA	NA	NA	NA	NA	NA	NA	NA	NA	NA	NA	NA	NA	NA	NA	NA	NA	NA
Clust1118	NA	0	0	0	0	0	3.11489	2.76952	NA	NA	NA	NA	NA	NA	NA	NA	NA	NA	BN373_33971	ERS227112_03846	NA	NA	NA	NA	NA	NA	NA	NA	NA	NA	NA	NA	NA	NA	NA	NA	NA	NA	NA	NA	NA	NA	NA	NA	NA	NA	NA	NA	NA
Clust1119	NA	0	0	0	0	0	2.98146	2.71123	NA	NA	NA	NA	NA	NA	NA	NA	NA	NA	BN373_22271	ERS227112_05021	NA	NA	NA	NA	NA	NA	NA	NA	NA	NA	NA	NA	NA	NA	NA	NA	NA	NA	NA	NA	NA	NA	NA	NA	NA	NA	NA	NA	NA
Clust1120	NA	0	0	0	0	0	2.74324	3.20044	NA	NA	NA	NA	NA	NA	NA	NA	NA	NA	BN373_01251	ERS227112_01991	NA	NA	NA	NA	NA	NA	NA	NA	NA	NA	NA	NA	NA	NA	NA	NA	NA	NA	NA	NA	NA	NA	NA	NA	NA	NA	NA	NA	NA
Clust1121	NA	0	0	0	0	0	3.28347	2.97126	NA	NA	NA	NA	NA	NA	NA	NA	NA	NA	BN373_10451	ERS227112_02899	NA	NA	NA	NA	NA	NA	NA	NA	NA	NA	NA	NA	NA	NA	NA	NA	NA	NA	NA	NA	NA	NA	NA	NA	NA	NA	NA	NA	NA
Clust1122	NA	0	0	0	0	0	3.32223	3.43137	NA	NA	NA	NA	NA	NA	NA	NA	NA	NA	BN373_03851	ERS227112_02232	NA	NA	NA	NA	NA	NA	NA	NA	NA	NA	NA	NA	NA	NA	NA	NA	NA	NA	NA	NA	NA	NA	NA	NA	NA	NA	NA	NA	NA
Clust1123	NA	0	0	0	0	0	5.06057	5.36519	NA	NA	NA	NA	NA	NA	NA	NA	NA	NA	BN373_01551	ERS227112_02019	NA	NA	NA	NA	NA	NA	NA	NA	NA	NA	NA	NA	NA	NA	NA	NA	NA	NA	NA	NA	NA	NA	NA	NA	NA	NA	NA	NA	NA
Clust1124	NA	0	0	0	0	0	1.93223	2.78395	NA	NA	NA	NA	NA	NA	NA	NA	NA	NA	BN373_16391	ERS227112_03505	NA	NA	NA	NA	NA	NA	NA	NA	NA	NA	NA	NA	NA	NA	NA	NA	NA	NA	NA	NA	NA	NA	NA	NA	NA	NA	NA	NA	NA
Clust1125	NA	0	0	0	0	0	3.11946	3.60674	NA	NA	NA	NA	NA	NA	NA	NA	NA	NA	BN373_16581	ERS227112_03521	NA	NA	NA	NA	NA	NA	NA	NA	NA	NA	NA	NA	NA	NA	NA	NA	NA	NA	NA	NA	NA	NA	NA	NA	NA	NA	NA	NA	NA
Clust1126	NA	0	0	0	0	0	3.23954	2.44351	NA	NA	NA	NA	NA	NA	NA	NA	NA	NA	BN373_21791	ERS227112_05068	NA	NA	NA	NA	NA	NA	NA	NA	NA	NA	NA	NA	NA	NA	NA	NA	NA	NA	NA	NA	NA	NA	NA	NA	NA	NA	NA	NA	NA
Clust1127	NA	0	0	0	0	0	3.0752	3.61838	NA	NA	NA	NA	NA	NA	NA	NA	NA	NA	BN373_21501	ERS227112_05091	NA	NA	NA	NA	NA	NA	NA	NA	NA	NA	NA	NA	NA	NA	NA	NA	NA	NA	NA	NA	NA	NA	NA	NA	NA	NA	NA	NA	NA
Clust1128	NA	0	0	0	0	0	1.10736	4.16097	NA	NA	NA	NA	NA	NA	NA	NA	NA	NA	BN373_30371	ERS227112_04213	NA	NA	NA	NA	NA	NA	NA	NA	NA	NA	NA	NA	NA	NA	NA	NA	NA	NA	NA	NA	NA	NA	NA	NA	NA	NA	NA	NA	NA
Clust1129	NA	0	0	0	0	0	2.5931	3.39893	NA	NA	NA	NA	NA	NA	NA	NA	NA	NA	BN373_03821	ERS227112_02229	NA	NA	NA	NA	NA	NA	NA	NA	NA	NA	NA	NA	NA	NA	NA	NA	NA	NA	NA	NA	NA	NA	NA	NA	NA	NA	NA	NA	NA
Clust1130	NA	0	0	0	0	0	4.66072	5.3312	NA	NA	NA	NA	NA	NA	NA	NA	NA	NA	BN373_48301	ERS227112_00385	NA	NA	NA	NA	NA	NA	NA	NA	NA	NA	NA	NA	NA	NA	NA	NA	NA	NA	NA	NA	NA	NA	NA	NA	NA	NA	NA	NA	NA
Clust1131	NA	0	0	0	0	0	4.23262	3.11721	NA	NA	NA	NA	NA	NA	NA	NA	NA	NA	BN373_28031	ERS227112_04459	NA	NA	NA	NA	NA	NA	NA	NA	NA	NA	NA	NA	NA	NA	NA	NA	NA	NA	NA	NA	NA	NA	NA	NA	NA	NA	NA	NA	NA
Clust1132	NA	0	0	0	0	0	3.11155	3.98693	NA	NA	NA	NA	NA	NA	NA	NA	NA	NA	BN373_47551	ERS227112_00466	NA	NA	NA	NA	NA	NA	NA	NA	NA	NA	NA	NA	NA	NA	NA	NA	NA	NA	NA	NA	NA	NA	NA	NA	NA	NA	NA	NA	NA
Clust1133	NA	0	0	0	0	0	3.36692	2.6145	NA	NA	NA	NA	NA	NA	NA	NA	NA	NA	BN373_26781	ERS227112_04584	NA	NA	NA	NA	NA	NA	NA	NA	NA	NA	NA	NA	NA	NA	NA	NA	NA	NA	NA	NA	NA	NA	NA	NA	NA	NA	NA	NA	NA
Clust1134	NA	0	0	0	0	0	3.75145	2.82036	NA	NA	NA	NA	NA	NA	NA	NA	NA	NA	BN373_36411	ERS227112_01659	NA	NA	NA	NA	NA	NA	NA	NA	NA	NA	NA	NA	NA	NA	NA	NA	NA	NA	NA	NA	NA	NA	NA	NA	NA	NA	NA	NA	NA
Clust1135	NA	0	0	0	0	0	3.737	2.38741	NA	NA	NA	NA	NA	NA	NA	NA	NA	NA	BN373_10added	ERS227112_04931	NA	NA	NA	NA	NA	NA	NA	NA	NA	NA	NA	NA	NA	NA	NA	NA	NA	NA	NA	NA	NA	NA	NA	NA	NA	NA	NA	NA	NA
Clust1136	NA	0	0	0	0	0	3.137	1.8192	NA	NA	NA	NA	NA	NA	NA	NA	NA	NA	BN373_09821	ERS227112_05436	NA	NA	NA	NA	NA	NA	NA	NA	NA	NA	NA	NA	NA	NA	NA	NA	NA	NA	NA	NA	NA	NA	NA	NA	NA	NA	NA	NA	NA
Clust1137	NA	0	0	0	0	0	3.10137	2.62203	NA	NA	NA	NA	NA	NA	NA	NA	NA	NA	BN373_41401	ERS227112_01119	NA	NA	NA	NA	NA	NA	NA	NA	NA	NA	NA	NA	NA	NA	NA	NA	NA	NA	NA	NA	NA	NA	NA	NA	NA	NA	NA	NA	NA
Clust1138	NA	0	0	0	0	0	3.77751	3.04942	NA	NA	NA	NA	NA	NA	NA	NA	NA	NA	BN373_31551	ERS227112_04027	NA	NA	NA	NA	NA	NA	NA	NA	NA	NA	NA	NA	NA	NA	NA	NA	NA	NA	NA	NA	NA	NA	NA	NA	NA	NA	NA	NA	NA
Clust1139	NA	0	0	0	0	0	2.92494	3.00253	NA	NA	NA	NA	NA	NA	NA	NA	NA	NA	BN373_11111	ERS227112_02970	NA	NA	NA	NA	NA	NA	NA	NA	NA	NA	NA	NA	NA	NA	NA	NA	NA	NA	NA	NA	NA	NA	NA	NA	NA	NA	NA	NA	NA
Clust1140	NA	0	0	0	0	0	4.0256	3.90896	NA	NA	NA	NA	NA	NA	NA	NA	NA	NA	BN373_4added	ERS227112_02926	NA	NA	NA	NA	NA	NA	NA	NA	NA	NA	NA	NA	NA	NA	NA	NA	NA	NA	NA	NA	NA	NA	NA	NA	NA	NA	NA	NA	NA
Clust1141	NA	0	0	0	0	0	3.18704	4.03936	NA	NA	NA	NA	NA	NA	NA	NA	NA	NA	BN373_37181	ERS227112_01575	NA	NA	NA	NA	NA	NA	NA	NA	NA	NA	NA	NA	NA	NA	NA	NA	NA	NA	NA	NA	NA	NA	NA	NA	NA	NA	NA	NA	NA
Clust1142	NA	0	0	0	0	0	3.93574	5.60623	NA	NA	NA	NA	NA	NA	NA	NA	NA	NA	BN373_36221	ERS227112_01679	NA	NA	NA	NA	NA	NA	NA	NA	NA	NA	NA	NA	NA	NA	NA	NA	NA	NA	NA	NA	NA	NA	NA	NA	NA	NA	NA	NA	NA
Clust1143	NA	0	0	0	0	0	3.17433	2.75379	NA	NA	NA	NA	NA	NA	NA	NA	NA	NA	BN373_27271	ERS227112_04534	NA	NA	NA	NA	NA	NA	NA	NA	NA	NA	NA	NA	NA	NA	NA	NA	NA	NA	NA	NA	NA	NA	NA	NA	NA	NA	NA	NA	NA
Clust1144	NA	0	0	0	0	0	3.08587	2.67636	NA	NA	NA	NA	NA	NA	NA	NA	NA	NA	BN373_21821	ERS227112_05065	NA	NA	NA	NA	NA	NA	NA	NA	NA	NA	NA	NA	NA	NA	NA	NA	NA	NA	NA	NA	NA	NA	NA	NA	NA	NA	NA	NA	NA
Clust1145	NA	0	0	0	0	0	2.49134	2.80557	NA	NA	NA	NA	NA	NA	NA	NA	NA	NA	BN373_11961	ERS227112_03056	NA	NA	NA	NA	NA	NA	NA	NA	NA	NA	NA	NA	NA	NA	NA	NA	NA	NA	NA	NA	NA	NA	NA	NA	NA	NA	NA	NA	NA
Clust1146	NA	0	0	0	0	0	3.20969	2.49794	NA	NA	NA	NA	NA	NA	NA	NA	NA	NA	BN373_33451	ERS227112_05386	NA	NA	NA	NA	NA	NA	NA	NA	NA	NA	NA	NA	NA	NA	NA	NA	NA	NA	NA	NA	NA	NA	NA	NA	NA	NA	NA	NA	NA
Clust1147	NA	0	0	0	0	0	5.01033	5.69857	NA	NA	NA	NA	NA	NA	NA	NA	NA	NA	BN373_06541	ERS227112_02504A	NA	NA	NA	NA	NA	NA	NA	NA	NA	NA	NA	NA	NA	NA	NA	NA	NA	NA	NA	NA	NA	NA	NA	NA	NA	NA	NA	NA	NA
Clust1148	NA	0	0	0	0	0	3.80287	3.17366	NA	NA	NA	NA	NA	NA	NA	NA	NA	NA	BN373_10441	ERS227112_02898	NA	NA	NA	NA	NA	NA	NA	NA	NA	NA	NA	NA	NA	NA	NA	NA	NA	NA	NA	NA	NA	NA	NA	NA	NA	NA	NA	NA	NA
Clust1149	NA	0	0	0	0	0	3.5081	3.27915	NA	NA	NA	NA	NA	NA	NA	NA	NA	NA	BN373_17691	ERS227112_03616	NA	NA	NA	NA	NA	NA	NA	NA	NA	NA	NA	NA	NA	NA	NA	NA	NA	NA	NA	NA	NA	NA	NA	NA	NA	NA	NA	NA	NA
Clust1150	NA	0	0	0	0	0	4.52829	4.13262	NA	NA	NA	NA	NA	NA	NA	NA	NA	NA	BN373_42341	ERS227112_01016	NA	NA	NA	NA	NA	NA	NA	NA	NA	NA	NA	NA	NA	NA	NA	NA	NA	NA	NA	NA	NA	NA	NA	NA	NA	NA	NA	NA	NA
Clust1151	NA	0	0	0	0	0	5.17169	5.70618	NA	NA	NA	NA	NA	NA	NA	NA	NA	NA	BN373_06191	ERS227112_02470	NA	NA	NA	NA	NA	NA	NA	NA	NA	NA	NA	NA	NA	NA	NA	NA	NA	NA	NA	NA	NA	NA	NA	NA	NA	NA	NA	NA	NA
Clust1152	NA	0	0	0	0	0	3.91277	2.60774	NA	NA	NA	NA	NA	NA	NA	NA	NA	NA	BN373_23461	ERS227112_04895	NA	NA	NA	NA	NA	NA	NA	NA	NA	NA	NA	NA	NA	NA	NA	NA	NA	NA	NA	NA	NA	NA	NA	NA	NA	NA	NA	NA	NA
Clust1153	NA	0	0	0	0	0	3.06439	2.81443	NA	NA	NA	NA	NA	NA	NA	NA	NA	NA	BN373_34271	ERS227112_03811	NA	NA	NA	NA	NA	NA	NA	NA	NA	NA	NA	NA	NA	NA	NA	NA	NA	NA	NA	NA	NA	NA	NA	NA	NA	NA	NA	NA	NA
Clust1154	NA	0	0	0	0	0	3.44204	4.61188	NA	NA	NA	NA	NA	NA	NA	NA	NA	NA	BN373_21491	ERS227112_05092	NA	NA	NA	NA	NA	NA	NA	NA	NA	NA	NA	NA	NA	NA	NA	NA	NA	NA	NA	NA	NA	NA	NA	NA	NA	NA	NA	NA	NA
Clust1155	NA	0	0	0	0	0	4.2004	4.65608	NA	NA	NA	NA	NA	NA	NA	NA	NA	NA	BN373_41321	ERS227112_01127	NA	NA	NA	NA	NA	NA	NA	NA	NA	NA	NA	NA	NA	NA	NA	NA	NA	NA	NA	NA	NA	NA	NA	NA	NA	NA	NA	NA	NA
Clust1156	NA	0	0	0	0	0	3.69069	2.30182	NA	NA	NA	NA	NA	NA	NA	NA	NA	NA	BN373_24861	ERS227112_04767	NA	NA	NA	NA	NA	NA	NA	NA	NA	NA	NA	NA	NA	NA	NA	NA	NA	NA	NA	NA	NA	NA	NA	NA	NA	NA	NA	NA	NA
Clust1157	NA	0	0	0	0	0	3.55412	2.36623	NA	NA	NA	NA	NA	NA	NA	NA	NA	NA	BN373_30621	ERS227112_04126	NA	NA	NA	NA	NA	NA	NA	NA	NA	NA	NA	NA	NA	NA	NA	NA	NA	NA	NA	NA	NA	NA	NA	NA	NA	NA	NA	NA	NA
Clust1158	NA	0	0	0	0	0	1.78723	1.9959	NA	NA	NA	NA	NA	NA	NA	NA	NA	NA	BN373_26011	ERS227112_04653	NA	NA	NA	NA	NA	NA	NA	NA	NA	NA	NA	NA	NA	NA	NA	NA	NA	NA	NA	NA	NA	NA	NA	NA	NA	NA	NA	NA	NA
Clust1159	NA	0	0	0	0	0	2.96624	5.58177	NA	NA	NA	NA	NA	NA	NA	NA	NA	NA	BN373_00561	ERS227112_01922	NA	NA	NA	NA	NA	NA	NA	NA	NA	NA	NA	NA	NA	NA	NA	NA	NA	NA	NA	NA	NA	NA	NA	NA	NA	NA	NA	NA	NA
Clust1160	NA	0	0	0	0	0	3.55182	3.24284	NA	NA	NA	NA	NA	NA	NA	NA	NA	NA	BN373_22221	ERS227112_05026	NA	NA	NA	NA	NA	NA	NA	NA	NA	NA	NA	NA	NA	NA	NA	NA	NA	NA	NA	NA	NA	NA	NA	NA	NA	NA	NA	NA	NA
Clust1161	NA	0	0	0	0	0	3.13521	3.09385	NA	NA	NA	NA	NA	NA	NA	NA	NA	NA	BN373_20761	ERS227112_05165	NA	NA	NA	NA	NA	NA	NA	NA	NA	NA	NA	NA	NA	NA	NA	NA	NA	NA	NA	NA	NA	NA	NA	NA	NA	NA	NA	NA	NA
Clust1162	NA	0	0	0	0	0	3.09894	2.10132	NA	NA	NA	NA	NA	NA	NA	NA	NA	NA	BN373_24301	ERS227112_04824	NA	NA	NA	NA	NA	NA	NA	NA	NA	NA	NA	NA	NA	NA	NA	NA	NA	NA	NA	NA	NA	NA	NA	NA	NA	NA	NA	NA	NA
Clust1163	NA	0	0	0	0	0	3.8054	3.67307	NA	NA	NA	NA	NA	NA	NA	NA	NA	NA	BN373_10381	ERS227112_02894	NA	NA	NA	NA	NA	NA	NA	NA	NA	NA	NA	NA	NA	NA	NA	NA	NA	NA	NA	NA	NA	NA	NA	NA	NA	NA	NA	NA	NA
Clust1164	NA	0	0	0	0	0	3.32395	3.97243	NA	NA	NA	NA	NA	NA	NA	NA	NA	NA	BN373_02891	ERS227112_02153A	NA	NA	NA	NA	NA	NA	NA	NA	NA	NA	NA	NA	NA	NA	NA	NA	NA	NA	NA	NA	NA	NA	NA	NA	NA	NA	NA	NA	NA
Clust1165	NA	0	0	0	0	0	2.63681	2.23019	NA	NA	NA	NA	NA	NA	NA	NA	NA	NA	BN373_28521	ERS227112_04393	NA	NA	NA	NA	NA	NA	NA	NA	NA	NA	NA	NA	NA	NA	NA	NA	NA	NA	NA	NA	NA	NA	NA	NA	NA	NA	NA	NA	NA
Clust1166	NA	0	0	0	0	0	3.99187	3.12549	NA	NA	NA	NA	NA	NA	NA	NA	NA	NA	BN373_10211	ERS227112_02875	NA	NA	NA	NA	NA	NA	NA	NA	NA	NA	NA	NA	NA	NA	NA	NA	NA	NA	NA	NA	NA	NA	NA	NA	NA	NA	NA	NA	NA
Clust1167	NA	0	0	0	0	0	4.62079	6.09206	NA	NA	NA	NA	NA	NA	NA	NA	NA	NA	BN373_01501	ERS227112_02014	NA	NA	NA	NA	NA	NA	NA	NA	NA	NA	NA	NA	NA	NA	NA	NA	NA	NA	NA	NA	NA	NA	NA	NA	NA	NA	NA	NA	NA
Clust1168	NA	0	0	0	0	0	4.57097	6.10845	NA	NA	NA	NA	NA	NA	NA	NA	NA	NA	BN373_01511	ERS227112_02015	NA	NA	NA	NA	NA	NA	NA	NA	NA	NA	NA	NA	NA	NA	NA	NA	NA	NA	NA	NA	NA	NA	NA	NA	NA	NA	NA	NA	NA
Clust1169	NA	0	0	0	0	0	4.06577	3.82814	NA	NA	NA	NA	NA	NA	NA	NA	NA	NA	BN373_11531	ERS227112_03013A	NA	NA	NA	NA	NA	NA	NA	NA	NA	NA	NA	NA	NA	NA	NA	NA	NA	NA	NA	NA	NA	NA	NA	NA	NA	NA	NA	NA	NA
Clust1170	NA	0	0	0	0	0	0.567422	3.45023	NA	NA	NA	NA	NA	NA	NA	NA	NA	NA	BN373_00231	ERS227112_01887	NA	NA	NA	NA	NA	NA	NA	NA	NA	NA	NA	NA	NA	NA	NA	NA	NA	NA	NA	NA	NA	NA	NA	NA	NA	NA	NA	NA	NA
Clust1171	NA	0	0	0	0	0	4.06057	2.98077	NA	NA	NA	NA	NA	NA	NA	NA	NA	NA	BN373_25361	ERS227112_04719	NA	NA	NA	NA	NA	NA	NA	NA	NA	NA	NA	NA	NA	NA	NA	NA	NA	NA	NA	NA	NA	NA	NA	NA	NA	NA	NA	NA	NA
Clust1172	NA	0	0	0	0	0	2.51713	3.33794	NA	NA	NA	NA	NA	NA	NA	NA	NA	NA	BN373_48701	ERS227112_00345	NA	NA	NA	NA	NA	NA	NA	NA	NA	NA	NA	NA	NA	NA	NA	NA	NA	NA	NA	NA	NA	NA	NA	NA	NA	NA	NA	NA	NA
Clust1173	NA	0	0	0	0	0	3.43762	3.23194	NA	NA	NA	NA	NA	NA	NA	NA	NA	NA	BN373_41451	ERS227112_01114	NA	NA	NA	NA	NA	NA	NA	NA	NA	NA	NA	NA	NA	NA	NA	NA	NA	NA	NA	NA	NA	NA	NA	NA	NA	NA	NA	NA	NA
Clust1174	NA	0	0	0	0	0	2.30089	2.72943	NA	NA	NA	NA	NA	NA	NA	NA	NA	NA	BN373_17551	ERS227112_03608	NA	NA	NA	NA	NA	NA	NA	NA	NA	NA	NA	NA	NA	NA	NA	NA	NA	NA	NA	NA	NA	NA	NA	NA	NA	NA	NA	NA	NA
Clust1175	NA	0	0	0	0	0	3.46636	3.29797	NA	NA	NA	NA	NA	NA	NA	NA	NA	NA	BN373_10301	ERS227112_02884	NA	NA	NA	NA	NA	NA	NA	NA	NA	NA	NA	NA	NA	NA	NA	NA	NA	NA	NA	NA	NA	NA	NA	NA	NA	NA	NA	NA	NA
Clust1176	NA	0	0	0	0	0	4.05014	3.08557	NA	NA	NA	NA	NA	NA	NA	NA	NA	NA	BN373_28551	ERS227112_04390	NA	NA	NA	NA	NA	NA	NA	NA	NA	NA	NA	NA	NA	NA	NA	NA	NA	NA	NA	NA	NA	NA	NA	NA	NA	NA	NA	NA	NA
Clust1177	NA	0	0	0	0	0	3.99398	4.48732	NA	NA	NA	NA	NA	NA	NA	NA	NA	NA	BN373_10801	ERS227112_02942	NA	NA	NA	NA	NA	NA	NA	NA	NA	NA	NA	NA	NA	NA	NA	NA	NA	NA	NA	NA	NA	NA	NA	NA	NA	NA	NA	NA	NA
Clust1178	NA	0	0	0	0	0	3.3803	2.93725	NA	NA	NA	NA	NA	NA	NA	NA	NA	NA	BN373_40691	ERS227112_01194	NA	NA	NA	NA	NA	NA	NA	NA	NA	NA	NA	NA	NA	NA	NA	NA	NA	NA	NA	NA	NA	NA	NA	NA	NA	NA	NA	NA	NA
Clust1179	NA	0	0	0	0	0	3.87231	3.2195	NA	NA	NA	NA	NA	NA	NA	NA	NA	NA	BN373_10461	ERS227112_02900	NA	NA	NA	NA	NA	NA	NA	NA	NA	NA	NA	NA	NA	NA	NA	NA	NA	NA	NA	NA	NA	NA	NA	NA	NA	NA	NA	NA	NA
Clust1180	NA	0	0	0	0	0	4.21648	4.37922	NA	NA	NA	NA	NA	NA	NA	NA	NA	NA	BN373_14761	ERS227112_03345	NA	NA	NA	NA	NA	NA	NA	NA	NA	NA	NA	NA	NA	NA	NA	NA	NA	NA	NA	NA	NA	NA	NA	NA	NA	NA	NA	NA	NA
Clust1181	NA	0	0	0	0	0	4.09812	4.43835	NA	NA	NA	NA	NA	NA	NA	NA	NA	NA	BN373_26531	ERS227112_04613	NA	NA	NA	NA	NA	NA	NA	NA	NA	NA	NA	NA	NA	NA	NA	NA	NA	NA	NA	NA	NA	NA	NA	NA	NA	NA	NA	NA	NA
Clust1182	NA	0	0	0	0	0	2.32795	2.38705	NA	NA	NA	NA	NA	NA	NA	NA	NA	NA	BN373_27591	ERS227112_04500	NA	NA	NA	NA	NA	NA	NA	NA	NA	NA	NA	NA	NA	NA	NA	NA	NA	NA	NA	NA	NA	NA	NA	NA	NA	NA	NA	NA	NA
Clust1183	NA	0	0	0	0	0	2.8234	2.46692	NA	NA	NA	NA	NA	NA	NA	NA	NA	NA	BN373_01201	ERS227112_01984	NA	NA	NA	NA	NA	NA	NA	NA	NA	NA	NA	NA	NA	NA	NA	NA	NA	NA	NA	NA	NA	NA	NA	NA	NA	NA	NA	NA	NA
Clust1184	NA	0	0	0	0	0	1.37423	3.14189	NA	NA	NA	NA	NA	NA	NA	NA	NA	NA	BN373_17321	ERS227112_03596	NA	NA	NA	NA	NA	NA	NA	NA	NA	NA	NA	NA	NA	NA	NA	NA	NA	NA	NA	NA	NA	NA	NA	NA	NA	NA	NA	NA	NA
Clust1185	NA	0	0	0	0	0	3.11715	4.82626	NA	NA	NA	NA	NA	NA	NA	NA	NA	NA	BN373_33471	ERS227112_05388	NA	NA	NA	NA	NA	NA	NA	NA	NA	NA	NA	NA	NA	NA	NA	NA	NA	NA	NA	NA	NA	NA	NA	NA	NA	NA	NA	NA	NA
Clust1186	NA	0	0	0	0	0	3.13192	3.30518	NA	NA	NA	NA	NA	NA	NA	NA	NA	NA	BN373_08781	ERS227112_02740	NA	NA	NA	NA	NA	NA	NA	NA	NA	NA	NA	NA	NA	NA	NA	NA	NA	NA	NA	NA	NA	NA	NA	NA	NA	NA	NA	NA	NA
Clust1187	NA	0	0	0	0	0	3.78999	3.81802	NA	NA	NA	NA	NA	NA	NA	NA	NA	NA	BN373_09071	ERS227112_02770	NA	NA	NA	NA	NA	NA	NA	NA	NA	NA	NA	NA	NA	NA	NA	NA	NA	NA	NA	NA	NA	NA	NA	NA	NA	NA	NA	NA	NA
Clust1188	NA	0	0	0	0	0	3.63982	2.29642	NA	NA	NA	NA	NA	NA	NA	NA	NA	NA	BN373_20631	ERS227112_05178	NA	NA	NA	NA	NA	NA	NA	NA	NA	NA	NA	NA	NA	NA	NA	NA	NA	NA	NA	NA	NA	NA	NA	NA	NA	NA	NA	NA	NA
Clust1189	NA	0	0	0	0	0	4.24512	4.31282	NA	NA	NA	NA	NA	NA	NA	NA	NA	NA	BN373_03701	ERS227112_02218	NA	NA	NA	NA	NA	NA	NA	NA	NA	NA	NA	NA	NA	NA	NA	NA	NA	NA	NA	NA	NA	NA	NA	NA	NA	NA	NA	NA	NA
Clust1190	NA	0	0	0	0	0	2.10655	2.38664	NA	NA	NA	NA	NA	NA	NA	NA	NA	NA	BN373_18111	ERS227112_03657	NA	NA	NA	NA	NA	NA	NA	NA	NA	NA	NA	NA	NA	NA	NA	NA	NA	NA	NA	NA	NA	NA	NA	NA	NA	NA	NA	NA	NA
Clust1191	NA	0	0	0	0	0	2.17838	1.77039	NA	NA	NA	NA	NA	NA	NA	NA	NA	NA	BN373_22461	ERS227112_05002	NA	NA	NA	NA	NA	NA	NA	NA	NA	NA	NA	NA	NA	NA	NA	NA	NA	NA	NA	NA	NA	NA	NA	NA	NA	NA	NA	NA	NA
Clust1192	NA	0	0	0	0	0	3.94356	2.85399	NA	NA	NA	NA	NA	NA	NA	NA	NA	NA	BN373_22361	ERS227112_05012	NA	NA	NA	NA	NA	NA	NA	NA	NA	NA	NA	NA	NA	NA	NA	NA	NA	NA	NA	NA	NA	NA	NA	NA	NA	NA	NA	NA	NA
Clust1193	NA	0	0	0	0	0	3.13147	3.9677	NA	NA	NA	NA	NA	NA	NA	NA	NA	NA	BN373_45381	ERS227112_00682A	NA	NA	NA	NA	NA	NA	NA	NA	NA	NA	NA	NA	NA	NA	NA	NA	NA	NA	NA	NA	NA	NA	NA	NA	NA	NA	NA	NA	NA
Clust1194	NA	0	0	0	0	0	2.70057	3.49282	NA	NA	NA	NA	NA	NA	NA	NA	NA	NA	BN373_38571	ERS227112_01441	NA	NA	NA	NA	NA	NA	NA	NA	NA	NA	NA	NA	NA	NA	NA	NA	NA	NA	NA	NA	NA	NA	NA	NA	NA	NA	NA	NA	NA
Clust1195	NA	0	0	0	0	0	4.83239	3.6179	NA	NA	NA	NA	NA	NA	NA	NA	NA	NA	BN373_27751	ERS227112_00123	NA	NA	NA	NA	NA	NA	NA	NA	NA	NA	NA	NA	NA	NA	NA	NA	NA	NA	NA	NA	NA	NA	NA	NA	NA	NA	NA	NA	NA
Clust1196	NA	0	0	0	0	0	4.78166	4.83234	NA	NA	NA	NA	NA	NA	NA	NA	NA	NA	BN373_39401	ERS227112_01355	NA	NA	NA	NA	NA	NA	NA	NA	NA	NA	NA	NA	NA	NA	NA	NA	NA	NA	NA	NA	NA	NA	NA	NA	NA	NA	NA	NA	NA
Clust1197	NA	0	0	0	0	0	3.38353	1.8372	NA	NA	NA	NA	NA	NA	NA	NA	NA	NA	BN373_22231	ERS227112_05025	NA	NA	NA	NA	NA	NA	NA	NA	NA	NA	NA	NA	NA	NA	NA	NA	NA	NA	NA	NA	NA	NA	NA	NA	NA	NA	NA	NA	NA
Clust1198	NA	0	0	0	0	0	4.90168	4.81333	NA	NA	NA	NA	NA	NA	NA	NA	NA	NA	BN373_41371	ERS227112_01122	NA	NA	NA	NA	NA	NA	NA	NA	NA	NA	NA	NA	NA	NA	NA	NA	NA	NA	NA	NA	NA	NA	NA	NA	NA	NA	NA	NA	NA
Clust1199	NA	0	0	0	0	0	2.47902	3.06076	NA	NA	NA	NA	NA	NA	NA	NA	NA	NA	BN373_27411	ERS227112_04519	NA	NA	NA	NA	NA	NA	NA	NA	NA	NA	NA	NA	NA	NA	NA	NA	NA	NA	NA	NA	NA	NA	NA	NA	NA	NA	NA	NA	NA
Clust1200	NA	0	0	0	0	0	3.56123	5.977	NA	NA	NA	NA	NA	NA	NA	NA	NA	NA	BN373_36211	ERS227112_01680	NA	NA	NA	NA	NA	NA	NA	NA	NA	NA	NA	NA	NA	NA	NA	NA	NA	NA	NA	NA	NA	NA	NA	NA	NA	NA	NA	NA	NA
Clust1201	NA	0	0	0	0	0	3.49234	3.22148	NA	NA	NA	NA	NA	NA	NA	NA	NA	NA	BN373_11971	ERS227112_03057	NA	NA	NA	NA	NA	NA	NA	NA	NA	NA	NA	NA	NA	NA	NA	NA	NA	NA	NA	NA	NA	NA	NA	NA	NA	NA	NA	NA	NA
Clust1202	NA	0	0	0	0	0	3.37112	2.3228	NA	NA	NA	NA	NA	NA	NA	NA	NA	NA	BN373_21261	ERS227112_05114	NA	NA	NA	NA	NA	NA	NA	NA	NA	NA	NA	NA	NA	NA	NA	NA	NA	NA	NA	NA	NA	NA	NA	NA	NA	NA	NA	NA	NA
Clust1203	NA	0	0	0	0	0	3.35251	2.38448	NA	NA	NA	NA	NA	NA	NA	NA	NA	NA	BN373_33611	ERS227112_00925	NA	NA	NA	NA	NA	NA	NA	NA	NA	NA	NA	NA	NA	NA	NA	NA	NA	NA	NA	NA	NA	NA	NA	NA	NA	NA	NA	NA	NA
Clust1204	NA	0	0	0	0	0	1.79568	5.12927	NA	NA	NA	NA	NA	NA	NA	NA	NA	NA	BN373_48261	ERS227112_00389	NA	NA	NA	NA	NA	NA	NA	NA	NA	NA	NA	NA	NA	NA	NA	NA	NA	NA	NA	NA	NA	NA	NA	NA	NA	NA	NA	NA	NA
Clust1205	NA	0	0	0	0	0	3.33439	3.48575	NA	NA	NA	NA	NA	NA	NA	NA	NA	NA	BN373_37081	ERS227112_01585	NA	NA	NA	NA	NA	NA	NA	NA	NA	NA	NA	NA	NA	NA	NA	NA	NA	NA	NA	NA	NA	NA	NA	NA	NA	NA	NA	NA	NA
Clust1206	NA	0	0	0	0	0	4.57082	3.66701	NA	NA	NA	NA	NA	NA	NA	NA	NA	NA	BN373_10901	ERS227112_02951A	NA	NA	NA	NA	NA	NA	NA	NA	NA	NA	NA	NA	NA	NA	NA	NA	NA	NA	NA	NA	NA	NA	NA	NA	NA	NA	NA	NA	NA
Clust1207	NA	0	0	0	0	0	3.70205	3.68807	NA	NA	NA	NA	NA	NA	NA	NA	NA	NA	BN373_49831	ERS227112_01838	NA	NA	NA	NA	NA	NA	NA	NA	NA	NA	NA	NA	NA	NA	NA	NA	NA	NA	NA	NA	NA	NA	NA	NA	NA	NA	NA	NA	NA
Clust1208	NA	0	0	0	0	0	2.60108	2.10144	NA	NA	NA	NA	NA	NA	NA	NA	NA	NA	BN373_6added	ERS227112_03144	NA	NA	NA	NA	NA	NA	NA	NA	NA	NA	NA	NA	NA	NA	NA	NA	NA	NA	NA	NA	NA	NA	NA	NA	NA	NA	NA	NA	NA
Clust1209	NA	0	0	0	0	0	4.62477	5.79623	NA	NA	NA	NA	NA	NA	NA	NA	NA	NA	BN373_10511	ERS227112_02908A	NA	NA	NA	NA	NA	NA	NA	NA	NA	NA	NA	NA	NA	NA	NA	NA	NA	NA	NA	NA	NA	NA	NA	NA	NA	NA	NA	NA	NA
Clust1210	NA	0	0	0	0	0	1.3508	2.33535	NA	NA	NA	NA	NA	NA	NA	NA	NA	NA	BN373_22251	ERS227112_05023	NA	NA	NA	NA	NA	NA	NA	NA	NA	NA	NA	NA	NA	NA	NA	NA	NA	NA	NA	NA	NA	NA	NA	NA	NA	NA	NA	NA	NA
Clust1211	NA	0	0	0	0	0	3.09498	4.43102	NA	NA	NA	NA	NA	NA	NA	NA	NA	NA	BN373_24551	ERS227112_04802	NA	NA	NA	NA	NA	NA	NA	NA	NA	NA	NA	NA	NA	NA	NA	NA	NA	NA	NA	NA	NA	NA	NA	NA	NA	NA	NA	NA	NA
Clust1212	NA	0	0	0	0	0	3.53493	4.08305	NA	NA	NA	NA	NA	NA	NA	NA	NA	NA	BN373_22541	ERS227112_04994	NA	NA	NA	NA	NA	NA	NA	NA	NA	NA	NA	NA	NA	NA	NA	NA	NA	NA	NA	NA	NA	NA	NA	NA	NA	NA	NA	NA	NA
Clust1213	NA	0	0	0	0	0	4.39308	-6.5	NA	NA	NA	NA	NA	NA	NA	NA	NA	NA	BN373_09851	ERS227112_02845	NA	NA	NA	NA	NA	NA	NA	NA	NA	NA	NA	NA	NA	NA	NA	NA	NA	NA	NA	NA	NA	NA	NA	NA	NA	NA	NA	NA	NA
Clust1214	NA	0	0	0	0	0	3.87314	4.24378	NA	NA	NA	NA	NA	NA	NA	NA	NA	NA	BN373_16231	ERS227112_03488	NA	NA	NA	NA	NA	NA	NA	NA	NA	NA	NA	NA	NA	NA	NA	NA	NA	NA	NA	NA	NA	NA	NA	NA	NA	NA	NA	NA	NA
Clust1215	NA	0	0	0	0	0	3.56516	3.83889	NA	NA	NA	NA	NA	NA	NA	NA	NA	NA	BN373_49031	ERS227112_01745	NA	NA	NA	NA	NA	NA	NA	NA	NA	NA	NA	NA	NA	NA	NA	NA	NA	NA	NA	NA	NA	NA	NA	NA	NA	NA	NA	NA	NA
Clust1216	NA	0	0	0	0	0	3.23646	3.39718	NA	NA	NA	NA	NA	NA	NA	NA	NA	NA	BN373_38761	ERS227112_01420A	NA	NA	NA	NA	NA	NA	NA	NA	NA	NA	NA	NA	NA	NA	NA	NA	NA	NA	NA	NA	NA	NA	NA	NA	NA	NA	NA	NA	NA
Clust1217	NA	0	0	0	0	0	3.72861	4.12352	NA	NA	NA	NA	NA	NA	NA	NA	NA	NA	BN373_01841	ERS227112_02052	NA	NA	NA	NA	NA	NA	NA	NA	NA	NA	NA	NA	NA	NA	NA	NA	NA	NA	NA	NA	NA	NA	NA	NA	NA	NA	NA	NA	NA
Clust1218	NA	0	0	0	0	0	3.30052	6.02903	NA	NA	NA	NA	NA	NA	NA	NA	NA	NA	BN373_08401	ERS227112_02703	NA	NA	NA	NA	NA	NA	NA	NA	NA	NA	NA	NA	NA	NA	NA	NA	NA	NA	NA	NA	NA	NA	NA	NA	NA	NA	NA	NA	NA
Clust1219	NA	0	0	0	0	0	3.89638	2.18258	NA	NA	NA	NA	NA	NA	NA	NA	NA	NA	BN373_19621	ERS227112_05271	NA	NA	NA	NA	NA	NA	NA	NA	NA	NA	NA	NA	NA	NA	NA	NA	NA	NA	NA	NA	NA	NA	NA	NA	NA	NA	NA	NA	NA
Clust1220	NA	0	0	0	0	0	3.16699	3.15936	NA	NA	NA	NA	NA	NA	NA	NA	NA	NA	BN373_04161	ERS227112_02263	NA	NA	NA	NA	NA	NA	NA	NA	NA	NA	NA	NA	NA	NA	NA	NA	NA	NA	NA	NA	NA	NA	NA	NA	NA	NA	NA	NA	NA
Clust1221	NA	0	0	0	0	0	3.37836	3.74655	NA	NA	NA	NA	NA	NA	NA	NA	NA	NA	BN373_22351	ERS227112_05013	NA	NA	NA	NA	NA	NA	NA	NA	NA	NA	NA	NA	NA	NA	NA	NA	NA	NA	NA	NA	NA	NA	NA	NA	NA	NA	NA	NA	NA
Clust1222	NA	0	0	0	0	0	3.33816	5.5175	NA	NA	NA	NA	NA	NA	NA	NA	NA	NA	BN373_48291	ERS227112_00386	NA	NA	NA	NA	NA	NA	NA	NA	NA	NA	NA	NA	NA	NA	NA	NA	NA	NA	NA	NA	NA	NA	NA	NA	NA	NA	NA	NA	NA
Clust1223	NA	0	0	0	0	0	3.7715	5.0118	NA	NA	NA	NA	NA	NA	NA	NA	NA	NA	BN373_03371	ERS227112_04210	NA	NA	NA	NA	NA	NA	NA	NA	NA	NA	NA	NA	NA	NA	NA	NA	NA	NA	NA	NA	NA	NA	NA	NA	NA	NA	NA	NA	NA
Clust1224	NA	0	0	0	0	0	3.8817	3.50926	NA	NA	NA	NA	NA	NA	NA	NA	NA	NA	BN373_10221	ERS227112_02876	NA	NA	NA	NA	NA	NA	NA	NA	NA	NA	NA	NA	NA	NA	NA	NA	NA	NA	NA	NA	NA	NA	NA	NA	NA	NA	NA	NA	NA
Clust1225	NA	0	0	0	0	0	4.75477	4.92125	NA	NA	NA	NA	NA	NA	NA	NA	NA	NA	BN373_24441	ERS227112_04811A	NA	NA	NA	NA	NA	NA	NA	NA	NA	NA	NA	NA	NA	NA	NA	NA	NA	NA	NA	NA	NA	NA	NA	NA	NA	NA	NA	NA	NA
Clust1226	NA	0	0	0	0	0	2.81404	2.40599	NA	NA	NA	NA	NA	NA	NA	NA	NA	NA	BN373_25121	ERS227112_04742	NA	NA	NA	NA	NA	NA	NA	NA	NA	NA	NA	NA	NA	NA	NA	NA	NA	NA	NA	NA	NA	NA	NA	NA	NA	NA	NA	NA	NA
Clust1227	NA	0	0	0	0	0	3.1062	2.9837	NA	NA	NA	NA	NA	NA	NA	NA	NA	NA	BN373_44201	ERS227112_00805	NA	NA	NA	NA	NA	NA	NA	NA	NA	NA	NA	NA	NA	NA	NA	NA	NA	NA	NA	NA	NA	NA	NA	NA	NA	NA	NA	NA	NA
Clust1228	NA	0	0	0	0	0	4.9547	5.06534	NA	NA	NA	NA	NA	NA	NA	NA	NA	NA	BN373_39161	ERS227112_01379A	NA	NA	NA	NA	NA	NA	NA	NA	NA	NA	NA	NA	NA	NA	NA	NA	NA	NA	NA	NA	NA	NA	NA	NA	NA	NA	NA	NA	NA
Clust1229	NA	0	0	0	0	0	3.34886	2.99432	NA	NA	NA	NA	NA	NA	NA	NA	NA	NA	BN373_21731	ERS227112_05073	NA	NA	NA	NA	NA	NA	NA	NA	NA	NA	NA	NA	NA	NA	NA	NA	NA	NA	NA	NA	NA	NA	NA	NA	NA	NA	NA	NA	NA
Clust1230	NA	0	0	0	0	0	3.11542	2.65757	NA	NA	NA	NA	NA	NA	NA	NA	NA	NA	BN373_16001	ERS227112_03471A	NA	NA	NA	NA	NA	NA	NA	NA	NA	NA	NA	NA	NA	NA	NA	NA	NA	NA	NA	NA	NA	NA	NA	NA	NA	NA	NA	NA	NA
Clust1231	NA	0	0	0	0	0	4.24632	4.99292	NA	NA	NA	NA	NA	NA	NA	NA	NA	NA	BN373_23541	ERS227112_04883A	NA	NA	NA	NA	NA	NA	NA	NA	NA	NA	NA	NA	NA	NA	NA	NA	NA	NA	NA	NA	NA	NA	NA	NA	NA	NA	NA	NA	NA
Clust1232	NA	0	0	0	0	0	3.64457	3.04668	NA	NA	NA	NA	NA	NA	NA	NA	NA	NA	BN373_13981	ERS227112_03270	NA	NA	NA	NA	NA	NA	NA	NA	NA	NA	NA	NA	NA	NA	NA	NA	NA	NA	NA	NA	NA	NA	NA	NA	NA	NA	NA	NA	NA
Clust1233	NA	0	0	0	0	0	4.83446	4.52262	NA	NA	NA	NA	NA	NA	NA	NA	NA	NA	BN373_30551	ERS227112_04133	NA	NA	NA	NA	NA	NA	NA	NA	NA	NA	NA	NA	NA	NA	NA	NA	NA	NA	NA	NA	NA	NA	NA	NA	NA	NA	NA	NA	NA
Clust1234	NA	0	0	0	0	0	5.506	5.55917	NA	NA	NA	NA	NA	NA	NA	NA	NA	NA	BN373_09081	ERS227112_02772	NA	NA	NA	NA	NA	NA	NA	NA	NA	NA	NA	NA	NA	NA	NA	NA	NA	NA	NA	NA	NA	NA	NA	NA	NA	NA	NA	NA	NA
Clust1235	NA	0	0	0	0	0	2.52331	3.42411	NA	NA	NA	NA	NA	NA	NA	NA	NA	NA	BN373_43991	ERS227112_00823A	NA	NA	NA	NA	NA	NA	NA	NA	NA	NA	NA	NA	NA	NA	NA	NA	NA	NA	NA	NA	NA	NA	NA	NA	NA	NA	NA	NA	NA
Clust1236	NA	0	0	0	0	0	2.96761	2.28087	NA	NA	NA	NA	NA	NA	NA	NA	NA	NA	BN373_27301	ERS227112_04531	NA	NA	NA	NA	NA	NA	NA	NA	NA	NA	NA	NA	NA	NA	NA	NA	NA	NA	NA	NA	NA	NA	NA	NA	NA	NA	NA	NA	NA
Clust1237	NA	0	0	0	0	0	3.40822	3.46872	NA	NA	NA	NA	NA	NA	NA	NA	NA	NA	BN373_03911	ERS227112_02238	NA	NA	NA	NA	NA	NA	NA	NA	NA	NA	NA	NA	NA	NA	NA	NA	NA	NA	NA	NA	NA	NA	NA	NA	NA	NA	NA	NA	NA
Clust1238	NA	0	0	0	0	0	5.03037	5.4344	NA	NA	NA	NA	NA	NA	NA	NA	NA	NA	BN373_22601	ERS227112_04987	NA	NA	NA	NA	NA	NA	NA	NA	NA	NA	NA	NA	NA	NA	NA	NA	NA	NA	NA	NA	NA	NA	NA	NA	NA	NA	NA	NA	NA
Clust1239	NA	0	0	0	0	0	5.07357	4.07686	NA	NA	NA	NA	NA	NA	NA	NA	NA	NA	BN373_24991	ERS227112_04754B	NA	NA	NA	NA	NA	NA	NA	NA	NA	NA	NA	NA	NA	NA	NA	NA	NA	NA	NA	NA	NA	NA	NA	NA	NA	NA	NA	NA	NA
Clust1240	NA	0	0	0	0	0	3.23559	1.30534	NA	NA	NA	NA	NA	NA	NA	NA	NA	NA	BN373_26111	ERS227112_04644	NA	NA	NA	NA	NA	NA	NA	NA	NA	NA	NA	NA	NA	NA	NA	NA	NA	NA	NA	NA	NA	NA	NA	NA	NA	NA	NA	NA	NA
Clust1241	NA	0	0	0	0	0	3.77418	2.67433	NA	NA	NA	NA	NA	NA	NA	NA	NA	NA	BN373_46621	ERS227112_00558A	NA	NA	NA	NA	NA	NA	NA	NA	NA	NA	NA	NA	NA	NA	NA	NA	NA	NA	NA	NA	NA	NA	NA	NA	NA	NA	NA	NA	NA
Clust1242	NA	0	0	0	0	0	2.94339	2.8317	NA	NA	NA	NA	NA	NA	NA	NA	NA	NA	BN373_17421	ERS227112_03597	NA	NA	NA	NA	NA	NA	NA	NA	NA	NA	NA	NA	NA	NA	NA	NA	NA	NA	NA	NA	NA	NA	NA	NA	NA	NA	NA	NA	NA
Clust1243	NA	0	0	0	0	0	3.31208	2.21313	NA	NA	NA	NA	NA	NA	NA	NA	NA	NA	BN373_45121	ERS227112_00708A	NA	NA	NA	NA	NA	NA	NA	NA	NA	NA	NA	NA	NA	NA	NA	NA	NA	NA	NA	NA	NA	NA	NA	NA	NA	NA	NA	NA	NA
Clust1244	NA	0	0	0	0	0	3.01682	0.243478	NA	NA	NA	NA	NA	NA	NA	NA	NA	NA	BN373_30491	ERS227112_04138A	NA	NA	NA	NA	NA	NA	NA	NA	NA	NA	NA	NA	NA	NA	NA	NA	NA	NA	NA	NA	NA	NA	NA	NA	NA	NA	NA	NA	NA
Clust1245	NA	0	0	0	0	0	3.97609	4.70043	NA	NA	NA	NA	NA	NA	NA	NA	NA	NA	BN373_19981	ERS227112_05233	NA	NA	NA	NA	NA	NA	NA	NA	NA	NA	NA	NA	NA	NA	NA	NA	NA	NA	NA	NA	NA	NA	NA	NA	NA	NA	NA	NA	NA
Clust1246	NA	0	0	0	0	0	3.35044	-0.685003	NA	NA	NA	NA	NA	NA	NA	NA	NA	NA	BN373_18941	ERS227112_05459A	NA	NA	NA	NA	NA	NA	NA	NA	NA	NA	NA	NA	NA	NA	NA	NA	NA	NA	NA	NA	NA	NA	NA	NA	NA	NA	NA	NA	NA
Clust1247	NA	0	0	0	0	0	3.27594	2.51772	NA	NA	NA	NA	NA	NA	NA	NA	NA	NA	BN373_26631	ERS227112_04599	NA	NA	NA	NA	NA	NA	NA	NA	NA	NA	NA	NA	NA	NA	NA	NA	NA	NA	NA	NA	NA	NA	NA	NA	NA	NA	NA	NA	NA
Clust1248	NA	0	0	0	0	0	3.15264	3.10908	NA	NA	NA	NA	NA	NA	NA	NA	NA	NA	BN373_33711	ERS227112_05410	NA	NA	NA	NA	NA	NA	NA	NA	NA	NA	NA	NA	NA	NA	NA	NA	NA	NA	NA	NA	NA	NA	NA	NA	NA	NA	NA	NA	NA
Clust1249	NA	0	0	0	0	0	3.97166	2.95316	NA	NA	NA	NA	NA	NA	NA	NA	NA	NA	BN373_21801	ERS227112_05067	NA	NA	NA	NA	NA	NA	NA	NA	NA	NA	NA	NA	NA	NA	NA	NA	NA	NA	NA	NA	NA	NA	NA	NA	NA	NA	NA	NA	NA
Clust1250	NA	0	0	0	0	0	1.02935	1.63497	NA	NA	NA	NA	NA	NA	NA	NA	NA	NA	BN373_18911	ERS227112_05461A	NA	NA	NA	NA	NA	NA	NA	NA	NA	NA	NA	NA	NA	NA	NA	NA	NA	NA	NA	NA	NA	NA	NA	NA	NA	NA	NA	NA	NA
Clust1251	NA	0	0	0	0	0	-6.5	3.80035	NA	NA	NA	NA	NA	NA	NA	NA	NA	NA	BN373_16371	ERS227112_03503	NA	NA	NA	NA	NA	NA	NA	NA	NA	NA	NA	NA	NA	NA	NA	NA	NA	NA	NA	NA	NA	NA	NA	NA	NA	NA	NA	NA	NA
Clust1252	NA	0	0	0	0	0	4.83978	4.51337	NA	NA	NA	NA	NA	NA	NA	NA	NA	NA	BN373_22561	ERS227112_04992	NA	NA	NA	NA	NA	NA	NA	NA	NA	NA	NA	NA	NA	NA	NA	NA	NA	NA	NA	NA	NA	NA	NA	NA	NA	NA	NA	NA	NA
Clust1253	NA	0	0	0	0	0	3.76929	2.40839	NA	NA	NA	NA	NA	NA	NA	NA	NA	NA	BN373_24341	ERS227112_04820	NA	NA	NA	NA	NA	NA	NA	NA	NA	NA	NA	NA	NA	NA	NA	NA	NA	NA	NA	NA	NA	NA	NA	NA	NA	NA	NA	NA	NA
Clust1254	NA	0	0	0	0	0	5.00653	4.58024	NA	NA	NA	NA	NA	NA	NA	NA	NA	NA	BN373_29201	ERS227112_04329A	NA	NA	NA	NA	NA	NA	NA	NA	NA	NA	NA	NA	NA	NA	NA	NA	NA	NA	NA	NA	NA	NA	NA	NA	NA	NA	NA	NA	NA
Clust1255	NA	0	0	0	0	0	0.737643	4.4935	NA	NA	NA	NA	NA	NA	NA	NA	NA	NA	BN373_00591	ERS227112_01923B	NA	NA	NA	NA	NA	NA	NA	NA	NA	NA	NA	NA	NA	NA	NA	NA	NA	NA	NA	NA	NA	NA	NA	NA	NA	NA	NA	NA	NA
Clust1256	NA	0	0	0	0	0	2.71136	2.54695	NA	NA	NA	NA	NA	NA	NA	NA	NA	NA	BN373_00871	ERS227112_01952A	NA	NA	NA	NA	NA	NA	NA	NA	NA	NA	NA	NA	NA	NA	NA	NA	NA	NA	NA	NA	NA	NA	NA	NA	NA	NA	NA	NA	NA
Clust1257	NA	0	0	0	0	0	3.95014	3.45193	NA	NA	NA	NA	NA	NA	NA	NA	NA	NA	BN373_10231	ERS227112_02878	NA	NA	NA	NA	NA	NA	NA	NA	NA	NA	NA	NA	NA	NA	NA	NA	NA	NA	NA	NA	NA	NA	NA	NA	NA	NA	NA	NA	NA
Clust1258	NA	0	0	0	0	0	3.18276	2.78145	NA	NA	NA	NA	NA	NA	NA	NA	NA	NA	BN373_11331	ERS227112_03000	NA	NA	NA	NA	NA	NA	NA	NA	NA	NA	NA	NA	NA	NA	NA	NA	NA	NA	NA	NA	NA	NA	NA	NA	NA	NA	NA	NA	NA
Clust1259	NA	0	0	0	0	0	3.43469	3.60459	NA	NA	NA	NA	NA	NA	NA	NA	NA	NA	BN373_19911	ERS227112_05241	NA	NA	NA	NA	NA	NA	NA	NA	NA	NA	NA	NA	NA	NA	NA	NA	NA	NA	NA	NA	NA	NA	NA	NA	NA	NA	NA	NA	NA
Clust1260	NA	0	0	0	0	0	3.02943	2.60957	NA	NA	NA	NA	NA	NA	NA	NA	NA	NA	BN373_26321	ERS227112_05564	NA	NA	NA	NA	NA	NA	NA	NA	NA	NA	NA	NA	NA	NA	NA	NA	NA	NA	NA	NA	NA	NA	NA	NA	NA	NA	NA	NA	NA
Clust1261	NA	0	0	0	0	0	2.08325	1.75593	NA	NA	NA	NA	NA	NA	NA	NA	NA	NA	BN373_26231	ERS227112_04637A	NA	NA	NA	NA	NA	NA	NA	NA	NA	NA	NA	NA	NA	NA	NA	NA	NA	NA	NA	NA	NA	NA	NA	NA	NA	NA	NA	NA	NA
Clust1262	NA	0	0	0	0	0	4.15041	5.41568	NA	NA	NA	NA	NA	NA	NA	NA	NA	NA	BN373_00581	ERS227112_01923A	NA	NA	NA	NA	NA	NA	NA	NA	NA	NA	NA	NA	NA	NA	NA	NA	NA	NA	NA	NA	NA	NA	NA	NA	NA	NA	NA	NA	NA
Clust1263	NA	0	0	0	0	0	2.33226	2.2883	NA	NA	NA	NA	NA	NA	NA	NA	NA	NA	BN373_00891	ERS227112_01953A	NA	NA	NA	NA	NA	NA	NA	NA	NA	NA	NA	NA	NA	NA	NA	NA	NA	NA	NA	NA	NA	NA	NA	NA	NA	NA	NA	NA	NA
Clust1264	NA	0	0	0	0	0	3.91105	3.63089	NA	NA	NA	NA	NA	NA	NA	NA	NA	NA	BN373_39121	ERS227112_01383	NA	NA	NA	NA	NA	NA	NA	NA	NA	NA	NA	NA	NA	NA	NA	NA	NA	NA	NA	NA	NA	NA	NA	NA	NA	NA	NA	NA	NA
Clust1265	NA	0	0	0	0	0	1.83695	1.77672	NA	NA	NA	NA	NA	NA	NA	NA	NA	NA	BN373_50041	ERS227112_01860	NA	NA	NA	NA	NA	NA	NA	NA	NA	NA	NA	NA	NA	NA	NA	NA	NA	NA	NA	NA	NA	NA	NA	NA	NA	NA	NA	NA	NA
Clust1266	NA	0	0	0	0	0	2.37654	1.48746	NA	NA	NA	NA	NA	NA	NA	NA	NA	NA	BN373_28381	ERS227112_04424	NA	NA	NA	NA	NA	NA	NA	NA	NA	NA	NA	NA	NA	NA	NA	NA	NA	NA	NA	NA	NA	NA	NA	NA	NA	NA	NA	NA	NA
Clust1267	NA	0	0	0	0	0	2.384	3.46754	NA	NA	NA	NA	NA	NA	NA	NA	NA	NA	BN373_23581	ERS227112_04876	NA	NA	NA	NA	NA	NA	NA	NA	NA	NA	NA	NA	NA	NA	NA	NA	NA	NA	NA	NA	NA	NA	NA	NA	NA	NA	NA	NA	NA
Clust1268	NA	0	0	0	0	0	4.01299	3.65111	NA	NA	NA	NA	NA	NA	NA	NA	NA	NA	BN373_10341	ERS227112_02887	NA	NA	NA	NA	NA	NA	NA	NA	NA	NA	NA	NA	NA	NA	NA	NA	NA	NA	NA	NA	NA	NA	NA	NA	NA	NA	NA	NA	NA
Clust1269	NA	0	0	0	0	0	3.36077	1.75718	NA	NA	NA	NA	NA	NA	NA	NA	NA	NA	BN373_19741	ERS227112_05258	NA	NA	NA	NA	NA	NA	NA	NA	NA	NA	NA	NA	NA	NA	NA	NA	NA	NA	NA	NA	NA	NA	NA	NA	NA	NA	NA	NA	NA
Clust1270	NA	0	0	0	0	0	3.97534	3.3382	NA	NA	NA	NA	NA	NA	NA	NA	NA	NA	BN373_17801	ERS227112_03626	NA	NA	NA	NA	NA	NA	NA	NA	NA	NA	NA	NA	NA	NA	NA	NA	NA	NA	NA	NA	NA	NA	NA	NA	NA	NA	NA	NA	NA
Clust1271	NA	0	0	0	0	0	4.07196	2.72502	NA	NA	NA	NA	NA	NA	NA	NA	NA	NA	BN373_25961	ERS227112_04657	NA	NA	NA	NA	NA	NA	NA	NA	NA	NA	NA	NA	NA	NA	NA	NA	NA	NA	NA	NA	NA	NA	NA	NA	NA	NA	NA	NA	NA
Clust1272	NA	0	0	0	0	0	4.83627	5.15358	NA	NA	NA	NA	NA	NA	NA	NA	NA	NA	BN373_24071	ERS227112_04832A	NA	NA	NA	NA	NA	NA	NA	NA	NA	NA	NA	NA	NA	NA	NA	NA	NA	NA	NA	NA	NA	NA	NA	NA	NA	NA	NA	NA	NA
Clust1273	NA	0	0	0	0	0	3.33516	4.9079	NA	NA	NA	NA	NA	NA	NA	NA	NA	NA	BN373_24291	ERS227112_04826	NA	NA	NA	NA	NA	NA	NA	NA	NA	NA	NA	NA	NA	NA	NA	NA	NA	NA	NA	NA	NA	NA	NA	NA	NA	NA	NA	NA	NA
Clust1274	NA	0	0	0	0	0	2.67792	4.21845	NA	NA	NA	NA	NA	NA	NA	NA	NA	NA	BN373_25001	ERS227112_04754A	NA	NA	NA	NA	NA	NA	NA	NA	NA	NA	NA	NA	NA	NA	NA	NA	NA	NA	NA	NA	NA	NA	NA	NA	NA	NA	NA	NA	NA
Clust1275	NA	0	0	0	0	0	3.47205	2.50798	NA	NA	NA	NA	NA	NA	NA	NA	NA	NA	BN373_25141	ERS227112_04740A	NA	NA	NA	NA	NA	NA	NA	NA	NA	NA	NA	NA	NA	NA	NA	NA	NA	NA	NA	NA	NA	NA	NA	NA	NA	NA	NA	NA	NA
Clust1276	NA	0	0	0	0	0	2.47113	2.64155	NA	NA	NA	NA	NA	NA	NA	NA	NA	NA	BN373_40701	ERS227112_01193	NA	NA	NA	NA	NA	NA	NA	NA	NA	NA	NA	NA	NA	NA	NA	NA	NA	NA	NA	NA	NA	NA	NA	NA	NA	NA	NA	NA	NA
Clust1277	NA	0	0	0	0	0	3.46704	5.08403	NA	NA	NA	NA	NA	NA	NA	NA	NA	NA	BN373_24431	ERS227112_04811B	NA	NA	NA	NA	NA	NA	NA	NA	NA	NA	NA	NA	NA	NA	NA	NA	NA	NA	NA	NA	NA	NA	NA	NA	NA	NA	NA	NA	NA
Clust1278	NA	0	0	0	0	0	-6.5	-6.5	NA	NA	NA	NA	NA	NA	NA	NA	NA	NA	BN373_13671	ERS227112_03238A	NA	NA	NA	NA	NA	NA	NA	NA	NA	NA	NA	NA	NA	NA	NA	NA	NA	NA	NA	NA	NA	NA	NA	NA	NA	NA	NA	NA	NA
Clust1279	NA	0	0	0	0	0	3.90813	3.83	NA	NA	NA	NA	NA	NA	NA	NA	NA	NA	BN373_10321	ERS227112_02885	NA	NA	NA	NA	NA	NA	NA	NA	NA	NA	NA	NA	NA	NA	NA	NA	NA	NA	NA	NA	NA	NA	NA	NA	NA	NA	NA	NA	NA
Clust1280	NA	0	0	0	0	0	2.74252	3.26138	NA	NA	NA	NA	NA	NA	NA	NA	NA	NA	BN373_36361	ERS227112_01663A	NA	NA	NA	NA	NA	NA	NA	NA	NA	NA	NA	NA	NA	NA	NA	NA	NA	NA	NA	NA	NA	NA	NA	NA	NA	NA	NA	NA	NA
Clust1281	NA	0	0	0	0	0	3.42631	4.18778	NA	NA	NA	NA	NA	NA	NA	NA	NA	NA	BN373_09891	ERS227112_05431	NA	NA	NA	NA	NA	NA	NA	NA	NA	NA	NA	NA	NA	NA	NA	NA	NA	NA	NA	NA	NA	NA	NA	NA	NA	NA	NA	NA	NA
Clust1282	NA	0	0	0	0	0	2.06026	2.24946	NA	NA	NA	NA	NA	NA	NA	NA	NA	NA	BN373_23441	ERS227112_04897	NA	NA	NA	NA	NA	NA	NA	NA	NA	NA	NA	NA	NA	NA	NA	NA	NA	NA	NA	NA	NA	NA	NA	NA	NA	NA	NA	NA	NA
Clust1283	NA	0	0	0	0	0	2.90393	-6.5	NA	NA	NA	NA	NA	NA	NA	NA	NA	NA	BN373_17711	ERS227112_03617A	NA	NA	NA	NA	NA	NA	NA	NA	NA	NA	NA	NA	NA	NA	NA	NA	NA	NA	NA	NA	NA	NA	NA	NA	NA	NA	NA	NA	NA
Clust1284	NA	0	0	0	0	0	2.50677	1.75854	NA	NA	NA	NA	NA	NA	NA	NA	NA	NA	BN373_02581	ERS227112_02123A	NA	NA	NA	NA	NA	NA	NA	NA	NA	NA	NA	NA	NA	NA	NA	NA	NA	NA	NA	NA	NA	NA	NA	NA	NA	NA	NA	NA	NA
Clust1285	NA	0	0	0	0	0	1.11408	5.42816	NA	NA	NA	NA	NA	NA	NA	NA	NA	NA	BN373_15141	ERS227112_03385	NA	NA	NA	NA	NA	NA	NA	NA	NA	NA	NA	NA	NA	NA	NA	NA	NA	NA	NA	NA	NA	NA	NA	NA	NA	NA	NA	NA	NA
Clust1286	NA	0	0	0	0	0	0.600895	-0.129795	NA	NA	NA	NA	NA	NA	NA	NA	NA	NA	BN373_05261	ERS227112_02375B	NA	NA	NA	NA	NA	NA	NA	NA	NA	NA	NA	NA	NA	NA	NA	NA	NA	NA	NA	NA	NA	NA	NA	NA	NA	NA	NA	NA	NA
Clust1287	NA	0	0	0	0	0	3.6546	3.61946	NA	NA	NA	NA	NA	NA	NA	NA	NA	NA	BN373_33391	ERS227112_00122	NA	NA	NA	NA	NA	NA	NA	NA	NA	NA	NA	NA	NA	NA	NA	NA	NA	NA	NA	NA	NA	NA	NA	NA	NA	NA	NA	NA	NA
Clust1288	NA	0	0	0	0	0	1.53909	-6.5	NA	NA	NA	NA	NA	NA	NA	NA	NA	NA	BN373_28791	ERS227112_04367A	NA	NA	NA	NA	NA	NA	NA	NA	NA	NA	NA	NA	NA	NA	NA	NA	NA	NA	NA	NA	NA	NA	NA	NA	NA	NA	NA	NA	NA
Clust1289	NA	0	0	0	0	0	5.13853	4.76465	NA	NA	NA	NA	NA	NA	NA	NA	NA	NA	BN373_22191	ERS227112_05029A	NA	NA	NA	NA	NA	NA	NA	NA	NA	NA	NA	NA	NA	NA	NA	NA	NA	NA	NA	NA	NA	NA	NA	NA	NA	NA	NA	NA	NA
Clust1290	NA	0	0	0	0	0	3.18674	3.94175	NA	NA	NA	NA	NA	NA	NA	NA	NA	NA	BN373_10331	ERS227112_02886	NA	NA	NA	NA	NA	NA	NA	NA	NA	NA	NA	NA	NA	NA	NA	NA	NA	NA	NA	NA	NA	NA	NA	NA	NA	NA	NA	NA	NA
Clust1291	NA	0	0	0	0	0	1.84826	2.63043	NA	NA	NA	NA	NA	NA	NA	NA	NA	NA	BN373_10281	ERS227112_02883	NA	NA	NA	NA	NA	NA	NA	NA	NA	NA	NA	NA	NA	NA	NA	NA	NA	NA	NA	NA	NA	NA	NA	NA	NA	NA	NA	NA	NA
Clust1292	NA	0	0	0	0	0	3.62842	3.90194	NA	NA	NA	NA	NA	NA	NA	NA	NA	NA	BN373_10251	ERS227112_02880	NA	NA	NA	NA	NA	NA	NA	NA	NA	NA	NA	NA	NA	NA	NA	NA	NA	NA	NA	NA	NA	NA	NA	NA	NA	NA	NA	NA	NA
Clust1293	NA	0	0	0	0	0	1.83115	4.79608	NA	NA	NA	NA	NA	NA	NA	NA	NA	NA	BN373_09861	ERS227112_02863	NA	NA	NA	NA	NA	NA	NA	NA	NA	NA	NA	NA	NA	NA	NA	NA	NA	NA	NA	NA	NA	NA	NA	NA	NA	NA	NA	NA	NA
Clust1294	NA	0	0	0	0	0	5.25028	4.62463	NA	NA	NA	NA	NA	NA	NA	NA	NA	NA	BN373_17831	ERS227112_03628A	NA	NA	NA	NA	NA	NA	NA	NA	NA	NA	NA	NA	NA	NA	NA	NA	NA	NA	NA	NA	NA	NA	NA	NA	NA	NA	NA	NA	NA
Clust1295	NA	0	0	0	0	0	3.03709	2.74951	NA	NA	NA	NA	NA	NA	NA	NA	NA	NA	BN373_24111	ERS227112_04829	NA	NA	NA	NA	NA	NA	NA	NA	NA	NA	NA	NA	NA	NA	NA	NA	NA	NA	NA	NA	NA	NA	NA	NA	NA	NA	NA	NA	NA
Clust1296	NA	0	0	0	0	0	2.48946	4.12515	NA	NA	NA	NA	NA	NA	NA	NA	NA	NA	BN373_34201	ERS227112_03817A	NA	NA	NA	NA	NA	NA	NA	NA	NA	NA	NA	NA	NA	NA	NA	NA	NA	NA	NA	NA	NA	NA	NA	NA	NA	NA	NA	NA	NA
Clust1297	NA	0	0	0	0	0	2.68934	3.52169	NA	NA	NA	NA	NA	NA	NA	NA	NA	NA	BN373_00241	ERS227112_01889	NA	NA	NA	NA	NA	NA	NA	NA	NA	NA	NA	NA	NA	NA	NA	NA	NA	NA	NA	NA	NA	NA	NA	NA	NA	NA	NA	NA	NA
Clust1298	NA	0	0	0	0	0	4.13959	3.34347	NA	NA	NA	NA	NA	NA	NA	NA	NA	NA	BN373_25931	ERS227112_04660	NA	NA	NA	NA	NA	NA	NA	NA	NA	NA	NA	NA	NA	NA	NA	NA	NA	NA	NA	NA	NA	NA	NA	NA	NA	NA	NA	NA	NA
Clust1299	NA	0	0	0	0	0	3.1748	1.42824	NA	NA	NA	NA	NA	NA	NA	NA	NA	NA	BN373_18771	ERS227112_05479A	NA	NA	NA	NA	NA	NA	NA	NA	NA	NA	NA	NA	NA	NA	NA	NA	NA	NA	NA	NA	NA	NA	NA	NA	NA	NA	NA	NA	NA
Clust1300	NA	0	0	0	0	0	3.78308	3.03193	NA	NA	NA	NA	NA	NA	NA	NA	NA	NA	BN373_04581	ERS227112_02311	NA	NA	NA	NA	NA	NA	NA	NA	NA	NA	NA	NA	NA	NA	NA	NA	NA	NA	NA	NA	NA	NA	NA	NA	NA	NA	NA	NA	NA
Clust1301	NA	0	0	0	0	0	2.29998	3.58666	NA	NA	NA	NA	NA	NA	NA	NA	NA	NA	BN373_20881	ERS227112_05153	NA	NA	NA	NA	NA	NA	NA	NA	NA	NA	NA	NA	NA	NA	NA	NA	NA	NA	NA	NA	NA	NA	NA	NA	NA	NA	NA	NA	NA
Clust1302	NA	0	0	0	0	0	1.51771	2.38019	NA	NA	NA	NA	NA	NA	NA	NA	NA	NA	BN373_16461	ERS227112_03509A	NA	NA	NA	NA	NA	NA	NA	NA	NA	NA	NA	NA	NA	NA	NA	NA	NA	NA	NA	NA	NA	NA	NA	NA	NA	NA	NA	NA	NA
Clust1303	NA	0	0	0	0	0	3.82806	3.02761	NA	NA	NA	NA	NA	NA	NA	NA	NA	NA	BN373_17921	ERS227112_03636A	NA	NA	NA	NA	NA	NA	NA	NA	NA	NA	NA	NA	NA	NA	NA	NA	NA	NA	NA	NA	NA	NA	NA	NA	NA	NA	NA	NA	NA
Clust1304	NA	0	0	0	0	0	4.46134	2.97292	NA	NA	NA	NA	NA	NA	NA	NA	NA	NA	BN373_20481	ERS227112_05192A	NA	NA	NA	NA	NA	NA	NA	NA	NA	NA	NA	NA	NA	NA	NA	NA	NA	NA	NA	NA	NA	NA	NA	NA	NA	NA	NA	NA	NA
Clust1305	NA	0	0	0	0	0	3.26648	2.91686	NA	NA	NA	NA	NA	NA	NA	NA	NA	NA	BN373_41421	ERS227112_01117	NA	NA	NA	NA	NA	NA	NA	NA	NA	NA	NA	NA	NA	NA	NA	NA	NA	NA	NA	NA	NA	NA	NA	NA	NA	NA	NA	NA	NA
Clust1306	NA	0	0	0	0	0	3.88458	3.42601	NA	NA	NA	NA	NA	NA	NA	NA	NA	NA	BN373_06001	ERS227112_02447A	NA	NA	NA	NA	NA	NA	NA	NA	NA	NA	NA	NA	NA	NA	NA	NA	NA	NA	NA	NA	NA	NA	NA	NA	NA	NA	NA	NA	NA
Clust1307	NA	0	0	0	0	0	3.50315	3.03599	NA	NA	NA	NA	NA	NA	NA	NA	NA	NA	BN373_10011	ERS227112_02855	NA	NA	NA	NA	NA	NA	NA	NA	NA	NA	NA	NA	NA	NA	NA	NA	NA	NA	NA	NA	NA	NA	NA	NA	NA	NA	NA	NA	NA
Clust1308	NA	0	0	0	0	0	2.7275	5.12584	NA	NA	NA	NA	NA	NA	NA	NA	NA	NA	BN373_42041	ERS227112_01062	NA	NA	NA	NA	NA	NA	NA	NA	NA	NA	NA	NA	NA	NA	NA	NA	NA	NA	NA	NA	NA	NA	NA	NA	NA	NA	NA	NA	NA
Clust1309	NA	0	0	0	0	0	4.37791	2.32501	NA	NA	NA	NA	NA	NA	NA	NA	NA	NA	BN373_29411	ERS227112_04308A	NA	NA	NA	NA	NA	NA	NA	NA	NA	NA	NA	NA	NA	NA	NA	NA	NA	NA	NA	NA	NA	NA	NA	NA	NA	NA	NA	NA	NA
Clust1310	NA	0	0	0	0	0	1.95785	-6.5	NA	NA	NA	NA	NA	NA	NA	NA	NA	NA	BN373_44561	ERS227112_00763A	NA	NA	NA	NA	NA	NA	NA	NA	NA	NA	NA	NA	NA	NA	NA	NA	NA	NA	NA	NA	NA	NA	NA	NA	NA	NA	NA	NA	NA
Clust1311	NA	0	0	0	0	0	3.1303	2.65553	NA	NA	NA	NA	NA	NA	NA	NA	NA	NA	BN373_10371	ERS227112_02893	NA	NA	NA	NA	NA	NA	NA	NA	NA	NA	NA	NA	NA	NA	NA	NA	NA	NA	NA	NA	NA	NA	NA	NA	NA	NA	NA	NA	NA
Clust1312	NA	0	0	0	0	0	4.98588	2.61161	NA	NA	NA	NA	NA	NA	NA	NA	NA	NA	BN373_26391	ERS227112_04627	NA	NA	NA	NA	NA	NA	NA	NA	NA	NA	NA	NA	NA	NA	NA	NA	NA	NA	NA	NA	NA	NA	NA	NA	NA	NA	NA	NA	NA
Clust1313	NA	0	0	0	0	0	2.87853	3.92526	NA	NA	NA	NA	NA	NA	NA	NA	NA	NA	BN373_00571	ERS227112_01923	NA	NA	NA	NA	NA	NA	NA	NA	NA	NA	NA	NA	NA	NA	NA	NA	NA	NA	NA	NA	NA	NA	NA	NA	NA	NA	NA	NA	NA
Clust1314	NA	0	0	0	0	0	2.49125	4.24094	NA	NA	NA	NA	NA	NA	NA	NA	NA	NA	BN373_41311	ERS227112_01128	NA	NA	NA	NA	NA	NA	NA	NA	NA	NA	NA	NA	NA	NA	NA	NA	NA	NA	NA	NA	NA	NA	NA	NA	NA	NA	NA	NA	NA
Clust1315	NA	0	0	0	0	0	2.43097	3.38316	NA	NA	NA	NA	NA	NA	NA	NA	NA	NA	BN373_05461	ERS227112_02394A	NA	NA	NA	NA	NA	NA	NA	NA	NA	NA	NA	NA	NA	NA	NA	NA	NA	NA	NA	NA	NA	NA	NA	NA	NA	NA	NA	NA	NA
Clust1316	NA	0	0	0	0	0	4.30072	4.73337	NA	NA	NA	NA	NA	NA	NA	NA	NA	NA	BN373_32071	ERS227112_03977B	NA	NA	NA	NA	NA	NA	NA	NA	NA	NA	NA	NA	NA	NA	NA	NA	NA	NA	NA	NA	NA	NA	NA	NA	NA	NA	NA	NA	NA
Clust1317	NA	0	0	0	0	0	3.68607	2.04411	NA	NA	NA	NA	NA	NA	NA	NA	NA	NA	BN373_25131	ERS227112_04740B	NA	NA	NA	NA	NA	NA	NA	NA	NA	NA	NA	NA	NA	NA	NA	NA	NA	NA	NA	NA	NA	NA	NA	NA	NA	NA	NA	NA	NA
Clust1318	NA	0	0	0	0	0	4.07751	4.70945	NA	NA	NA	NA	NA	NA	NA	NA	NA	NA	BN373_21531	ERS227112_05085B	NA	NA	NA	NA	NA	NA	NA	NA	NA	NA	NA	NA	NA	NA	NA	NA	NA	NA	NA	NA	NA	NA	NA	NA	NA	NA	NA	NA	NA
Clust1319	NA	0	0	0	0	0	4.20923	5.10855	NA	NA	NA	NA	NA	NA	NA	NA	NA	NA	BN373_22591	ERS227112_04988	NA	NA	NA	NA	NA	NA	NA	NA	NA	NA	NA	NA	NA	NA	NA	NA	NA	NA	NA	NA	NA	NA	NA	NA	NA	NA	NA	NA	NA
Clust1320	NA	0	0	0	0	0	2.85316	2.69407	NA	NA	NA	NA	NA	NA	NA	NA	NA	NA	BN373_47721	ERS227112_00447A	NA	NA	NA	NA	NA	NA	NA	NA	NA	NA	NA	NA	NA	NA	NA	NA	NA	NA	NA	NA	NA	NA	NA	NA	NA	NA	NA	NA	NA
Clust1321	NA	0	0	0	0	0	4.28731	1.5519	NA	NA	NA	NA	NA	NA	NA	NA	NA	NA	BN373_25371	ERS227112_04718	NA	NA	NA	NA	NA	NA	NA	NA	NA	NA	NA	NA	NA	NA	NA	NA	NA	NA	NA	NA	NA	NA	NA	NA	NA	NA	NA	NA	NA
Clust1322	NA	0	0	0	0	0	3.19132	3.91595	NA	NA	NA	NA	NA	NA	NA	NA	NA	NA	BN373_01591	ERS227112_02024	NA	NA	NA	NA	NA	NA	NA	NA	NA	NA	NA	NA	NA	NA	NA	NA	NA	NA	NA	NA	NA	NA	NA	NA	NA	NA	NA	NA	NA
Clust1323	NA	0	0	0	0	0	1.69234	2.73547	NA	NA	NA	NA	NA	NA	NA	NA	NA	NA	BN373_16431	ERS227112_03508A	NA	NA	NA	NA	NA	NA	NA	NA	NA	NA	NA	NA	NA	NA	NA	NA	NA	NA	NA	NA	NA	NA	NA	NA	NA	NA	NA	NA	NA
Clust1324	NA	0	0	0	0	0	3.05082	3.545	NA	NA	NA	NA	NA	NA	NA	NA	NA	NA	BN373_13451	ERS227112_03221A	NA	NA	NA	NA	NA	NA	NA	NA	NA	NA	NA	NA	NA	NA	NA	NA	NA	NA	NA	NA	NA	NA	NA	NA	NA	NA	NA	NA	NA
Clust1325	NA	0	0	0	0	0	4.08162	2.92567	NA	NA	NA	NA	NA	NA	NA	NA	NA	NA	BN373_25111	ERS227112_04743	NA	NA	NA	NA	NA	NA	NA	NA	NA	NA	NA	NA	NA	NA	NA	NA	NA	NA	NA	NA	NA	NA	NA	NA	NA	NA	NA	NA	NA
Clust1326	NA	0	0	0	0	0	3.22367	-6.5	NA	NA	NA	NA	NA	NA	NA	NA	NA	NA	BN373_09951	ERS227112_02849	NA	NA	NA	NA	NA	NA	NA	NA	NA	NA	NA	NA	NA	NA	NA	NA	NA	NA	NA	NA	NA	NA	NA	NA	NA	NA	NA	NA	NA
Clust1327	NA	0	0	0	0	0	2.92948	2.87515	NA	NA	NA	NA	NA	NA	NA	NA	NA	NA	BN373_16841	ERS227112_03547	NA	NA	NA	NA	NA	NA	NA	NA	NA	NA	NA	NA	NA	NA	NA	NA	NA	NA	NA	NA	NA	NA	NA	NA	NA	NA	NA	NA	NA
Clust1328	NA	0	0	0	0	0	4.38353	4.11954	NA	NA	NA	NA	NA	NA	NA	NA	NA	NA	BN373_01341	ERS227112_01998A	NA	NA	NA	NA	NA	NA	NA	NA	NA	NA	NA	NA	NA	NA	NA	NA	NA	NA	NA	NA	NA	NA	NA	NA	NA	NA	NA	NA	NA
Clust1329	NA	0	0	0	0	0	3.04781	1.93546	NA	NA	NA	NA	NA	NA	NA	NA	NA	NA	BN373_09481	ERS227112_02812A	NA	NA	NA	NA	NA	NA	NA	NA	NA	NA	NA	NA	NA	NA	NA	NA	NA	NA	NA	NA	NA	NA	NA	NA	NA	NA	NA	NA	NA
Clust1330	NA	0	0	0	0	0	0.808125	5.28964	NA	NA	NA	NA	NA	NA	NA	NA	NA	NA	BN373_00791	ERS227112_01945A	NA	NA	NA	NA	NA	NA	NA	NA	NA	NA	NA	NA	NA	NA	NA	NA	NA	NA	NA	NA	NA	NA	NA	NA	NA	NA	NA	NA	NA
Clust1331	NA	0	0	0	0	0	2.46408	1.94177	NA	NA	NA	NA	NA	NA	NA	NA	NA	NA	BN373_01431	ERS227112_02007A	NA	NA	NA	NA	NA	NA	NA	NA	NA	NA	NA	NA	NA	NA	NA	NA	NA	NA	NA	NA	NA	NA	NA	NA	NA	NA	NA	NA	NA
Clust1332	NA	0	0	0	0	0	5.16299	2.95548	NA	NA	NA	NA	NA	NA	NA	NA	NA	NA	BN373_13091	ERS227112_03178A	NA	NA	NA	NA	NA	NA	NA	NA	NA	NA	NA	NA	NA	NA	NA	NA	NA	NA	NA	NA	NA	NA	NA	NA	NA	NA	NA	NA	NA
Clust1333	NA	0	0	0	0	0	4.11427	4.15921	NA	NA	NA	NA	NA	NA	NA	NA	NA	NA	BN373_16361	ERS227112_03502	NA	NA	NA	NA	NA	NA	NA	NA	NA	NA	NA	NA	NA	NA	NA	NA	NA	NA	NA	NA	NA	NA	NA	NA	NA	NA	NA	NA	NA
Clust1334	NA	0	0	0	0	0	3.74468	5.28594	NA	NA	NA	NA	NA	NA	NA	NA	NA	NA	BN373_30171	ERS227112_04178	NA	NA	NA	NA	NA	NA	NA	NA	NA	NA	NA	NA	NA	NA	NA	NA	NA	NA	NA	NA	NA	NA	NA	NA	NA	NA	NA	NA	NA
Clust1335	NA	0	0	0	0	0	5.31603	3.44958	NA	NA	NA	NA	NA	NA	NA	NA	NA	NA	BN373_28761	ERS227112_04369A	NA	NA	NA	NA	NA	NA	NA	NA	NA	NA	NA	NA	NA	NA	NA	NA	NA	NA	NA	NA	NA	NA	NA	NA	NA	NA	NA	NA	NA
Clust1336	NA	0	0	0	0	0	2.78444	2.21069	NA	NA	NA	NA	NA	NA	NA	NA	NA	NA	BN373_21951	ERS227112_05052A	NA	NA	NA	NA	NA	NA	NA	NA	NA	NA	NA	NA	NA	NA	NA	NA	NA	NA	NA	NA	NA	NA	NA	NA	NA	NA	NA	NA	NA
Clust1337	NA	0	0	0	0	0	3.54885	3.42655	NA	NA	NA	NA	NA	NA	NA	NA	NA	NA	BN373_14171	ERS227112_03288A	NA	NA	NA	NA	NA	NA	NA	NA	NA	NA	NA	NA	NA	NA	NA	NA	NA	NA	NA	NA	NA	NA	NA	NA	NA	NA	NA	NA	NA
Clust1338	NA	0	0	0	0	0	1.62076	1.46475	NA	NA	NA	NA	NA	NA	NA	NA	NA	NA	BN373_33901	ERS227112_02856	NA	NA	NA	NA	NA	NA	NA	NA	NA	NA	NA	NA	NA	NA	NA	NA	NA	NA	NA	NA	NA	NA	NA	NA	NA	NA	NA	NA	NA
Clust1339	NA	0	0	0	0	0	4.78287	4.85356	NA	NA	NA	NA	NA	NA	NA	NA	NA	NA	BN373_25011	ERS227112_04754	NA	NA	NA	NA	NA	NA	NA	NA	NA	NA	NA	NA	NA	NA	NA	NA	NA	NA	NA	NA	NA	NA	NA	NA	NA	NA	NA	NA	NA
Clust1340	NA	0	0	0	0	0	3.29564	4.24456	NA	NA	NA	NA	NA	NA	NA	NA	NA	NA	BN373_21231	ERS227112_05117	NA	NA	NA	NA	NA	NA	NA	NA	NA	NA	NA	NA	NA	NA	NA	NA	NA	NA	NA	NA	NA	NA	NA	NA	NA	NA	NA	NA	NA
Clust1341	NA	0	0	0	0	0	2.29555	3.99748	NA	NA	NA	NA	NA	NA	NA	NA	NA	NA	BN373_28471	ERS227112_04415	NA	NA	NA	NA	NA	NA	NA	NA	NA	NA	NA	NA	NA	NA	NA	NA	NA	NA	NA	NA	NA	NA	NA	NA	NA	NA	NA	NA	NA
Clust1342	NA	0	0	0	0	0	3.51795	2.00698	NA	NA	NA	NA	NA	NA	NA	NA	NA	NA	BN373_25971	ERS227112_04656A	NA	NA	NA	NA	NA	NA	NA	NA	NA	NA	NA	NA	NA	NA	NA	NA	NA	NA	NA	NA	NA	NA	NA	NA	NA	NA	NA	NA	NA
Clust1343	NA	0	0	0	0	0	1.4804	2.15966	NA	NA	NA	NA	NA	NA	NA	NA	NA	NA	BN373_14371	ERS227112_03308A	NA	NA	NA	NA	NA	NA	NA	NA	NA	NA	NA	NA	NA	NA	NA	NA	NA	NA	NA	NA	NA	NA	NA	NA	NA	NA	NA	NA	NA
Clust1344	NA	0	0	0	0	0	2.1094	3.60259	NA	NA	NA	NA	NA	NA	NA	NA	NA	NA	BN373_03741	ERS227112_02221A	NA	NA	NA	NA	NA	NA	NA	NA	NA	NA	NA	NA	NA	NA	NA	NA	NA	NA	NA	NA	NA	NA	NA	NA	NA	NA	NA	NA	NA
Clust1345	NA	0	0	0	0	0	4.31109	1.53185	NA	NA	NA	NA	NA	NA	NA	NA	NA	NA	BN373_09881	ERS227112_02847	NA	NA	NA	NA	NA	NA	NA	NA	NA	NA	NA	NA	NA	NA	NA	NA	NA	NA	NA	NA	NA	NA	NA	NA	NA	NA	NA	NA	NA
Clust1346	NA	0	0	0	0	0	-6.5	1.74433	NA	NA	NA	NA	NA	NA	NA	NA	NA	NA	BN373_17931	ERS227112_03637	NA	NA	NA	NA	NA	NA	NA	NA	NA	NA	NA	NA	NA	NA	NA	NA	NA	NA	NA	NA	NA	NA	NA	NA	NA	NA	NA	NA	NA
Clust1347	NA	0	0	0	0	0	2.54973	1.16634	NA	NA	NA	NA	NA	NA	NA	NA	NA	NA	BN373_41171	ERS227112_01142A	NA	NA	NA	NA	NA	NA	NA	NA	NA	NA	NA	NA	NA	NA	NA	NA	NA	NA	NA	NA	NA	NA	NA	NA	NA	NA	NA	NA	NA
Clust1348	NA	0	0	0	0	0	5.24947	4.96493	NA	NA	NA	NA	NA	NA	NA	NA	NA	NA	BN373_25081	ERS227112_04746	NA	NA	NA	NA	NA	NA	NA	NA	NA	NA	NA	NA	NA	NA	NA	NA	NA	NA	NA	NA	NA	NA	NA	NA	NA	NA	NA	NA	NA
Clust1349	NA	0	0	0	0	0	3.88004	3.02126	NA	NA	NA	NA	NA	NA	NA	NA	NA	NA	BN373_22181	ERS227112_05030	NA	NA	NA	NA	NA	NA	NA	NA	NA	NA	NA	NA	NA	NA	NA	NA	NA	NA	NA	NA	NA	NA	NA	NA	NA	NA	NA	NA	NA
Clust1350	NA	0	0	0	0	0	3.37988	4.51846	NA	NA	NA	NA	NA	NA	NA	NA	NA	NA	BN373_02301	ERS227112_02095	NA	NA	NA	NA	NA	NA	NA	NA	NA	NA	NA	NA	NA	NA	NA	NA	NA	NA	NA	NA	NA	NA	NA	NA	NA	NA	NA	NA	NA
Clust1351	NA	0	0	0	0	0	4.46651	4.63556	NA	NA	NA	NA	NA	NA	NA	NA	NA	NA	BN373_21251	ERS227112_05115	NA	NA	NA	NA	NA	NA	NA	NA	NA	NA	NA	NA	NA	NA	NA	NA	NA	NA	NA	NA	NA	NA	NA	NA	NA	NA	NA	NA	NA
Clust1352	NA	0	0	0	0	0	-6.5	-6.5	NA	NA	NA	NA	NA	NA	NA	NA	NA	NA	BN373_10361	ERS227112_02892	NA	NA	NA	NA	NA	NA	NA	NA	NA	NA	NA	NA	NA	NA	NA	NA	NA	NA	NA	NA	NA	NA	NA	NA	NA	NA	NA	NA	NA
Clust1353	NA	0	0	0	0	0	NA	-0.828345	NA	NA	NA	NA	NA	NA	NA	NA	NA	NA	NA	ERS227112_00105	NA	NA	NA	NA	NA	NA	NA	NA	NA	NA	NA	NA	NA	NA	NA	NA	NA	NA	NA	NA	NA	NA	NA	NA	NA	NA	NA	NA	NA
Clust1354	NA	0	0	0	0	0	3.42939	3.22996	NA	NA	NA	NA	NA	NA	NA	NA	NA	NA	BN373_01961	ERS227112_02063A	NA	NA	NA	NA	NA	NA	NA	NA	NA	NA	NA	NA	NA	NA	NA	NA	NA	NA	NA	NA	NA	NA	NA	NA	NA	NA	NA	NA	NA
Clust1355	NA	0	0	0	0	0	4.09734	3.82359	NA	NA	NA	NA	NA	NA	NA	NA	NA	NA	BN373_02911	ERS227112_02154B	NA	NA	NA	NA	NA	NA	NA	NA	NA	NA	NA	NA	NA	NA	NA	NA	NA	NA	NA	NA	NA	NA	NA	NA	NA	NA	NA	NA	NA
Clust1356	NA	0	0	0	0	0	2.64526	5.32404	NA	NA	NA	NA	NA	NA	NA	NA	NA	NA	BN373_08421	ERS227112_02704A	NA	NA	NA	NA	NA	NA	NA	NA	NA	NA	NA	NA	NA	NA	NA	NA	NA	NA	NA	NA	NA	NA	NA	NA	NA	NA	NA	NA	NA
Clust1357	NA	0	0	0	0	0	3.86959	3.35214	NA	NA	NA	NA	NA	NA	NA	NA	NA	NA	BN373_10271	ERS227112_02882	NA	NA	NA	NA	NA	NA	NA	NA	NA	NA	NA	NA	NA	NA	NA	NA	NA	NA	NA	NA	NA	NA	NA	NA	NA	NA	NA	NA	NA
Clust1358	NA	0	0	0	0	0	3.7429	3.6482	NA	NA	NA	NA	NA	NA	NA	NA	NA	NA	BN373_07881	ERS227112_02650	NA	NA	NA	NA	NA	NA	NA	NA	NA	NA	NA	NA	NA	NA	NA	NA	NA	NA	NA	NA	NA	NA	NA	NA	NA	NA	NA	NA	NA
Clust1359	NA	0	0	0	0	0	2.03351	3.29749	NA	NA	NA	NA	NA	NA	NA	NA	NA	NA	BN373_21281	ERS227112_05112A	NA	NA	NA	NA	NA	NA	NA	NA	NA	NA	NA	NA	NA	NA	NA	NA	NA	NA	NA	NA	NA	NA	NA	NA	NA	NA	NA	NA	NA
Clust1360	NA	0	0	0	0	0	2.03982	4.08723	NA	NA	NA	NA	NA	NA	NA	NA	NA	NA	BN373_44161	ERS227112_00808A	NA	NA	NA	NA	NA	NA	NA	NA	NA	NA	NA	NA	NA	NA	NA	NA	NA	NA	NA	NA	NA	NA	NA	NA	NA	NA	NA	NA	NA
Clust1361	NA	0	0	0	0	0	1.33361	-6.5	NA	NA	NA	NA	NA	NA	NA	NA	NA	NA	BN373_05251	ERS227112_02375A	NA	NA	NA	NA	NA	NA	NA	NA	NA	NA	NA	NA	NA	NA	NA	NA	NA	NA	NA	NA	NA	NA	NA	NA	NA	NA	NA	NA	NA
Clust1362	NA	0	0	0	0	0	3.57605	2.94481	NA	NA	NA	NA	NA	NA	NA	NA	NA	NA	BN373_47191	ERS227112_00502	NA	NA	NA	NA	NA	NA	NA	NA	NA	NA	NA	NA	NA	NA	NA	NA	NA	NA	NA	NA	NA	NA	NA	NA	NA	NA	NA	NA	NA
Clust1363	NA	0	0	0	0	0	4.12668	4.05435	NA	NA	NA	NA	NA	NA	NA	NA	NA	NA	BN373_33921	ERS227112_04151	NA	NA	NA	NA	NA	NA	NA	NA	NA	NA	NA	NA	NA	NA	NA	NA	NA	NA	NA	NA	NA	NA	NA	NA	NA	NA	NA	NA	NA
Clust1364	NA	0	0	0	0	0	3.36718	NA	NA	NA	NA	NA	NA	NA	NA	NA	NA	NA	BN373_18281	ERS227112_05527A_2	NA	NA	NA	NA	NA	NA	NA	NA	NA	NA	NA	NA	NA	NA	NA	NA	NA	NA	NA	NA	NA	NA	NA	NA	NA	NA	NA	NA	NA
Clust1365	NA	0	0	0	0	0	3.08896	-6.5	NA	NA	NA	NA	NA	NA	NA	NA	NA	NA	BN373_09801	ERS227112_02839	NA	NA	NA	NA	NA	NA	NA	NA	NA	NA	NA	NA	NA	NA	NA	NA	NA	NA	NA	NA	NA	NA	NA	NA	NA	NA	NA	NA	NA
Clust1366	NA	0	0	0	0	0	3.2382	2.59606	NA	NA	NA	NA	NA	NA	NA	NA	NA	NA	BN373_33441	ERS227112_05385	NA	NA	NA	NA	NA	NA	NA	NA	NA	NA	NA	NA	NA	NA	NA	NA	NA	NA	NA	NA	NA	NA	NA	NA	NA	NA	NA	NA	NA
Clust1367	NA	0	0	0	0	0	3.13634	3.08293	NA	NA	NA	NA	NA	NA	NA	NA	NA	NA	BN373_41251	ERS227112_01135	NA	NA	NA	NA	NA	NA	NA	NA	NA	NA	NA	NA	NA	NA	NA	NA	NA	NA	NA	NA	NA	NA	NA	NA	NA	NA	NA	NA	NA
Clust1368	NA	0	0	0	0	0	2.84585	2.60399	NA	NA	NA	NA	NA	NA	NA	NA	NA	NA	BN373_45561	ERS227112_00661	NA	NA	NA	NA	NA	NA	NA	NA	NA	NA	NA	NA	NA	NA	NA	NA	NA	NA	NA	NA	NA	NA	NA	NA	NA	NA	NA	NA	NA
Clust1369	NA	0	0	0	0	0	3.77828	4.00221	NA	NA	NA	NA	NA	NA	NA	NA	NA	NA	BN373_05411	ERS227112_02390	NA	NA	NA	NA	NA	NA	NA	NA	NA	NA	NA	NA	NA	NA	NA	NA	NA	NA	NA	NA	NA	NA	NA	NA	NA	NA	NA	NA	NA
Clust1370	NA	0	0	0	0	0	4.50153	3.27787	NA	NA	NA	NA	NA	NA	NA	NA	NA	NA	BN373_10471	ERS227112_02901	NA	NA	NA	NA	NA	NA	NA	NA	NA	NA	NA	NA	NA	NA	NA	NA	NA	NA	NA	NA	NA	NA	NA	NA	NA	NA	NA	NA	NA
Clust1371	NA	0	0	0	0	0	3.51674	2.95338	NA	NA	NA	NA	NA	NA	NA	NA	NA	NA	BN373_21011	ERS227112_05139	NA	NA	NA	NA	NA	NA	NA	NA	NA	NA	NA	NA	NA	NA	NA	NA	NA	NA	NA	NA	NA	NA	NA	NA	NA	NA	NA	NA	NA
Clust1372	NA	0	0	0	0	0	2.5154	2.9344	NA	NA	NA	NA	NA	NA	NA	NA	NA	NA	BN373_30211	ERS227112_04173	NA	NA	NA	NA	NA	NA	NA	NA	NA	NA	NA	NA	NA	NA	NA	NA	NA	NA	NA	NA	NA	NA	NA	NA	NA	NA	NA	NA	NA
Clust1373	NA	0	0	0	0	0	3.70309	4.5402	NA	NA	NA	NA	NA	NA	NA	NA	NA	NA	BN373_46571	ERS227112_00564	NA	NA	NA	NA	NA	NA	NA	NA	NA	NA	NA	NA	NA	NA	NA	NA	NA	NA	NA	NA	NA	NA	NA	NA	NA	NA	NA	NA	NA
Clust1374	NA	0	0	0	0	0	3.2477	3.90582	NA	NA	NA	NA	NA	NA	NA	NA	NA	NA	BN373_00541	ERS227112_01919	NA	NA	NA	NA	NA	NA	NA	NA	NA	NA	NA	NA	NA	NA	NA	NA	NA	NA	NA	NA	NA	NA	NA	NA	NA	NA	NA	NA	NA
Clust1375	NA	0	0	0	0	0	3.35538	2.20455	NA	NA	NA	NA	NA	NA	NA	NA	NA	NA	BN373_26991	ERS227112_04563	NA	NA	NA	NA	NA	NA	NA	NA	NA	NA	NA	NA	NA	NA	NA	NA	NA	NA	NA	NA	NA	NA	NA	NA	NA	NA	NA	NA	NA
Clust1376	NA	0	0	0	0	0	3.69869	3.94267	NA	NA	NA	NA	NA	NA	NA	NA	NA	NA	BN373_49851	ERS227112_01840	NA	NA	NA	NA	NA	NA	NA	NA	NA	NA	NA	NA	NA	NA	NA	NA	NA	NA	NA	NA	NA	NA	NA	NA	NA	NA	NA	NA	NA
Clust1377	NA	0	0	0	0	0	3.40299	3.51581	NA	NA	NA	NA	NA	NA	NA	NA	NA	NA	BN373_38921	ERS227112_01405	NA	NA	NA	NA	NA	NA	NA	NA	NA	NA	NA	NA	NA	NA	NA	NA	NA	NA	NA	NA	NA	NA	NA	NA	NA	NA	NA	NA	NA
Clust1378	NA	0	0	0	0	0	3.08648	3.3289	NA	NA	NA	NA	NA	NA	NA	NA	NA	NA	BN373_38801	ERS227112_01417	NA	NA	NA	NA	NA	NA	NA	NA	NA	NA	NA	NA	NA	NA	NA	NA	NA	NA	NA	NA	NA	NA	NA	NA	NA	NA	NA	NA	NA
Clust1379	NA	0	0	0	0	0	3.04991	3.05788	NA	NA	NA	NA	NA	NA	NA	NA	NA	NA	BN373_12191	ERS227112_03079	NA	NA	NA	NA	NA	NA	NA	NA	NA	NA	NA	NA	NA	NA	NA	NA	NA	NA	NA	NA	NA	NA	NA	NA	NA	NA	NA	NA	NA
Clust1380	NA	0	0	0	0	0	3.06146	2.90961	NA	NA	NA	NA	NA	NA	NA	NA	NA	NA	BN373_34811	ERS227112_03757	NA	NA	NA	NA	NA	NA	NA	NA	NA	NA	NA	NA	NA	NA	NA	NA	NA	NA	NA	NA	NA	NA	NA	NA	NA	NA	NA	NA	NA
Clust1381	NA	0	0	0	0	0	3.28609	2.19591	NA	NA	NA	NA	NA	NA	NA	NA	NA	NA	BN373_22641	ERS227112_04983	NA	NA	NA	NA	NA	NA	NA	NA	NA	NA	NA	NA	NA	NA	NA	NA	NA	NA	NA	NA	NA	NA	NA	NA	NA	NA	NA	NA	NA
Clust1382	NA	0	0	0	0	0	3.30127	3.06805	NA	NA	NA	NA	NA	NA	NA	NA	NA	NA	BN373_12141	ERS227112_03074	NA	NA	NA	NA	NA	NA	NA	NA	NA	NA	NA	NA	NA	NA	NA	NA	NA	NA	NA	NA	NA	NA	NA	NA	NA	NA	NA	NA	NA
Clust1383	NA	0	0	0	0	0	3.66601	3.16373	NA	NA	NA	NA	NA	NA	NA	NA	NA	NA	BN373_12001	ERS227112_03060	NA	NA	NA	NA	NA	NA	NA	NA	NA	NA	NA	NA	NA	NA	NA	NA	NA	NA	NA	NA	NA	NA	NA	NA	NA	NA	NA	NA	NA
Clust1384	NA	0	0	0	0	0	3.22188	3.02569	NA	NA	NA	NA	NA	NA	NA	NA	NA	NA	BN373_21041	ERS227112_05136	NA	NA	NA	NA	NA	NA	NA	NA	NA	NA	NA	NA	NA	NA	NA	NA	NA	NA	NA	NA	NA	NA	NA	NA	NA	NA	NA	NA	NA
Clust1385	NA	0	0	0	0	0	3.0324	3.23585	NA	NA	NA	NA	NA	NA	NA	NA	NA	NA	BN373_11441	ERS227112_03007	NA	NA	NA	NA	NA	NA	NA	NA	NA	NA	NA	NA	NA	NA	NA	NA	NA	NA	NA	NA	NA	NA	NA	NA	NA	NA	NA	NA	NA
Clust1386	NA	0	0	0	0	0	3.74921	3.34035	NA	NA	NA	NA	NA	NA	NA	NA	NA	NA	BN373_07511	ERS227112_02613	NA	NA	NA	NA	NA	NA	NA	NA	NA	NA	NA	NA	NA	NA	NA	NA	NA	NA	NA	NA	NA	NA	NA	NA	NA	NA	NA	NA	NA
Clust1387	NA	0	0	0	0	0	3.44459	3.17735	NA	NA	NA	NA	NA	NA	NA	NA	NA	NA	BN373_48421	ERS227112_00373	NA	NA	NA	NA	NA	NA	NA	NA	NA	NA	NA	NA	NA	NA	NA	NA	NA	NA	NA	NA	NA	NA	NA	NA	NA	NA	NA	NA	NA
Clust1388	NA	0	0	0	0	0	3.18821	2.64092	NA	NA	NA	NA	NA	NA	NA	NA	NA	NA	BN373_04121	ERS227112_02259	NA	NA	NA	NA	NA	NA	NA	NA	NA	NA	NA	NA	NA	NA	NA	NA	NA	NA	NA	NA	NA	NA	NA	NA	NA	NA	NA	NA	NA
Clust1389	NA	0	0	0	0	0	3.34208	2.05088	NA	NA	NA	NA	NA	NA	NA	NA	NA	NA	BN373_26121	ERS227112_04643	NA	NA	NA	NA	NA	NA	NA	NA	NA	NA	NA	NA	NA	NA	NA	NA	NA	NA	NA	NA	NA	NA	NA	NA	NA	NA	NA	NA	NA
Clust1390	NA	0	0	0	0	0	2.7337	2.6341	NA	NA	NA	NA	NA	NA	NA	NA	NA	NA	BN373_20511	ERS227112_05190	NA	NA	NA	NA	NA	NA	NA	NA	NA	NA	NA	NA	NA	NA	NA	NA	NA	NA	NA	NA	NA	NA	NA	NA	NA	NA	NA	NA	NA
Clust1391	NA	0	0	0	0	0	3.84975	5.13444	NA	NA	NA	NA	NA	NA	NA	NA	NA	NA	BN373_03461	ERS227112_02192	NA	NA	NA	NA	NA	NA	NA	NA	NA	NA	NA	NA	NA	NA	NA	NA	NA	NA	NA	NA	NA	NA	NA	NA	NA	NA	NA	NA	NA
Clust1392	NA	0	0	0	0	0	3.17632	3.05403	NA	NA	NA	NA	NA	NA	NA	NA	NA	NA	BN373_36151	ERS227112_01687	NA	NA	NA	NA	NA	NA	NA	NA	NA	NA	NA	NA	NA	NA	NA	NA	NA	NA	NA	NA	NA	NA	NA	NA	NA	NA	NA	NA	NA
Clust1393	NA	0	0	0	0	0	4.07423	3.38157	NA	NA	NA	NA	NA	NA	NA	NA	NA	NA	BN373_31161	ERS227112_04070	NA	NA	NA	NA	NA	NA	NA	NA	NA	NA	NA	NA	NA	NA	NA	NA	NA	NA	NA	NA	NA	NA	NA	NA	NA	NA	NA	NA	NA
Clust1394	NA	0	0	0	0	0	2.79487	2.92443	NA	NA	NA	NA	NA	NA	NA	NA	NA	NA	BN373_09261	ERS227112_02791	NA	NA	NA	NA	NA	NA	NA	NA	NA	NA	NA	NA	NA	NA	NA	NA	NA	NA	NA	NA	NA	NA	NA	NA	NA	NA	NA	NA	NA
Clust1395	NA	0	0	0	0	0	2.9931	3.59618	NA	NA	NA	NA	NA	NA	NA	NA	NA	NA	BN373_10731	ERS227112_02933	NA	NA	NA	NA	NA	NA	NA	NA	NA	NA	NA	NA	NA	NA	NA	NA	NA	NA	NA	NA	NA	NA	NA	NA	NA	NA	NA	NA	NA
Clust1396	NA	0	0	0	0	0	2.9697	2.69505	NA	NA	NA	NA	NA	NA	NA	NA	NA	NA	BN373_14121	ERS227112_03284	NA	NA	NA	NA	NA	NA	NA	NA	NA	NA	NA	NA	NA	NA	NA	NA	NA	NA	NA	NA	NA	NA	NA	NA	NA	NA	NA	NA	NA
Clust1397	NA	0	0	0	0	0	3.25897	3.03004	NA	NA	NA	NA	NA	NA	NA	NA	NA	NA	BN373_17781	ERS227112_03624	NA	NA	NA	NA	NA	NA	NA	NA	NA	NA	NA	NA	NA	NA	NA	NA	NA	NA	NA	NA	NA	NA	NA	NA	NA	NA	NA	NA	NA
Clust1398	NA	0	0	0	0	0	2.87707	3.35218	NA	NA	NA	NA	NA	NA	NA	NA	NA	NA	BN373_09091	ERS227112_02774	NA	NA	NA	NA	NA	NA	NA	NA	NA	NA	NA	NA	NA	NA	NA	NA	NA	NA	NA	NA	NA	NA	NA	NA	NA	NA	NA	NA	NA
Clust1399	NA	0	0	0	0	0	3.26841	2.92402	NA	NA	NA	NA	NA	NA	NA	NA	NA	NA	BN373_20541	ERS227112_05187	NA	NA	NA	NA	NA	NA	NA	NA	NA	NA	NA	NA	NA	NA	NA	NA	NA	NA	NA	NA	NA	NA	NA	NA	NA	NA	NA	NA	NA
Clust1400	NA	0	0	0	0	0	2.83947	3.4097	NA	NA	NA	NA	NA	NA	NA	NA	NA	NA	BN373_37041	ERS227112_01589	NA	NA	NA	NA	NA	NA	NA	NA	NA	NA	NA	NA	NA	NA	NA	NA	NA	NA	NA	NA	NA	NA	NA	NA	NA	NA	NA	NA	NA
Clust1401	NA	0	0	0	0	0	2.33412	1.86829	NA	NA	NA	NA	NA	NA	NA	NA	NA	NA	BN373_24951	ERS227112_04758	NA	NA	NA	NA	NA	NA	NA	NA	NA	NA	NA	NA	NA	NA	NA	NA	NA	NA	NA	NA	NA	NA	NA	NA	NA	NA	NA	NA	NA
Clust1402	NA	0	0	0	0	0	4.02919	3.53782	NA	NA	NA	NA	NA	NA	NA	NA	NA	NA	BN373_30881	ERS227112_04095	NA	NA	NA	NA	NA	NA	NA	NA	NA	NA	NA	NA	NA	NA	NA	NA	NA	NA	NA	NA	NA	NA	NA	NA	NA	NA	NA	NA	NA
Clust1403	NA	0	0	0	0	0	2.87124	2.8609	NA	NA	NA	NA	NA	NA	NA	NA	NA	NA	BN373_16251	ERS227112_03491	NA	NA	NA	NA	NA	NA	NA	NA	NA	NA	NA	NA	NA	NA	NA	NA	NA	NA	NA	NA	NA	NA	NA	NA	NA	NA	NA	NA	NA
Clust1404	NA	0	0	0	0	0	3.36904	2.70166	NA	NA	NA	NA	NA	NA	NA	NA	NA	NA	BN373_22621	ERS227112_04985	NA	NA	NA	NA	NA	NA	NA	NA	NA	NA	NA	NA	NA	NA	NA	NA	NA	NA	NA	NA	NA	NA	NA	NA	NA	NA	NA	NA	NA
Clust1405	NA	0	0	0	0	0	3.16018	2.96	NA	NA	NA	NA	NA	NA	NA	NA	NA	NA	BN373_35811	ERS227112_01716	NA	NA	NA	NA	NA	NA	NA	NA	NA	NA	NA	NA	NA	NA	NA	NA	NA	NA	NA	NA	NA	NA	NA	NA	NA	NA	NA	NA	NA
Clust1406	NA	0	0	0	0	0	3.41652	2.77741	NA	NA	NA	NA	NA	NA	NA	NA	NA	NA	BN373_31461	ERS227112_04037	NA	NA	NA	NA	NA	NA	NA	NA	NA	NA	NA	NA	NA	NA	NA	NA	NA	NA	NA	NA	NA	NA	NA	NA	NA	NA	NA	NA	NA
Clust1407	NA	0	0	0	0	0	2.91231	3.01969	NA	NA	NA	NA	NA	NA	NA	NA	NA	NA	BN373_03041	ERS227112_02167	NA	NA	NA	NA	NA	NA	NA	NA	NA	NA	NA	NA	NA	NA	NA	NA	NA	NA	NA	NA	NA	NA	NA	NA	NA	NA	NA	NA	NA
Clust1408	NA	0	0	0	0	0	2.77917	2.65321	NA	NA	NA	NA	NA	NA	NA	NA	NA	NA	BN373_23791	ERS227112_04858	NA	NA	NA	NA	NA	NA	NA	NA	NA	NA	NA	NA	NA	NA	NA	NA	NA	NA	NA	NA	NA	NA	NA	NA	NA	NA	NA	NA	NA
Clust1409	NA	0	0	0	0	0	3.19461	2.87076	NA	NA	NA	NA	NA	NA	NA	NA	NA	NA	BN373_11141	ERS227112_02981	NA	NA	NA	NA	NA	NA	NA	NA	NA	NA	NA	NA	NA	NA	NA	NA	NA	NA	NA	NA	NA	NA	NA	NA	NA	NA	NA	NA	NA
Clust1410	NA	0	0	0	0	0	3.41326	4.34358	NA	NA	NA	NA	NA	NA	NA	NA	NA	NA	BN373_22021	ERS227112_05046	NA	NA	NA	NA	NA	NA	NA	NA	NA	NA	NA	NA	NA	NA	NA	NA	NA	NA	NA	NA	NA	NA	NA	NA	NA	NA	NA	NA	NA
Clust1411	NA	0	0	0	0	0	2.31667	2.73265	NA	NA	NA	NA	NA	NA	NA	NA	NA	NA	BN373_27561	ERS227112_04503	NA	NA	NA	NA	NA	NA	NA	NA	NA	NA	NA	NA	NA	NA	NA	NA	NA	NA	NA	NA	NA	NA	NA	NA	NA	NA	NA	NA	NA
Clust1412	NA	0	0	0	0	0	2.81117	3.31105	NA	NA	NA	NA	NA	NA	NA	NA	NA	NA	BN373_07951	ERS227112_02657	NA	NA	NA	NA	NA	NA	NA	NA	NA	NA	NA	NA	NA	NA	NA	NA	NA	NA	NA	NA	NA	NA	NA	NA	NA	NA	NA	NA	NA
Clust1413	NA	0	0	0	0	0	2.77702	3.03294	NA	NA	NA	NA	NA	NA	NA	NA	NA	NA	BN373_37931	ERS227112_01511	NA	NA	NA	NA	NA	NA	NA	NA	NA	NA	NA	NA	NA	NA	NA	NA	NA	NA	NA	NA	NA	NA	NA	NA	NA	NA	NA	NA	NA
Clust1414	NA	0	0	0	0	0	3.83828	5.03932	NA	NA	NA	NA	NA	NA	NA	NA	NA	NA	BN373_08391	ERS227112_02702	NA	NA	NA	NA	NA	NA	NA	NA	NA	NA	NA	NA	NA	NA	NA	NA	NA	NA	NA	NA	NA	NA	NA	NA	NA	NA	NA	NA	NA
Clust1415	NA	0	0	0	0	0	3.38635	2.40605	NA	NA	NA	NA	NA	NA	NA	NA	NA	NA	BN373_19891	ERS227112_05243	NA	NA	NA	NA	NA	NA	NA	NA	NA	NA	NA	NA	NA	NA	NA	NA	NA	NA	NA	NA	NA	NA	NA	NA	NA	NA	NA	NA	NA
Clust1416	NA	0	0	0	0	0	2.89816	3.24753	NA	NA	NA	NA	NA	NA	NA	NA	NA	NA	BN373_13591	ERS227112_03231	NA	NA	NA	NA	NA	NA	NA	NA	NA	NA	NA	NA	NA	NA	NA	NA	NA	NA	NA	NA	NA	NA	NA	NA	NA	NA	NA	NA	NA
Clust1417	NA	0	0	0	0	0	2.81132	2.29137	NA	NA	NA	NA	NA	NA	NA	NA	NA	NA	BN373_19121	ERS227112_05442	NA	NA	NA	NA	NA	NA	NA	NA	NA	NA	NA	NA	NA	NA	NA	NA	NA	NA	NA	NA	NA	NA	NA	NA	NA	NA	NA	NA	NA
Clust1418	NA	0	0	0	0	0	3.43172	3.79949	NA	NA	NA	NA	NA	NA	NA	NA	NA	NA	BN373_46581	ERS227112_00563	NA	NA	NA	NA	NA	NA	NA	NA	NA	NA	NA	NA	NA	NA	NA	NA	NA	NA	NA	NA	NA	NA	NA	NA	NA	NA	NA	NA	NA
Clust1419	NA	0	0	0	0	0	2.92397	2.49712	NA	NA	NA	NA	NA	NA	NA	NA	NA	NA	BN373_22631	ERS227112_04984	NA	NA	NA	NA	NA	NA	NA	NA	NA	NA	NA	NA	NA	NA	NA	NA	NA	NA	NA	NA	NA	NA	NA	NA	NA	NA	NA	NA	NA
Clust1420	NA	0	0	0	0	0	3.13376	2.86509	NA	NA	NA	NA	NA	NA	NA	NA	NA	NA	BN373_07231	ERS227112_02579	NA	NA	NA	NA	NA	NA	NA	NA	NA	NA	NA	NA	NA	NA	NA	NA	NA	NA	NA	NA	NA	NA	NA	NA	NA	NA	NA	NA	NA
Clust1421	NA	0	0	0	0	0	2.92584	3.53641	NA	NA	NA	NA	NA	NA	NA	NA	NA	NA	BN373_08711	ERS227112_02733	NA	NA	NA	NA	NA	NA	NA	NA	NA	NA	NA	NA	NA	NA	NA	NA	NA	NA	NA	NA	NA	NA	NA	NA	NA	NA	NA	NA	NA
Clust1422	NA	0	0	0	0	0	4.01797	4.08645	NA	NA	NA	NA	NA	NA	NA	NA	NA	NA	BN373_05421	ERS227112_02391	NA	NA	NA	NA	NA	NA	NA	NA	NA	NA	NA	NA	NA	NA	NA	NA	NA	NA	NA	NA	NA	NA	NA	NA	NA	NA	NA	NA	NA
Clust1423	NA	0	0	0	0	0	3.28205	2.72442	NA	NA	NA	NA	NA	NA	NA	NA	NA	NA	BN373_22441	ERS227112_05004	NA	NA	NA	NA	NA	NA	NA	NA	NA	NA	NA	NA	NA	NA	NA	NA	NA	NA	NA	NA	NA	NA	NA	NA	NA	NA	NA	NA	NA
Clust1424	NA	0	0	0	0	0	3.35357	3.42936	NA	NA	NA	NA	NA	NA	NA	NA	NA	NA	BN373_12071	ERS227112_03067	NA	NA	NA	NA	NA	NA	NA	NA	NA	NA	NA	NA	NA	NA	NA	NA	NA	NA	NA	NA	NA	NA	NA	NA	NA	NA	NA	NA	NA
Clust1425	NA	0	0	0	0	0	3.30725	3.62217	NA	NA	NA	NA	NA	NA	NA	NA	NA	NA	BN373_04481	ERS227112_02298	NA	NA	NA	NA	NA	NA	NA	NA	NA	NA	NA	NA	NA	NA	NA	NA	NA	NA	NA	NA	NA	NA	NA	NA	NA	NA	NA	NA	NA
Clust1426	NA	0	0	0	0	0	3.5215	3.27462	NA	NA	NA	NA	NA	NA	NA	NA	NA	NA	BN373_39821	ERS227112_01350	NA	NA	NA	NA	NA	NA	NA	NA	NA	NA	NA	NA	NA	NA	NA	NA	NA	NA	NA	NA	NA	NA	NA	NA	NA	NA	NA	NA	NA
Clust1427	NA	0	0	0	0	0	2.94952	1.84707	NA	NA	NA	NA	NA	NA	NA	NA	NA	NA	BN373_19511	ERS227112_05284	NA	NA	NA	NA	NA	NA	NA	NA	NA	NA	NA	NA	NA	NA	NA	NA	NA	NA	NA	NA	NA	NA	NA	NA	NA	NA	NA	NA	NA
Clust1428	NA	0	0	0	0	0	3.69525	3.30166	NA	NA	NA	NA	NA	NA	NA	NA	NA	NA	BN373_32261	ERS227112_03960	NA	NA	NA	NA	NA	NA	NA	NA	NA	NA	NA	NA	NA	NA	NA	NA	NA	NA	NA	NA	NA	NA	NA	NA	NA	NA	NA	NA	NA
Clust1429	NA	0	0	0	0	0	2.36498	2.60253	NA	NA	NA	NA	NA	NA	NA	NA	NA	NA	BN373_20521	ERS227112_05189	NA	NA	NA	NA	NA	NA	NA	NA	NA	NA	NA	NA	NA	NA	NA	NA	NA	NA	NA	NA	NA	NA	NA	NA	NA	NA	NA	NA	NA
Clust1430	NA	0	0	0	0	0	2.81012	2.20793	NA	NA	NA	NA	NA	NA	NA	NA	NA	NA	BN373_22741	ERS227112_04974	NA	NA	NA	NA	NA	NA	NA	NA	NA	NA	NA	NA	NA	NA	NA	NA	NA	NA	NA	NA	NA	NA	NA	NA	NA	NA	NA	NA	NA
Clust1431	NA	0	0	0	0	0	3.08344	2.20455	NA	NA	NA	NA	NA	NA	NA	NA	NA	NA	BN373_27141	ERS227112_04548	NA	NA	NA	NA	NA	NA	NA	NA	NA	NA	NA	NA	NA	NA	NA	NA	NA	NA	NA	NA	NA	NA	NA	NA	NA	NA	NA	NA	NA
Clust1432	NA	0	0	0	0	0	2.77908	2.62406	NA	NA	NA	NA	NA	NA	NA	NA	NA	NA	BN373_45391	ERS227112_00678	NA	NA	NA	NA	NA	NA	NA	NA	NA	NA	NA	NA	NA	NA	NA	NA	NA	NA	NA	NA	NA	NA	NA	NA	NA	NA	NA	NA	NA
Clust1433	NA	0	0	0	0	0	2.76122	3.06524	NA	NA	NA	NA	NA	NA	NA	NA	NA	NA	BN373_11501	ERS227112_03013	NA	NA	NA	NA	NA	NA	NA	NA	NA	NA	NA	NA	NA	NA	NA	NA	NA	NA	NA	NA	NA	NA	NA	NA	NA	NA	NA	NA	NA
Clust1434	NA	0	0	0	0	0	3.92778	4.84824	NA	NA	NA	NA	NA	NA	NA	NA	NA	NA	BN373_48271	ERS227112_00388	NA	NA	NA	NA	NA	NA	NA	NA	NA	NA	NA	NA	NA	NA	NA	NA	NA	NA	NA	NA	NA	NA	NA	NA	NA	NA	NA	NA	NA
Clust1435	NA	0	0	0	0	0	4.08598	4.39748	NA	NA	NA	NA	NA	NA	NA	NA	NA	NA	BN373_24771	ERS227112_04776	NA	NA	NA	NA	NA	NA	NA	NA	NA	NA	NA	NA	NA	NA	NA	NA	NA	NA	NA	NA	NA	NA	NA	NA	NA	NA	NA	NA	NA
Clust1436	NA	0	0	0	0	0	3.20249	4.07647	NA	NA	NA	NA	NA	NA	NA	NA	NA	NA	BN373_00821	ERS227112_01948	NA	NA	NA	NA	NA	NA	NA	NA	NA	NA	NA	NA	NA	NA	NA	NA	NA	NA	NA	NA	NA	NA	NA	NA	NA	NA	NA	NA	NA
Clust1437	NA	0	0	0	0	0	3.28273	3.73464	NA	NA	NA	NA	NA	NA	NA	NA	NA	NA	BN373_09211	ERS227112_02786	NA	NA	NA	NA	NA	NA	NA	NA	NA	NA	NA	NA	NA	NA	NA	NA	NA	NA	NA	NA	NA	NA	NA	NA	NA	NA	NA	NA	NA
Clust1438	NA	0	0	0	0	0	2.52503	3.3221	NA	NA	NA	NA	NA	NA	NA	NA	NA	NA	BN373_02611	ERS227112_02126	NA	NA	NA	NA	NA	NA	NA	NA	NA	NA	NA	NA	NA	NA	NA	NA	NA	NA	NA	NA	NA	NA	NA	NA	NA	NA	NA	NA	NA
Clust1439	NA	0	0	0	0	0	2.90599	3.45249	NA	NA	NA	NA	NA	NA	NA	NA	NA	NA	BN373_09161	ERS227112_02781	NA	NA	NA	NA	NA	NA	NA	NA	NA	NA	NA	NA	NA	NA	NA	NA	NA	NA	NA	NA	NA	NA	NA	NA	NA	NA	NA	NA	NA
Clust1440	NA	0	0	0	0	0	2.85051	2.65467	NA	NA	NA	NA	NA	NA	NA	NA	NA	NA	BN373_11031	ERS227112_02962	NA	NA	NA	NA	NA	NA	NA	NA	NA	NA	NA	NA	NA	NA	NA	NA	NA	NA	NA	NA	NA	NA	NA	NA	NA	NA	NA	NA	NA
Clust1441	NA	0	0	0	0	0	2.6574	2.04775	NA	NA	NA	NA	NA	NA	NA	NA	NA	NA	BN373_19311	ERS227112_05355	NA	NA	NA	NA	NA	NA	NA	NA	NA	NA	NA	NA	NA	NA	NA	NA	NA	NA	NA	NA	NA	NA	NA	NA	NA	NA	NA	NA	NA
Clust1442	NA	0	0	0	0	0	2.85061	2.83741	NA	NA	NA	NA	NA	NA	NA	NA	NA	NA	BN373_11431	ERS227112_03006	NA	NA	NA	NA	NA	NA	NA	NA	NA	NA	NA	NA	NA	NA	NA	NA	NA	NA	NA	NA	NA	NA	NA	NA	NA	NA	NA	NA	NA
Clust1443	NA	0	0	0	0	0	3.05752	2.63051	NA	NA	NA	NA	NA	NA	NA	NA	NA	NA	BN373_45531	ERS227112_00664	NA	NA	NA	NA	NA	NA	NA	NA	NA	NA	NA	NA	NA	NA	NA	NA	NA	NA	NA	NA	NA	NA	NA	NA	NA	NA	NA	NA	NA
Clust1444	NA	0	0	0	0	0	3.37307	2.27437	NA	NA	NA	NA	NA	NA	NA	NA	NA	NA	BN373_23851	ERS227112_04854	NA	NA	NA	NA	NA	NA	NA	NA	NA	NA	NA	NA	NA	NA	NA	NA	NA	NA	NA	NA	NA	NA	NA	NA	NA	NA	NA	NA	NA
Clust1445	NA	0	0	0	0	0	2.33281	2.71073	NA	NA	NA	NA	NA	NA	NA	NA	NA	NA	BN373_37071	ERS227112_01586	NA	NA	NA	NA	NA	NA	NA	NA	NA	NA	NA	NA	NA	NA	NA	NA	NA	NA	NA	NA	NA	NA	NA	NA	NA	NA	NA	NA	NA
Clust1446	NA	0	0	0	0	0	4.40608	5.53037	NA	NA	NA	NA	NA	NA	NA	NA	NA	NA	BN373_05591	ERS227112_02407	NA	NA	NA	NA	NA	NA	NA	NA	NA	NA	NA	NA	NA	NA	NA	NA	NA	NA	NA	NA	NA	NA	NA	NA	NA	NA	NA	NA	NA
Clust1447	NA	0	0	0	0	0	3.06066	3.10611	NA	NA	NA	NA	NA	NA	NA	NA	NA	NA	BN373_12031	ERS227112_03063	NA	NA	NA	NA	NA	NA	NA	NA	NA	NA	NA	NA	NA	NA	NA	NA	NA	NA	NA	NA	NA	NA	NA	NA	NA	NA	NA	NA	NA
Clust1448	NA	0	0	0	0	0	3.05089	2.19764	NA	NA	NA	NA	NA	NA	NA	NA	NA	NA	BN373_23251	ERS227112_04916	NA	NA	NA	NA	NA	NA	NA	NA	NA	NA	NA	NA	NA	NA	NA	NA	NA	NA	NA	NA	NA	NA	NA	NA	NA	NA	NA	NA	NA
Clust1449	NA	0	0	0	0	0	3.49052	3.38569	NA	NA	NA	NA	NA	NA	NA	NA	NA	NA	BN373_12061	ERS227112_03066	NA	NA	NA	NA	NA	NA	NA	NA	NA	NA	NA	NA	NA	NA	NA	NA	NA	NA	NA	NA	NA	NA	NA	NA	NA	NA	NA	NA	NA
Clust1450	NA	0	0	0	0	0	3.27523	3.14319	NA	NA	NA	NA	NA	NA	NA	NA	NA	NA	BN373_03551	ERS227112_02201	NA	NA	NA	NA	NA	NA	NA	NA	NA	NA	NA	NA	NA	NA	NA	NA	NA	NA	NA	NA	NA	NA	NA	NA	NA	NA	NA	NA	NA
Clust1451	NA	0	0	0	0	0	3.68404	2.25502	NA	NA	NA	NA	NA	NA	NA	NA	NA	NA	BN373_26251	ERS227112_04636	NA	NA	NA	NA	NA	NA	NA	NA	NA	NA	NA	NA	NA	NA	NA	NA	NA	NA	NA	NA	NA	NA	NA	NA	NA	NA	NA	NA	NA
Clust1452	NA	0	0	0	0	0	NA	NA	3.53494	4.30883	NA	NA	NA	NA	NA	NA	NA	NA	NA	NA	EC958_0424	NCTC13441_03690	NA	NA	NA	NA	NA	NA	NA	NA	NA	NA	NA	NA	NA	NA	NA	NA	NA	NA	NA	NA	NA	NA	NA	NA	NA	NA	NA
Clust1453	NA	0	0	0	0	0	NA	NA	3.76489	3.26754	NA	NA	NA	NA	NA	NA	NA	NA	NA	NA	EC958_4507	NCTC13441_04435	NA	NA	NA	NA	NA	NA	NA	NA	NA	NA	NA	NA	NA	NA	NA	NA	NA	NA	NA	NA	NA	NA	NA	NA	NA	NA	NA
Clust1454	NA	0	0	0	0	0	NA	NA	4.53081	4.35854	NA	NA	NA	NA	NA	NA	NA	NA	NA	NA	EC958_0830	NCTC13441_03280	NA	NA	NA	NA	NA	NA	NA	NA	NA	NA	NA	NA	NA	NA	NA	NA	NA	NA	NA	NA	NA	NA	NA	NA	NA	NA	NA
Clust1455	NA	0	0	0	0	0	NA	NA	3.24126	3.1087	NA	NA	NA	NA	NA	NA	NA	NA	NA	NA	EC958_2333	NCTC13441_01735	NA	NA	NA	NA	NA	NA	NA	NA	NA	NA	NA	NA	NA	NA	NA	NA	NA	NA	NA	NA	NA	NA	NA	NA	NA	NA	NA
Clust1456	NA	0	0	0	0	0	NA	NA	3.0208	2.15384	NA	NA	NA	NA	NA	NA	NA	NA	NA	NA	EC958_1470	NCTC13441_02640	NA	NA	NA	NA	NA	NA	NA	NA	NA	NA	NA	NA	NA	NA	NA	NA	NA	NA	NA	NA	NA	NA	NA	NA	NA	NA	NA
Clust1457	NA	0	0	0	0	0	NA	NA	3.52676	3.48566	NA	NA	NA	NA	NA	NA	NA	NA	NA	NA	EC958_4109	NCTC13441_04880	NA	NA	NA	NA	NA	NA	NA	NA	NA	NA	NA	NA	NA	NA	NA	NA	NA	NA	NA	NA	NA	NA	NA	NA	NA	NA	NA
Clust1458	NA	0	0	0	0	0	NA	NA	3.67387	3.48333	NA	NA	NA	NA	NA	NA	NA	NA	NA	NA	EC958_1561	NCTC13441_02537	NA	NA	NA	NA	NA	NA	NA	NA	NA	NA	NA	NA	NA	NA	NA	NA	NA	NA	NA	NA	NA	NA	NA	NA	NA	NA	NA
Clust1459	NA	0	0	0	0	0	NA	NA	3.58515	1.72944	NA	NA	NA	NA	NA	NA	NA	NA	NA	NA	EC958_3829	NCTC13441_00264	NA	NA	NA	NA	NA	NA	NA	NA	NA	NA	NA	NA	NA	NA	NA	NA	NA	NA	NA	NA	NA	NA	NA	NA	NA	NA	NA
Clust1460	NA	0	0	0	0	0	NA	NA	3.36564	3.37286	NA	NA	NA	NA	NA	NA	NA	NA	NA	NA	EC958_0392	NCTC13441_03724	NA	NA	NA	NA	NA	NA	NA	NA	NA	NA	NA	NA	NA	NA	NA	NA	NA	NA	NA	NA	NA	NA	NA	NA	NA	NA	NA
Clust1461	NA	0	0	0	0	0	NA	NA	1.53013	4.46244	NA	NA	NA	NA	NA	NA	NA	NA	NA	NA	EC958_2136	NCTC13441_01966	NA	NA	NA	NA	NA	NA	NA	NA	NA	NA	NA	NA	NA	NA	NA	NA	NA	NA	NA	NA	NA	NA	NA	NA	NA	NA	NA
Clust1462	NA	0	0	0	0	0	NA	NA	-0.91758	2.89771	NA	NA	NA	NA	NA	NA	NA	NA	NA	NA	EC958_2374	NCTC13441_01679	NA	NA	NA	NA	NA	NA	NA	NA	NA	NA	NA	NA	NA	NA	NA	NA	NA	NA	NA	NA	NA	NA	NA	NA	NA	NA	NA
Clust1463	NA	0	0	0	0	0	NA	NA	3.45652	2.13847	NA	NA	NA	NA	NA	NA	NA	NA	NA	NA	EC958_1503	NCTC13441_02606	NA	NA	NA	NA	NA	NA	NA	NA	NA	NA	NA	NA	NA	NA	NA	NA	NA	NA	NA	NA	NA	NA	NA	NA	NA	NA	NA
Clust1464	NA	0	0	0	0	0	NA	NA	4.45802	4.70106	NA	NA	NA	NA	NA	NA	NA	NA	NA	NA	EC958_4694	NCTC13441_04246	NA	NA	NA	NA	NA	NA	NA	NA	NA	NA	NA	NA	NA	NA	NA	NA	NA	NA	NA	NA	NA	NA	NA	NA	NA	NA	NA
Clust1465	NA	0	0	0	0	0	NA	NA	4.15255	4.89366	NA	NA	NA	NA	NA	NA	NA	NA	NA	NA	EC958_4608	NCTC13441_04337	NA	NA	NA	NA	NA	NA	NA	NA	NA	NA	NA	NA	NA	NA	NA	NA	NA	NA	NA	NA	NA	NA	NA	NA	NA	NA	NA
Clust1466	NA	0	0	0	0	0	NA	NA	2.42274	2.10828	NA	NA	NA	NA	NA	NA	NA	NA	NA	NA	EC958_1504	NCTC13441_02605	NA	NA	NA	NA	NA	NA	NA	NA	NA	NA	NA	NA	NA	NA	NA	NA	NA	NA	NA	NA	NA	NA	NA	NA	NA	NA	NA
Clust1467	NA	0	0	0	0	0	NA	NA	3.54823	3.78516	NA	NA	NA	NA	NA	NA	NA	NA	NA	NA	EC958_3270	NCTC13441_00764	NA	NA	NA	NA	NA	NA	NA	NA	NA	NA	NA	NA	NA	NA	NA	NA	NA	NA	NA	NA	NA	NA	NA	NA	NA	NA	NA
Clust1468	NA	0	0	0	0	0	NA	NA	2.69666	3.1066	NA	NA	NA	NA	NA	NA	NA	NA	NA	NA	EC958_0079	NCTC13441_04047	NA	NA	NA	NA	NA	NA	NA	NA	NA	NA	NA	NA	NA	NA	NA	NA	NA	NA	NA	NA	NA	NA	NA	NA	NA	NA	NA
Clust1469	NA	0	0	0	0	0	NA	NA	2.73806	3.10497	NA	NA	NA	NA	NA	NA	NA	NA	NA	NA	EC958_2279	NCTC13441_01794	NA	NA	NA	NA	NA	NA	NA	NA	NA	NA	NA	NA	NA	NA	NA	NA	NA	NA	NA	NA	NA	NA	NA	NA	NA	NA	NA
Clust1470	NA	0	0	0	0	0	NA	NA	4.54244	5.06623	NA	NA	NA	NA	NA	NA	NA	NA	NA	NA	EC958_1447	NCTC13441_02669	NA	NA	NA	NA	NA	NA	NA	NA	NA	NA	NA	NA	NA	NA	NA	NA	NA	NA	NA	NA	NA	NA	NA	NA	NA	NA	NA
Clust1471	NA	0	0	0	0	0	NA	NA	4.68101	5.42507	NA	NA	NA	NA	NA	NA	NA	NA	NA	NA	EC958_0847	NCTC13441_03263	NA	NA	NA	NA	NA	NA	NA	NA	NA	NA	NA	NA	NA	NA	NA	NA	NA	NA	NA	NA	NA	NA	NA	NA	NA	NA	NA
Clust1472	NA	0	0	0	0	0	NA	NA	3.06742	3.49434	NA	NA	NA	NA	NA	NA	NA	NA	NA	NA	EC958_1533	NCTC13441_02576	NA	NA	NA	NA	NA	NA	NA	NA	NA	NA	NA	NA	NA	NA	NA	NA	NA	NA	NA	NA	NA	NA	NA	NA	NA	NA	NA
Clust1473	NA	0	0	0	0	0	NA	NA	3.84067	4.75133	NA	NA	NA	NA	NA	NA	NA	NA	NA	NA	EC958_0442	NCTC13441_03672	NA	NA	NA	NA	NA	NA	NA	NA	NA	NA	NA	NA	NA	NA	NA	NA	NA	NA	NA	NA	NA	NA	NA	NA	NA	NA	NA
Clust1474	NA	0	0	0	0	0	NA	NA	2.73558	3.09956	NA	NA	NA	NA	NA	NA	NA	NA	NA	NA	EC958_2954	NCTC13441_01092	NA	NA	NA	NA	NA	NA	NA	NA	NA	NA	NA	NA	NA	NA	NA	NA	NA	NA	NA	NA	NA	NA	NA	NA	NA	NA	NA
Clust1475	NA	0	0	0	0	0	NA	NA	4.29259	3.91007	NA	NA	NA	NA	NA	NA	NA	NA	NA	NA	EC958_1349	NCTC13441_02761	NA	NA	NA	NA	NA	NA	NA	NA	NA	NA	NA	NA	NA	NA	NA	NA	NA	NA	NA	NA	NA	NA	NA	NA	NA	NA	NA
Clust1476	NA	0	0	0	0	0	NA	NA	3.9692	3.27466	NA	NA	NA	NA	NA	NA	NA	NA	NA	NA	EC958_1459	NCTC13441_02652	NA	NA	NA	NA	NA	NA	NA	NA	NA	NA	NA	NA	NA	NA	NA	NA	NA	NA	NA	NA	NA	NA	NA	NA	NA	NA	NA
Clust1477	NA	0	0	0	0	0	NA	NA	2.8613	2.88821	NA	NA	NA	NA	NA	NA	NA	NA	NA	NA	EC958_4522	NCTC13441_04420	NA	NA	NA	NA	NA	NA	NA	NA	NA	NA	NA	NA	NA	NA	NA	NA	NA	NA	NA	NA	NA	NA	NA	NA	NA	NA	NA
Clust1478	NA	0	0	0	0	0	NA	NA	4.136	5.16702	NA	NA	NA	NA	NA	NA	NA	NA	NA	NA	EC958_4074	NCTC13441_00016	NA	NA	NA	NA	NA	NA	NA	NA	NA	NA	NA	NA	NA	NA	NA	NA	NA	NA	NA	NA	NA	NA	NA	NA	NA	NA	NA
Clust1479	NA	0	0	0	0	0	NA	NA	4.59946	5.12604	NA	NA	NA	NA	NA	NA	NA	NA	NA	NA	EC958_3258	NCTC13441_00779	NA	NA	NA	NA	NA	NA	NA	NA	NA	NA	NA	NA	NA	NA	NA	NA	NA	NA	NA	NA	NA	NA	NA	NA	NA	NA	NA
Clust1480	NA	0	0	0	0	0	NA	NA	3.73216	3.49946	NA	NA	NA	NA	NA	NA	NA	NA	NA	NA	EC958_3338	NCTC13441_04990	NA	NA	NA	NA	NA	NA	NA	NA	NA	NA	NA	NA	NA	NA	NA	NA	NA	NA	NA	NA	NA	NA	NA	NA	NA	NA	NA
Clust1481	NA	0	0	0	0	0	NA	NA	3.26373	3.67606	NA	NA	NA	NA	NA	NA	NA	NA	NA	NA	EC958_3197	NCTC13441_00838	NA	NA	NA	NA	NA	NA	NA	NA	NA	NA	NA	NA	NA	NA	NA	NA	NA	NA	NA	NA	NA	NA	NA	NA	NA	NA	NA
Clust1482	NA	0	0	0	0	0	NA	NA	4.27205	4.46608	NA	NA	NA	NA	NA	NA	NA	NA	NA	NA	EC958_3092	NCTC13441_00949	NA	NA	NA	NA	NA	NA	NA	NA	NA	NA	NA	NA	NA	NA	NA	NA	NA	NA	NA	NA	NA	NA	NA	NA	NA	NA	NA
Clust1483	NA	0	0	0	0	0	NA	NA	2.39356	3.20784	NA	NA	NA	NA	NA	NA	NA	NA	NA	NA	EC958_4833	NCTC13441_01722	NA	NA	NA	NA	NA	NA	NA	NA	NA	NA	NA	NA	NA	NA	NA	NA	NA	NA	NA	NA	NA	NA	NA	NA	NA	NA	NA
Clust1484	NA	0	0	0	0	0	NA	NA	0.967354	2.55132	NA	NA	NA	NA	NA	NA	NA	NA	NA	NA	EC958_3009	NCTC13441_01034	NA	NA	NA	NA	NA	NA	NA	NA	NA	NA	NA	NA	NA	NA	NA	NA	NA	NA	NA	NA	NA	NA	NA	NA	NA	NA	NA
Clust1485	NA	0	0	0	0	0	NA	NA	4.56972	4.20628	NA	NA	NA	NA	NA	NA	NA	NA	NA	NA	EC958_3294	NCTC13441_04943	NA	NA	NA	NA	NA	NA	NA	NA	NA	NA	NA	NA	NA	NA	NA	NA	NA	NA	NA	NA	NA	NA	NA	NA	NA	NA	NA
Clust1486	NA	0	0	0	0	0	NA	NA	4.67564	4.06949	NA	NA	NA	NA	NA	NA	NA	NA	NA	NA	EC958_4878	NCTC13441_02760	NA	NA	NA	NA	NA	NA	NA	NA	NA	NA	NA	NA	NA	NA	NA	NA	NA	NA	NA	NA	NA	NA	NA	NA	NA	NA	NA
Clust1487	NA	0	0	0	0	0	NA	NA	4.21341	4.36732	NA	NA	NA	NA	NA	NA	NA	NA	NA	NA	EC958_4614	NCTC13441_04330	NA	NA	NA	NA	NA	NA	NA	NA	NA	NA	NA	NA	NA	NA	NA	NA	NA	NA	NA	NA	NA	NA	NA	NA	NA	NA	NA
Clust1488	NA	0	0	0	0	0	NA	NA	3.55887	3.94041	NA	NA	NA	NA	NA	NA	NA	NA	NA	NA	EC958_4312	NCTC13441_04669	NA	NA	NA	NA	NA	NA	NA	NA	NA	NA	NA	NA	NA	NA	NA	NA	NA	NA	NA	NA	NA	NA	NA	NA	NA	NA	NA
Clust1489	NA	0	0	0	0	0	NA	NA	3.22902	2.9457	NA	NA	NA	NA	NA	NA	NA	NA	NA	NA	EC958_4514	NCTC13441_04428	NA	NA	NA	NA	NA	NA	NA	NA	NA	NA	NA	NA	NA	NA	NA	NA	NA	NA	NA	NA	NA	NA	NA	NA	NA	NA	NA
Clust1490	NA	0	0	0	0	0	NA	NA	3.61488	3.32151	NA	NA	NA	NA	NA	NA	NA	NA	NA	NA	EC958_4510	NCTC13441_04432	NA	NA	NA	NA	NA	NA	NA	NA	NA	NA	NA	NA	NA	NA	NA	NA	NA	NA	NA	NA	NA	NA	NA	NA	NA	NA	NA
Clust1491	NA	0	0	0	0	0	NA	NA	4.03758	4.58901	NA	NA	NA	NA	NA	NA	NA	NA	NA	NA	EC958_3410	NCTC13441_00689	NA	NA	NA	NA	NA	NA	NA	NA	NA	NA	NA	NA	NA	NA	NA	NA	NA	NA	NA	NA	NA	NA	NA	NA	NA	NA	NA
Clust1492	NA	0	0	0	0	0	NA	NA	2.81009	2.97861	NA	NA	NA	NA	NA	NA	NA	NA	NA	NA	EC958_1440	NCTC13441_02678	NA	NA	NA	NA	NA	NA	NA	NA	NA	NA	NA	NA	NA	NA	NA	NA	NA	NA	NA	NA	NA	NA	NA	NA	NA	NA	NA
Clust1493	NA	0	0	0	0	0	NA	NA	3.27065	3.63587	NA	NA	NA	NA	NA	NA	NA	NA	NA	NA	EC958_4356	NCTC13441_04622	NA	NA	NA	NA	NA	NA	NA	NA	NA	NA	NA	NA	NA	NA	NA	NA	NA	NA	NA	NA	NA	NA	NA	NA	NA	NA	NA
Clust1494	NA	0	0	0	0	0	NA	NA	4.81008	4.93114	NA	NA	NA	NA	NA	NA	NA	NA	NA	NA	EC958_2690	NCTC13441_01355	NA	NA	NA	NA	NA	NA	NA	NA	NA	NA	NA	NA	NA	NA	NA	NA	NA	NA	NA	NA	NA	NA	NA	NA	NA	NA	NA
Clust1495	NA	0	0	0	0	0	NA	NA	4.04025	4.59433	NA	NA	NA	NA	NA	NA	NA	NA	NA	NA	EC958_0016	NCTC13441_04107	NA	NA	NA	NA	NA	NA	NA	NA	NA	NA	NA	NA	NA	NA	NA	NA	NA	NA	NA	NA	NA	NA	NA	NA	NA	NA	NA
Clust1496	NA	0	0	0	0	0	NA	NA	0.452674	2.98936	NA	NA	NA	NA	NA	NA	NA	NA	NA	NA	EC958_1598	NCTC13441_02498	NA	NA	NA	NA	NA	NA	NA	NA	NA	NA	NA	NA	NA	NA	NA	NA	NA	NA	NA	NA	NA	NA	NA	NA	NA	NA	NA
Clust1497	NA	0	0	0	0	0	NA	NA	2.96951	2.42162	NA	NA	NA	NA	NA	NA	NA	NA	NA	NA	EC958_1498	NCTC13441_02611	NA	NA	NA	NA	NA	NA	NA	NA	NA	NA	NA	NA	NA	NA	NA	NA	NA	NA	NA	NA	NA	NA	NA	NA	NA	NA	NA
Clust1498	NA	0	0	0	0	0	NA	NA	5.02237	5.47337	NA	NA	NA	NA	NA	NA	NA	NA	NA	NA	EC958_0831	NCTC13441_03279	NA	NA	NA	NA	NA	NA	NA	NA	NA	NA	NA	NA	NA	NA	NA	NA	NA	NA	NA	NA	NA	NA	NA	NA	NA	NA	NA
Clust1499	NA	0	0	0	0	0	NA	NA	4.94944	4.72823	NA	NA	NA	NA	NA	NA	NA	NA	NA	NA	EC958_4923	NCTC13441_02519	NA	NA	NA	NA	NA	NA	NA	NA	NA	NA	NA	NA	NA	NA	NA	NA	NA	NA	NA	NA	NA	NA	NA	NA	NA	NA	NA
Clust1500	NA	0	0	0	0	0	NA	NA	1.64047	3.63572	NA	NA	NA	NA	NA	NA	NA	NA	NA	NA	EC958_2683	NCTC13441_01363	NA	NA	NA	NA	NA	NA	NA	NA	NA	NA	NA	NA	NA	NA	NA	NA	NA	NA	NA	NA	NA	NA	NA	NA	NA	NA	NA
Clust1501	NA	0	0	0	0	0	NA	NA	2.95323	2.90972	NA	NA	NA	NA	NA	NA	NA	NA	NA	NA	EC958_3278	NCTC13441_00758	NA	NA	NA	NA	NA	NA	NA	NA	NA	NA	NA	NA	NA	NA	NA	NA	NA	NA	NA	NA	NA	NA	NA	NA	NA	NA	NA
Clust1502	NA	0	0	0	0	0	NA	NA	2.87578	3.32948	NA	NA	NA	NA	NA	NA	NA	NA	NA	NA	EC958_4359	NCTC13441_04619	NA	NA	NA	NA	NA	NA	NA	NA	NA	NA	NA	NA	NA	NA	NA	NA	NA	NA	NA	NA	NA	NA	NA	NA	NA	NA	NA
Clust1503	NA	0	0	0	0	0	NA	NA	3.58235	3.69898	NA	NA	NA	NA	NA	NA	NA	NA	NA	NA	EC958_4301	NCTC13441_04681	NA	NA	NA	NA	NA	NA	NA	NA	NA	NA	NA	NA	NA	NA	NA	NA	NA	NA	NA	NA	NA	NA	NA	NA	NA	NA	NA
Clust1504	NA	0	0	0	0	0	NA	NA	3.66842	3.83894	NA	NA	NA	NA	NA	NA	NA	NA	NA	NA	EC958_2241	NCTC13441_01847	NA	NA	NA	NA	NA	NA	NA	NA	NA	NA	NA	NA	NA	NA	NA	NA	NA	NA	NA	NA	NA	NA	NA	NA	NA	NA	NA
Clust1505	NA	0	0	0	0	0	NA	NA	3.52633	4.49544	NA	NA	NA	NA	NA	NA	NA	NA	NA	NA	EC958_2140	NCTC13441_01962	NA	NA	NA	NA	NA	NA	NA	NA	NA	NA	NA	NA	NA	NA	NA	NA	NA	NA	NA	NA	NA	NA	NA	NA	NA	NA	NA
Clust1506	NA	0	0	0	0	0	NA	NA	2.79465	3.08266	NA	NA	NA	NA	NA	NA	NA	NA	NA	NA	EC958_4834	NCTC13441_01723	NA	NA	NA	NA	NA	NA	NA	NA	NA	NA	NA	NA	NA	NA	NA	NA	NA	NA	NA	NA	NA	NA	NA	NA	NA	NA	NA
Clust1507	NA	0	0	0	0	0	NA	NA	4.34052	4.96818	NA	NA	NA	NA	NA	NA	NA	NA	NA	NA	EC958_4298	NCTC13441_04684	NA	NA	NA	NA	NA	NA	NA	NA	NA	NA	NA	NA	NA	NA	NA	NA	NA	NA	NA	NA	NA	NA	NA	NA	NA	NA	NA
Clust1508	NA	0	0	0	0	0	NA	NA	4.26053	5.01996	NA	NA	NA	NA	NA	NA	NA	NA	NA	NA	EC958_0444	NCTC13441_03670	NA	NA	NA	NA	NA	NA	NA	NA	NA	NA	NA	NA	NA	NA	NA	NA	NA	NA	NA	NA	NA	NA	NA	NA	NA	NA	NA
Clust1509	NA	0	0	0	0	0	NA	NA	3.52089	4.45476	NA	NA	NA	NA	NA	NA	NA	NA	NA	NA	EC958_2138	NCTC13441_01964	NA	NA	NA	NA	NA	NA	NA	NA	NA	NA	NA	NA	NA	NA	NA	NA	NA	NA	NA	NA	NA	NA	NA	NA	NA	NA	NA
Clust1510	NA	0	0	0	0	0	NA	NA	3.02248	3.47507	NA	NA	NA	NA	NA	NA	NA	NA	NA	NA	EC958_4276	NCTC13441_04705	NA	NA	NA	NA	NA	NA	NA	NA	NA	NA	NA	NA	NA	NA	NA	NA	NA	NA	NA	NA	NA	NA	NA	NA	NA	NA	NA
Clust1511	NA	0	0	0	0	0	NA	NA	3.77013	3.64418	NA	NA	NA	NA	NA	NA	NA	NA	NA	NA	EC958_4304	NCTC13441_04678	NA	NA	NA	NA	NA	NA	NA	NA	NA	NA	NA	NA	NA	NA	NA	NA	NA	NA	NA	NA	NA	NA	NA	NA	NA	NA	NA
Clust1512	NA	0	0	0	0	0	NA	NA	4.04607	3.5534	NA	NA	NA	NA	NA	NA	NA	NA	NA	NA	EC958_3329	NCTC13441_04981	NA	NA	NA	NA	NA	NA	NA	NA	NA	NA	NA	NA	NA	NA	NA	NA	NA	NA	NA	NA	NA	NA	NA	NA	NA	NA	NA
Clust1513	NA	0	0	0	0	0	NA	NA	3.33484	2.8959	NA	NA	NA	NA	NA	NA	NA	NA	NA	NA	EC958_1455	NCTC13441_02657	NA	NA	NA	NA	NA	NA	NA	NA	NA	NA	NA	NA	NA	NA	NA	NA	NA	NA	NA	NA	NA	NA	NA	NA	NA	NA	NA
Clust1514	NA	0	0	0	0	0	NA	NA	4.16662	4.47571	NA	NA	NA	NA	NA	NA	NA	NA	NA	NA	EC958_0459	NCTC13441_03656	NA	NA	NA	NA	NA	NA	NA	NA	NA	NA	NA	NA	NA	NA	NA	NA	NA	NA	NA	NA	NA	NA	NA	NA	NA	NA	NA
Clust1515	NA	0	0	0	0	0	NA	NA	0.0319603	3.18603	NA	NA	NA	NA	NA	NA	NA	NA	NA	NA	EC958_2684	NCTC13441_01362	NA	NA	NA	NA	NA	NA	NA	NA	NA	NA	NA	NA	NA	NA	NA	NA	NA	NA	NA	NA	NA	NA	NA	NA	NA	NA	NA
Clust1516	NA	0	0	0	0	0	NA	NA	2.95466	2.54624	NA	NA	NA	NA	NA	NA	NA	NA	NA	NA	EC958_2324	NCTC13441_01746	NA	NA	NA	NA	NA	NA	NA	NA	NA	NA	NA	NA	NA	NA	NA	NA	NA	NA	NA	NA	NA	NA	NA	NA	NA	NA	NA
Clust1517	NA	0	0	0	0	0	NA	NA	3.29436	4.00448	NA	NA	NA	NA	NA	NA	NA	NA	NA	NA	EC958_4371	NCTC13441_04607	NA	NA	NA	NA	NA	NA	NA	NA	NA	NA	NA	NA	NA	NA	NA	NA	NA	NA	NA	NA	NA	NA	NA	NA	NA	NA	NA
Clust1518	NA	0	0	0	0	0	NA	NA	4.36784	3.85512	NA	NA	NA	NA	NA	NA	NA	NA	NA	NA	EC958_1458	NCTC13441_02653	NA	NA	NA	NA	NA	NA	NA	NA	NA	NA	NA	NA	NA	NA	NA	NA	NA	NA	NA	NA	NA	NA	NA	NA	NA	NA	NA
Clust1519	NA	0	0	0	0	0	NA	NA	4.17317	4.12008	NA	NA	NA	NA	NA	NA	NA	NA	NA	NA	EC958_4131	NCTC13441_04857	NA	NA	NA	NA	NA	NA	NA	NA	NA	NA	NA	NA	NA	NA	NA	NA	NA	NA	NA	NA	NA	NA	NA	NA	NA	NA	NA
Clust1520	NA	0	0	0	0	0	NA	NA	2.59794	2.62639	NA	NA	NA	NA	NA	NA	NA	NA	NA	NA	EC958_2175	NCTC13441_01920	NA	NA	NA	NA	NA	NA	NA	NA	NA	NA	NA	NA	NA	NA	NA	NA	NA	NA	NA	NA	NA	NA	NA	NA	NA	NA	NA
Clust1521	NA	0	0	0	0	0	NA	NA	-0.12651	-0.0171576	NA	NA	NA	NA	NA	NA	NA	NA	NA	NA	EC958_5038	NCTC13441_00948	NA	NA	NA	NA	NA	NA	NA	NA	NA	NA	NA	NA	NA	NA	NA	NA	NA	NA	NA	NA	NA	NA	NA	NA	NA	NA	NA
Clust1522	NA	0	0	0	0	0	NA	NA	2.82993	2.68228	NA	NA	NA	NA	NA	NA	NA	NA	NA	NA	EC958_1436	NCTC13441_02682	NA	NA	NA	NA	NA	NA	NA	NA	NA	NA	NA	NA	NA	NA	NA	NA	NA	NA	NA	NA	NA	NA	NA	NA	NA	NA	NA
Clust1523	NA	0	0	0	0	0	NA	NA	-0.356925	0.677105	NA	NA	NA	NA	NA	NA	NA	NA	NA	NA	EC958_4863	NCTC13441_03067	NA	NA	NA	NA	NA	NA	NA	NA	NA	NA	NA	NA	NA	NA	NA	NA	NA	NA	NA	NA	NA	NA	NA	NA	NA	NA	NA
Clust1524	NA	0	0	0	0	0	NA	NA	3.45995	4.58393	NA	NA	NA	NA	NA	NA	NA	NA	NA	NA	EC958_2691	NCTC13441_01354	NA	NA	NA	NA	NA	NA	NA	NA	NA	NA	NA	NA	NA	NA	NA	NA	NA	NA	NA	NA	NA	NA	NA	NA	NA	NA	NA
Clust1525	NA	0	0	0	0	0	NA	NA	3.04233	3.09933	NA	NA	NA	NA	NA	NA	NA	NA	NA	NA	EC958_1437	NCTC13441_02681	NA	NA	NA	NA	NA	NA	NA	NA	NA	NA	NA	NA	NA	NA	NA	NA	NA	NA	NA	NA	NA	NA	NA	NA	NA	NA	NA
Clust1526	NA	0	0	0	0	0	NA	NA	3.28841	4.01256	NA	NA	NA	NA	NA	NA	NA	NA	NA	NA	EC958_4297	NCTC13441_04685	NA	NA	NA	NA	NA	NA	NA	NA	NA	NA	NA	NA	NA	NA	NA	NA	NA	NA	NA	NA	NA	NA	NA	NA	NA	NA	NA
Clust1527	NA	0	0	0	0	0	NA	NA	3.56707	3.54807	NA	NA	NA	NA	NA	NA	NA	NA	NA	NA	EC958_3096	NCTC13441_00946	NA	NA	NA	NA	NA	NA	NA	NA	NA	NA	NA	NA	NA	NA	NA	NA	NA	NA	NA	NA	NA	NA	NA	NA	NA	NA	NA
Clust1528	NA	0	0	0	0	0	NA	NA	3.92481	3.75577	NA	NA	NA	NA	NA	NA	NA	NA	NA	NA	EC958_3375	NCTC13441_00722	NA	NA	NA	NA	NA	NA	NA	NA	NA	NA	NA	NA	NA	NA	NA	NA	NA	NA	NA	NA	NA	NA	NA	NA	NA	NA	NA
Clust1529	NA	0	0	0	0	0	NA	NA	4.03301	3.95272	NA	NA	NA	NA	NA	NA	NA	NA	NA	NA	EC958_2312	NCTC13441_01759	NA	NA	NA	NA	NA	NA	NA	NA	NA	NA	NA	NA	NA	NA	NA	NA	NA	NA	NA	NA	NA	NA	NA	NA	NA	NA	NA
Clust1530	NA	0	0	0	0	0	NA	NA	2.86371	2.77943	NA	NA	NA	NA	NA	NA	NA	NA	NA	NA	EC958_2450	NCTC13441_01595	NA	NA	NA	NA	NA	NA	NA	NA	NA	NA	NA	NA	NA	NA	NA	NA	NA	NA	NA	NA	NA	NA	NA	NA	NA	NA	NA
Clust1531	NA	0	0	0	0	0	NA	NA	-1.14841	0.455351	NA	NA	NA	NA	NA	NA	NA	NA	NA	NA	EC958_3117	NCTC13441_00924	NA	NA	NA	NA	NA	NA	NA	NA	NA	NA	NA	NA	NA	NA	NA	NA	NA	NA	NA	NA	NA	NA	NA	NA	NA	NA	NA
Clust1532	NA	0	0	0	0	0	NA	NA	3.08215	3.80366	NA	NA	NA	NA	NA	NA	NA	NA	NA	NA	EC958_3820	NCTC13441_00273	NA	NA	NA	NA	NA	NA	NA	NA	NA	NA	NA	NA	NA	NA	NA	NA	NA	NA	NA	NA	NA	NA	NA	NA	NA	NA	NA
Clust1533	NA	0	0	0	0	0	NA	NA	3.60356	3.72345	NA	NA	NA	NA	NA	NA	NA	NA	NA	NA	EC958_4108	NCTC13441_04881	NA	NA	NA	NA	NA	NA	NA	NA	NA	NA	NA	NA	NA	NA	NA	NA	NA	NA	NA	NA	NA	NA	NA	NA	NA	NA	NA
Clust1534	NA	0	0	0	0	0	NA	NA	3.23354	4.29912	NA	NA	NA	NA	NA	NA	NA	NA	NA	NA	EC958_5086	NCTC13441_04608	NA	NA	NA	NA	NA	NA	NA	NA	NA	NA	NA	NA	NA	NA	NA	NA	NA	NA	NA	NA	NA	NA	NA	NA	NA	NA	NA
Clust1535	NA	0	0	0	0	0	NA	NA	3.27934	2.58826	NA	NA	NA	NA	NA	NA	NA	NA	NA	NA	EC958_2170	NCTC13441_01926	NA	NA	NA	NA	NA	NA	NA	NA	NA	NA	NA	NA	NA	NA	NA	NA	NA	NA	NA	NA	NA	NA	NA	NA	NA	NA	NA
Clust1536	NA	0	0	0	0	0	NA	NA	2.68191	2.92092	NA	NA	NA	NA	NA	NA	NA	NA	NA	NA	EC958_2163	NCTC13441_01936	NA	NA	NA	NA	NA	NA	NA	NA	NA	NA	NA	NA	NA	NA	NA	NA	NA	NA	NA	NA	NA	NA	NA	NA	NA	NA	NA
Clust1537	NA	0	0	0	0	0	NA	NA	2.92573	4.5766	NA	NA	NA	NA	NA	NA	NA	NA	NA	NA	EC958_1759	NCTC13441_02342	NA	NA	NA	NA	NA	NA	NA	NA	NA	NA	NA	NA	NA	NA	NA	NA	NA	NA	NA	NA	NA	NA	NA	NA	NA	NA	NA
Clust1538	NA	0	0	0	0	0	NA	NA	4.46786	4.63664	NA	NA	NA	NA	NA	NA	NA	NA	NA	NA	EC958_0429	NCTC13441_03685	NA	NA	NA	NA	NA	NA	NA	NA	NA	NA	NA	NA	NA	NA	NA	NA	NA	NA	NA	NA	NA	NA	NA	NA	NA	NA	NA
Clust1539	NA	0	0	0	0	0	NA	NA	3.15688	2.9477	NA	NA	NA	NA	NA	NA	NA	NA	NA	NA	EC958_1807	NCTC13441_02295	NA	NA	NA	NA	NA	NA	NA	NA	NA	NA	NA	NA	NA	NA	NA	NA	NA	NA	NA	NA	NA	NA	NA	NA	NA	NA	NA
Clust1540	NA	0	0	0	0	0	NA	NA	3.31071	2.2865	NA	NA	NA	NA	NA	NA	NA	NA	NA	NA	EC958_3291	NCTC13441_04940	NA	NA	NA	NA	NA	NA	NA	NA	NA	NA	NA	NA	NA	NA	NA	NA	NA	NA	NA	NA	NA	NA	NA	NA	NA	NA	NA
Clust1541	NA	0	0	0	0	0	NA	NA	3.68399	3.6712	NA	NA	NA	NA	NA	NA	NA	NA	NA	NA	EC958_2130	NCTC13441_01973	NA	NA	NA	NA	NA	NA	NA	NA	NA	NA	NA	NA	NA	NA	NA	NA	NA	NA	NA	NA	NA	NA	NA	NA	NA	NA	NA
Clust1542	NA	0	0	0	0	0	NA	NA	0.505083	2.93581	NA	NA	NA	NA	NA	NA	NA	NA	NA	NA	EC958_1392	NCTC13441_02721	NA	NA	NA	NA	NA	NA	NA	NA	NA	NA	NA	NA	NA	NA	NA	NA	NA	NA	NA	NA	NA	NA	NA	NA	NA	NA	NA
Clust1543	NA	0	0	0	0	0	NA	NA	2.96734	3.27594	NA	NA	NA	NA	NA	NA	NA	NA	NA	NA	EC958_2953	NCTC13441_01093	NA	NA	NA	NA	NA	NA	NA	NA	NA	NA	NA	NA	NA	NA	NA	NA	NA	NA	NA	NA	NA	NA	NA	NA	NA	NA	NA
Clust1544	NA	0	0	0	0	0	NA	NA	3.51333	3.3941	NA	NA	NA	NA	NA	NA	NA	NA	NA	NA	EC958_3830	NCTC13441_00263	NA	NA	NA	NA	NA	NA	NA	NA	NA	NA	NA	NA	NA	NA	NA	NA	NA	NA	NA	NA	NA	NA	NA	NA	NA	NA	NA
Clust1545	NA	0	0	0	0	0	NA	NA	3.36067	3.19112	NA	NA	NA	NA	NA	NA	NA	NA	NA	NA	EC958_4695	NCTC13441_04245	NA	NA	NA	NA	NA	NA	NA	NA	NA	NA	NA	NA	NA	NA	NA	NA	NA	NA	NA	NA	NA	NA	NA	NA	NA	NA	NA
Clust1546	NA	0	0	0	0	0	NA	NA	3.00153	2.89886	NA	NA	NA	NA	NA	NA	NA	NA	NA	NA	EC958_3298	NCTC13441_04949	NA	NA	NA	NA	NA	NA	NA	NA	NA	NA	NA	NA	NA	NA	NA	NA	NA	NA	NA	NA	NA	NA	NA	NA	NA	NA	NA
Clust1547	NA	0	0	0	0	0	NA	NA	3.90658	3.91932	NA	NA	NA	NA	NA	NA	NA	NA	NA	NA	EC958_4313	NCTC13441_04668	NA	NA	NA	NA	NA	NA	NA	NA	NA	NA	NA	NA	NA	NA	NA	NA	NA	NA	NA	NA	NA	NA	NA	NA	NA	NA	NA
Clust1548	NA	0	0	0	0	0	NA	NA	1.25401	3.15451	NA	NA	NA	NA	NA	NA	NA	NA	NA	NA	EC958_2295	NCTC13441_01776	NA	NA	NA	NA	NA	NA	NA	NA	NA	NA	NA	NA	NA	NA	NA	NA	NA	NA	NA	NA	NA	NA	NA	NA	NA	NA	NA
Clust1549	NA	0	0	0	0	0	NA	NA	3.44536	2.92415	NA	NA	NA	NA	NA	NA	NA	NA	NA	NA	EC958_4506	NCTC13441_04436	NA	NA	NA	NA	NA	NA	NA	NA	NA	NA	NA	NA	NA	NA	NA	NA	NA	NA	NA	NA	NA	NA	NA	NA	NA	NA	NA
Clust1550	NA	0	0	0	0	0	NA	NA	3.54731	3.08045	NA	NA	NA	NA	NA	NA	NA	NA	NA	NA	EC958_1806	NCTC13441_02296	NA	NA	NA	NA	NA	NA	NA	NA	NA	NA	NA	NA	NA	NA	NA	NA	NA	NA	NA	NA	NA	NA	NA	NA	NA	NA	NA
Clust1551	NA	0	0	0	0	0	NA	NA	3.99507	3.36878	NA	NA	NA	NA	NA	NA	NA	NA	NA	NA	EC958_0828	NCTC13441_03282	NA	NA	NA	NA	NA	NA	NA	NA	NA	NA	NA	NA	NA	NA	NA	NA	NA	NA	NA	NA	NA	NA	NA	NA	NA	NA	NA
Clust1552	NA	0	0	0	0	0	NA	NA	3.39901	3.39788	NA	NA	NA	NA	NA	NA	NA	NA	NA	NA	EC958_1098	NCTC13441_03002	NA	NA	NA	NA	NA	NA	NA	NA	NA	NA	NA	NA	NA	NA	NA	NA	NA	NA	NA	NA	NA	NA	NA	NA	NA	NA	NA
Clust1553	NA	0	0	0	0	0	NA	NA	3.08434	3.58702	NA	NA	NA	NA	NA	NA	NA	NA	NA	NA	EC958_4063	NCTC13441_00028	NA	NA	NA	NA	NA	NA	NA	NA	NA	NA	NA	NA	NA	NA	NA	NA	NA	NA	NA	NA	NA	NA	NA	NA	NA	NA	NA
Clust1554	NA	0	0	0	0	0	NA	NA	0.450209	0.772128	NA	NA	NA	NA	NA	NA	NA	NA	NA	NA	EC958_3423	NCTC13441_00675	NA	NA	NA	NA	NA	NA	NA	NA	NA	NA	NA	NA	NA	NA	NA	NA	NA	NA	NA	NA	NA	NA	NA	NA	NA	NA	NA
Clust1555	NA	0	0	0	0	0	NA	NA	3.28006	3.00807	NA	NA	NA	NA	NA	NA	NA	NA	NA	NA	EC958_0393	NCTC13441_03723	NA	NA	NA	NA	NA	NA	NA	NA	NA	NA	NA	NA	NA	NA	NA	NA	NA	NA	NA	NA	NA	NA	NA	NA	NA	NA	NA
Clust1556	NA	0	0	0	0	0	NA	NA	1.15098	1.37812	NA	NA	NA	NA	NA	NA	NA	NA	NA	NA	EC958_0294	NCTC13441_03829	NA	NA	NA	NA	NA	NA	NA	NA	NA	NA	NA	NA	NA	NA	NA	NA	NA	NA	NA	NA	NA	NA	NA	NA	NA	NA	NA
Clust1557	NA	0	0	0	0	0	NA	NA	2.63801	2.57466	NA	NA	NA	NA	NA	NA	NA	NA	NA	NA	EC958_0379	NCTC13441_03740	NA	NA	NA	NA	NA	NA	NA	NA	NA	NA	NA	NA	NA	NA	NA	NA	NA	NA	NA	NA	NA	NA	NA	NA	NA	NA	NA
Clust1558	NA	0	0	0	0	0	NA	NA	3.21106	3.4237	NA	NA	NA	NA	NA	NA	NA	NA	NA	NA	EC958_1566	NCTC13441_02532	NA	NA	NA	NA	NA	NA	NA	NA	NA	NA	NA	NA	NA	NA	NA	NA	NA	NA	NA	NA	NA	NA	NA	NA	NA	NA	NA
Clust1559	NA	0	0	0	0	0	NA	NA	3.8218	4.99286	NA	NA	NA	NA	NA	NA	NA	NA	NA	NA	EC958_1769	NCTC13441_02332	NA	NA	NA	NA	NA	NA	NA	NA	NA	NA	NA	NA	NA	NA	NA	NA	NA	NA	NA	NA	NA	NA	NA	NA	NA	NA	NA
Clust1560	NA	0	0	0	0	0	NA	NA	4.46543	4.66728	NA	NA	NA	NA	NA	NA	NA	NA	NA	NA	EC958_2239	NCTC13441_01849	NA	NA	NA	NA	NA	NA	NA	NA	NA	NA	NA	NA	NA	NA	NA	NA	NA	NA	NA	NA	NA	NA	NA	NA	NA	NA	NA
Clust1561	NA	0	0	0	0	0	NA	NA	2.90356	2.95709	NA	NA	NA	NA	NA	NA	NA	NA	NA	NA	EC958_2339	NCTC13441_01728	NA	NA	NA	NA	NA	NA	NA	NA	NA	NA	NA	NA	NA	NA	NA	NA	NA	NA	NA	NA	NA	NA	NA	NA	NA	NA	NA
Clust1562	NA	0	0	0	0	0	NA	NA	3.76902	3.81957	NA	NA	NA	NA	NA	NA	NA	NA	NA	NA	EC958_0461	NCTC13441_03653	NA	NA	NA	NA	NA	NA	NA	NA	NA	NA	NA	NA	NA	NA	NA	NA	NA	NA	NA	NA	NA	NA	NA	NA	NA	NA	NA
Clust1563	NA	0	0	0	0	0	NA	NA	-1.05733	0.637899	NA	NA	NA	NA	NA	NA	NA	NA	NA	NA	EC958_4609	NCTC13441_04336	NA	NA	NA	NA	NA	NA	NA	NA	NA	NA	NA	NA	NA	NA	NA	NA	NA	NA	NA	NA	NA	NA	NA	NA	NA	NA	NA
Clust1564	NA	0	0	0	0	0	NA	NA	-0.601106	1.7278	NA	NA	NA	NA	NA	NA	NA	NA	NA	NA	EC958_2160	NCTC13441_01938	NA	NA	NA	NA	NA	NA	NA	NA	NA	NA	NA	NA	NA	NA	NA	NA	NA	NA	NA	NA	NA	NA	NA	NA	NA	NA	NA
Clust1565	NA	0	0	0	0	0	NA	NA	3.59785	3.15489	NA	NA	NA	NA	NA	NA	NA	NA	NA	NA	EC958_0390	NCTC13441_03725	NA	NA	NA	NA	NA	NA	NA	NA	NA	NA	NA	NA	NA	NA	NA	NA	NA	NA	NA	NA	NA	NA	NA	NA	NA	NA	NA
Clust1566	NA	0	0	0	0	0	NA	NA	3.69692	3.42592	NA	NA	NA	NA	NA	NA	NA	NA	NA	NA	EC958_2254	NCTC13441_01835	NA	NA	NA	NA	NA	NA	NA	NA	NA	NA	NA	NA	NA	NA	NA	NA	NA	NA	NA	NA	NA	NA	NA	NA	NA	NA	NA
Clust1567	NA	0	0	0	0	0	NA	NA	2.55067	2.27631	NA	NA	NA	NA	NA	NA	NA	NA	NA	NA	EC958_0825	NCTC13441_03285	NA	NA	NA	NA	NA	NA	NA	NA	NA	NA	NA	NA	NA	NA	NA	NA	NA	NA	NA	NA	NA	NA	NA	NA	NA	NA	NA
Clust1568	NA	0	0	0	0	0	NA	NA	4.04525	4.4106	NA	NA	NA	NA	NA	NA	NA	NA	NA	NA	EC958_2427	NCTC13441_01622	NA	NA	NA	NA	NA	NA	NA	NA	NA	NA	NA	NA	NA	NA	NA	NA	NA	NA	NA	NA	NA	NA	NA	NA	NA	NA	NA
Clust1569	NA	0	0	0	0	0	NA	NA	3.6167	3.56488	NA	NA	NA	NA	NA	NA	NA	NA	NA	NA	EC958_1987	NCTC13441_02114	NA	NA	NA	NA	NA	NA	NA	NA	NA	NA	NA	NA	NA	NA	NA	NA	NA	NA	NA	NA	NA	NA	NA	NA	NA	NA	NA
Clust1570	NA	0	0	0	0	0	NA	NA	2.6325	2.80687	NA	NA	NA	NA	NA	NA	NA	NA	NA	NA	EC958_2152	NCTC13441_01946	NA	NA	NA	NA	NA	NA	NA	NA	NA	NA	NA	NA	NA	NA	NA	NA	NA	NA	NA	NA	NA	NA	NA	NA	NA	NA	NA
Clust1571	NA	0	0	0	0	0	NA	NA	3.21668	1.89659	NA	NA	NA	NA	NA	NA	NA	NA	NA	NA	EC958_3337	NCTC13441_04989	NA	NA	NA	NA	NA	NA	NA	NA	NA	NA	NA	NA	NA	NA	NA	NA	NA	NA	NA	NA	NA	NA	NA	NA	NA	NA	NA
Clust1572	NA	0	0	0	0	0	NA	NA	2.99679	3.46132	NA	NA	NA	NA	NA	NA	NA	NA	NA	NA	EC958_2142	NCTC13441_01960	NA	NA	NA	NA	NA	NA	NA	NA	NA	NA	NA	NA	NA	NA	NA	NA	NA	NA	NA	NA	NA	NA	NA	NA	NA	NA	NA
Clust1573	NA	0	0	0	0	0	NA	NA	4.38577	4.81616	NA	NA	NA	NA	NA	NA	NA	NA	NA	NA	EC958_0621	NCTC13441_03496	NA	NA	NA	NA	NA	NA	NA	NA	NA	NA	NA	NA	NA	NA	NA	NA	NA	NA	NA	NA	NA	NA	NA	NA	NA	NA	NA
Clust1574	NA	0	0	0	0	0	NA	NA	3.08652	3.23239	NA	NA	NA	NA	NA	NA	NA	NA	NA	NA	EC958_2344	NCTC13441_01711	NA	NA	NA	NA	NA	NA	NA	NA	NA	NA	NA	NA	NA	NA	NA	NA	NA	NA	NA	NA	NA	NA	NA	NA	NA	NA	NA
Clust1575	NA	0	0	0	0	0	NA	NA	3.30627	3.16788	NA	NA	NA	NA	NA	NA	NA	NA	NA	NA	EC958_0395	NCTC13441_03721	NA	NA	NA	NA	NA	NA	NA	NA	NA	NA	NA	NA	NA	NA	NA	NA	NA	NA	NA	NA	NA	NA	NA	NA	NA	NA	NA
Clust1576	NA	0	0	0	0	0	NA	NA	3.02733	2.93066	NA	NA	NA	NA	NA	NA	NA	NA	NA	NA	EC958_3903	NCTC13441_00191	NA	NA	NA	NA	NA	NA	NA	NA	NA	NA	NA	NA	NA	NA	NA	NA	NA	NA	NA	NA	NA	NA	NA	NA	NA	NA	NA
Clust1577	NA	0	0	0	0	0	NA	NA	3.35141	2.94592	NA	NA	NA	NA	NA	NA	NA	NA	NA	NA	EC958_1435	NCTC13441_02683	NA	NA	NA	NA	NA	NA	NA	NA	NA	NA	NA	NA	NA	NA	NA	NA	NA	NA	NA	NA	NA	NA	NA	NA	NA	NA	NA
Clust1578	NA	0	0	0	0	0	NA	NA	5.09126	5.33644	NA	NA	NA	NA	NA	NA	NA	NA	NA	NA	EC958_0015	NCTC13441_04108	NA	NA	NA	NA	NA	NA	NA	NA	NA	NA	NA	NA	NA	NA	NA	NA	NA	NA	NA	NA	NA	NA	NA	NA	NA	NA	NA
Clust1579	NA	0	0	0	0	0	NA	NA	4.03057	4.91955	NA	NA	NA	NA	NA	NA	NA	NA	NA	NA	EC958_2156	NCTC13441_01942	NA	NA	NA	NA	NA	NA	NA	NA	NA	NA	NA	NA	NA	NA	NA	NA	NA	NA	NA	NA	NA	NA	NA	NA	NA	NA	NA
Clust1580	NA	0	0	0	0	0	NA	NA	3.84464	4.76483	NA	NA	NA	NA	NA	NA	NA	NA	NA	NA	EC958_2137	NCTC13441_01965	NA	NA	NA	NA	NA	NA	NA	NA	NA	NA	NA	NA	NA	NA	NA	NA	NA	NA	NA	NA	NA	NA	NA	NA	NA	NA	NA
Clust1581	NA	0	0	0	0	0	NA	NA	3.65865	4.2915	NA	NA	NA	NA	NA	NA	NA	NA	NA	NA	EC958_2426	NCTC13441_01623	NA	NA	NA	NA	NA	NA	NA	NA	NA	NA	NA	NA	NA	NA	NA	NA	NA	NA	NA	NA	NA	NA	NA	NA	NA	NA	NA
Clust1582	NA	0	0	0	0	0	NA	NA	2.6058	2.73829	NA	NA	NA	NA	NA	NA	NA	NA	NA	NA	EC958_2329	NCTC13441_01739	NA	NA	NA	NA	NA	NA	NA	NA	NA	NA	NA	NA	NA	NA	NA	NA	NA	NA	NA	NA	NA	NA	NA	NA	NA	NA	NA
Clust1583	NA	0	0	0	0	0	NA	NA	3.59754	3.74974	NA	NA	NA	NA	NA	NA	NA	NA	NA	NA	EC958_4116	NCTC13441_04872	NA	NA	NA	NA	NA	NA	NA	NA	NA	NA	NA	NA	NA	NA	NA	NA	NA	NA	NA	NA	NA	NA	NA	NA	NA	NA	NA
Clust1584	NA	0	0	0	0	0	NA	NA	3.9513	3.83588	NA	NA	NA	NA	NA	NA	NA	NA	NA	NA	EC958_5134	NCTC13441_04135	NA	NA	NA	NA	NA	NA	NA	NA	NA	NA	NA	NA	NA	NA	NA	NA	NA	NA	NA	NA	NA	NA	NA	NA	NA	NA	NA
Clust1585	NA	0	0	0	0	0	NA	NA	2.61467	2.74245	NA	NA	NA	NA	NA	NA	NA	NA	NA	NA	EC958_3819	NCTC13441_00274	NA	NA	NA	NA	NA	NA	NA	NA	NA	NA	NA	NA	NA	NA	NA	NA	NA	NA	NA	NA	NA	NA	NA	NA	NA	NA	NA
Clust1586	NA	0	0	0	0	0	NA	NA	3.54702	3.56841	NA	NA	NA	NA	NA	NA	NA	NA	NA	NA	EC958_4311	NCTC13441_04670	NA	NA	NA	NA	NA	NA	NA	NA	NA	NA	NA	NA	NA	NA	NA	NA	NA	NA	NA	NA	NA	NA	NA	NA	NA	NA	NA
Clust1587	NA	0	0	0	0	0	NA	NA	5.05686	4.69086	NA	NA	NA	NA	NA	NA	NA	NA	NA	NA	EC958_1386	NCTC13441_02727	NA	NA	NA	NA	NA	NA	NA	NA	NA	NA	NA	NA	NA	NA	NA	NA	NA	NA	NA	NA	NA	NA	NA	NA	NA	NA	NA
Clust1588	NA	0	0	0	0	0	NA	NA	3.14701	3.41261	NA	NA	NA	NA	NA	NA	NA	NA	NA	NA	EC958_3353	NCTC13441_00743	NA	NA	NA	NA	NA	NA	NA	NA	NA	NA	NA	NA	NA	NA	NA	NA	NA	NA	NA	NA	NA	NA	NA	NA	NA	NA	NA
Clust1589	NA	0	0	0	0	0	NA	NA	2.60708	2.51614	NA	NA	NA	NA	NA	NA	NA	NA	NA	NA	EC958_1456	NCTC13441_02656	NA	NA	NA	NA	NA	NA	NA	NA	NA	NA	NA	NA	NA	NA	NA	NA	NA	NA	NA	NA	NA	NA	NA	NA	NA	NA	NA
Clust1590	NA	0	0	0	0	0	NA	NA	2.94114	2.78326	NA	NA	NA	NA	NA	NA	NA	NA	NA	NA	EC958_3908	NCTC13441_00187	NA	NA	NA	NA	NA	NA	NA	NA	NA	NA	NA	NA	NA	NA	NA	NA	NA	NA	NA	NA	NA	NA	NA	NA	NA	NA	NA
Clust1591	NA	0	0	0	0	0	NA	NA	3.64013	3.86068	NA	NA	NA	NA	NA	NA	NA	NA	NA	NA	EC958_4305	NCTC13441_04677	NA	NA	NA	NA	NA	NA	NA	NA	NA	NA	NA	NA	NA	NA	NA	NA	NA	NA	NA	NA	NA	NA	NA	NA	NA	NA	NA
Clust1592	NA	0	0	0	0	0	NA	NA	-1.61506	-1.09493	NA	NA	NA	NA	NA	NA	NA	NA	NA	NA	EC958_3100	NCTC13441_00942	NA	NA	NA	NA	NA	NA	NA	NA	NA	NA	NA	NA	NA	NA	NA	NA	NA	NA	NA	NA	NA	NA	NA	NA	NA	NA	NA
Clust1593	NA	0	0	0	0	0	NA	NA	3.68105	3.0437	NA	NA	NA	NA	NA	NA	NA	NA	NA	NA	EC958_4760	NCTC13441_04182	NA	NA	NA	NA	NA	NA	NA	NA	NA	NA	NA	NA	NA	NA	NA	NA	NA	NA	NA	NA	NA	NA	NA	NA	NA	NA	NA
Clust1594	NA	0	0	0	0	0	NA	NA	3.41527	3.55868	NA	NA	NA	NA	NA	NA	NA	NA	NA	NA	EC958_4380	NCTC13441_20added	NA	NA	NA	NA	NA	NA	NA	NA	NA	NA	NA	NA	NA	NA	NA	NA	NA	NA	NA	NA	NA	NA	NA	NA	NA	NA	NA
Clust1595	NA	0	0	0	0	0	NA	NA	3.48857	3.64776	NA	NA	NA	NA	NA	NA	NA	NA	NA	NA	EC958_4097	NCTC13441_04892	NA	NA	NA	NA	NA	NA	NA	NA	NA	NA	NA	NA	NA	NA	NA	NA	NA	NA	NA	NA	NA	NA	NA	NA	NA	NA	NA
Clust1596	NA	0	0	0	0	0	NA	NA	2.72471	3.70721	NA	NA	NA	NA	NA	NA	NA	NA	NA	NA	EC958_2159	NCTC13441_01939	NA	NA	NA	NA	NA	NA	NA	NA	NA	NA	NA	NA	NA	NA	NA	NA	NA	NA	NA	NA	NA	NA	NA	NA	NA	NA	NA
Clust1597	NA	0	0	0	0	0	NA	NA	4.33768	5.11818	NA	NA	NA	NA	NA	NA	NA	NA	NA	NA	EC958_4262	NCTC13441_23added	NA	NA	NA	NA	NA	NA	NA	NA	NA	NA	NA	NA	NA	NA	NA	NA	NA	NA	NA	NA	NA	NA	NA	NA	NA	NA	NA
Clust1598	NA	0	0	0	0	0	NA	NA	4.24742	4.27696	NA	NA	NA	NA	NA	NA	NA	NA	NA	NA	EC958_0462	NCTC13441_03652	NA	NA	NA	NA	NA	NA	NA	NA	NA	NA	NA	NA	NA	NA	NA	NA	NA	NA	NA	NA	NA	NA	NA	NA	NA	NA	NA
Clust1599	NA	0	0	0	0	0	NA	NA	2.6654	2.68794	NA	NA	NA	NA	NA	NA	NA	NA	NA	NA	EC958_2148	NCTC13441_01952	NA	NA	NA	NA	NA	NA	NA	NA	NA	NA	NA	NA	NA	NA	NA	NA	NA	NA	NA	NA	NA	NA	NA	NA	NA	NA	NA
Clust1600	NA	0	0	0	0	0	NA	NA	2.71009	2.91118	NA	NA	NA	NA	NA	NA	NA	NA	NA	NA	EC958_2149	NCTC13441_01951	NA	NA	NA	NA	NA	NA	NA	NA	NA	NA	NA	NA	NA	NA	NA	NA	NA	NA	NA	NA	NA	NA	NA	NA	NA	NA	NA
Clust1601	NA	0	0	0	0	0	NA	NA	3.11873	3.60628	NA	NA	NA	NA	NA	NA	NA	NA	NA	NA	EC958_1453	NCTC13441_02659	NA	NA	NA	NA	NA	NA	NA	NA	NA	NA	NA	NA	NA	NA	NA	NA	NA	NA	NA	NA	NA	NA	NA	NA	NA	NA	NA
Clust1602	NA	0	0	0	0	0	NA	NA	2.49153	2.35975	NA	NA	NA	NA	NA	NA	NA	NA	NA	NA	EC958_1555	NCTC13441_02541	NA	NA	NA	NA	NA	NA	NA	NA	NA	NA	NA	NA	NA	NA	NA	NA	NA	NA	NA	NA	NA	NA	NA	NA	NA	NA	NA
Clust1603	NA	0	0	0	0	0	NA	NA	3.45467	3.84835	NA	NA	NA	NA	NA	NA	NA	NA	NA	NA	EC958_2141	NCTC13441_01961	NA	NA	NA	NA	NA	NA	NA	NA	NA	NA	NA	NA	NA	NA	NA	NA	NA	NA	NA	NA	NA	NA	NA	NA	NA	NA	NA
Clust1604	NA	0	0	0	0	0	NA	NA	3.562	5.05276	NA	NA	NA	NA	NA	NA	NA	NA	NA	NA	EC958_3268	NCTC13441_00766	NA	NA	NA	NA	NA	NA	NA	NA	NA	NA	NA	NA	NA	NA	NA	NA	NA	NA	NA	NA	NA	NA	NA	NA	NA	NA	NA
Clust1605	NA	0	0	0	0	0	NA	NA	3.86621	4.10185	NA	NA	NA	NA	NA	NA	NA	NA	NA	NA	EC958_3011	NCTC13441_01033	NA	NA	NA	NA	NA	NA	NA	NA	NA	NA	NA	NA	NA	NA	NA	NA	NA	NA	NA	NA	NA	NA	NA	NA	NA	NA	NA
Clust1606	NA	0	0	0	0	0	NA	NA	4.75388	4.50596	NA	NA	NA	NA	NA	NA	NA	NA	NA	NA	EC958_5039	NCTC13441_00945	NA	NA	NA	NA	NA	NA	NA	NA	NA	NA	NA	NA	NA	NA	NA	NA	NA	NA	NA	NA	NA	NA	NA	NA	NA	NA	NA
Clust1607	NA	0	0	0	0	0	NA	NA	-2.48247	-6.5	NA	NA	NA	NA	NA	NA	NA	NA	NA	NA	EC958_4845	NCTC13441_03735	NA	NA	NA	NA	NA	NA	NA	NA	NA	NA	NA	NA	NA	NA	NA	NA	NA	NA	NA	NA	NA	NA	NA	NA	NA	NA	NA
Clust1608	NA	0	0	0	0	0	NA	NA	2.39629	4.63117	NA	NA	NA	NA	NA	NA	NA	NA	NA	NA	EC958_0293	NCTC13441_03830	NA	NA	NA	NA	NA	NA	NA	NA	NA	NA	NA	NA	NA	NA	NA	NA	NA	NA	NA	NA	NA	NA	NA	NA	NA	NA	NA
Clust1609	NA	0	0	0	0	0	NA	NA	3.25537	1.89341	NA	NA	NA	NA	NA	NA	NA	NA	NA	NA	EC958_3332	NCTC13441_04984	NA	NA	NA	NA	NA	NA	NA	NA	NA	NA	NA	NA	NA	NA	NA	NA	NA	NA	NA	NA	NA	NA	NA	NA	NA	NA	NA
Clust1610	NA	0	0	0	0	0	NA	NA	2.91263	4.08856	NA	NA	NA	NA	NA	NA	NA	NA	NA	NA	EC958_3097	NCTC13441_00944	NA	NA	NA	NA	NA	NA	NA	NA	NA	NA	NA	NA	NA	NA	NA	NA	NA	NA	NA	NA	NA	NA	NA	NA	NA	NA	NA
Clust1611	NA	0	0	0	0	0	NA	NA	3.58603	2.55936	NA	NA	NA	NA	NA	NA	NA	NA	NA	NA	EC958_2176	NCTC13441_01919	NA	NA	NA	NA	NA	NA	NA	NA	NA	NA	NA	NA	NA	NA	NA	NA	NA	NA	NA	NA	NA	NA	NA	NA	NA	NA	NA
Clust1612	NA	0	0	0	0	0	NA	NA	3.37537	3.7672	NA	NA	NA	NA	NA	NA	NA	NA	NA	NA	EC958_4831	NCTC13441_04891	NA	NA	NA	NA	NA	NA	NA	NA	NA	NA	NA	NA	NA	NA	NA	NA	NA	NA	NA	NA	NA	NA	NA	NA	NA	NA	NA
Clust1613	NA	0	0	0	0	0	NA	NA	3.73418	3.53752	NA	NA	NA	NA	NA	NA	NA	NA	NA	NA	EC958_4112	NCTC13441_04877	NA	NA	NA	NA	NA	NA	NA	NA	NA	NA	NA	NA	NA	NA	NA	NA	NA	NA	NA	NA	NA	NA	NA	NA	NA	NA	NA
Clust1614	NA	0	0	0	0	0	NA	NA	4.98056	4.91971	NA	NA	NA	NA	NA	NA	NA	NA	NA	NA	EC958_0620	NCTC13441_03497	NA	NA	NA	NA	NA	NA	NA	NA	NA	NA	NA	NA	NA	NA	NA	NA	NA	NA	NA	NA	NA	NA	NA	NA	NA	NA	NA
Clust1615	NA	0	0	0	0	0	NA	NA	3.88423	4.14746	NA	NA	NA	NA	NA	NA	NA	NA	NA	NA	EC958_1450	NCTC13441_02663	NA	NA	NA	NA	NA	NA	NA	NA	NA	NA	NA	NA	NA	NA	NA	NA	NA	NA	NA	NA	NA	NA	NA	NA	NA	NA	NA
Clust1616	NA	0	0	0	0	0	NA	NA	3.26358	3.21444	NA	NA	NA	NA	NA	NA	NA	NA	NA	NA	EC958_4906	NCTC13441_02650	NA	NA	NA	NA	NA	NA	NA	NA	NA	NA	NA	NA	NA	NA	NA	NA	NA	NA	NA	NA	NA	NA	NA	NA	NA	NA	NA
Clust1617	NA	0	0	0	0	0	NA	NA	3.32903	4.36532	NA	NA	NA	NA	NA	NA	NA	NA	NA	NA	EC958_4862	NCTC13441_03069	NA	NA	NA	NA	NA	NA	NA	NA	NA	NA	NA	NA	NA	NA	NA	NA	NA	NA	NA	NA	NA	NA	NA	NA	NA	NA	NA
Clust1618	NA	0	0	0	0	0	NA	NA	2.59309	2.92175	NA	NA	NA	NA	NA	NA	NA	NA	NA	NA	EC958_1346	NCTC13441_02764	NA	NA	NA	NA	NA	NA	NA	NA	NA	NA	NA	NA	NA	NA	NA	NA	NA	NA	NA	NA	NA	NA	NA	NA	NA	NA	NA
Clust1619	NA	0	0	0	0	0	NA	NA	3.2131	3.99022	NA	NA	NA	NA	NA	NA	NA	NA	NA	NA	EC958_0042	NCTC13441_04082	NA	NA	NA	NA	NA	NA	NA	NA	NA	NA	NA	NA	NA	NA	NA	NA	NA	NA	NA	NA	NA	NA	NA	NA	NA	NA	NA
Clust1620	NA	0	0	0	0	0	NA	NA	4.03765	4.13125	NA	NA	NA	NA	NA	NA	NA	NA	NA	NA	EC958_3295	NCTC13441_04944	NA	NA	NA	NA	NA	NA	NA	NA	NA	NA	NA	NA	NA	NA	NA	NA	NA	NA	NA	NA	NA	NA	NA	NA	NA	NA	NA
Clust1621	NA	0	0	0	0	0	NA	NA	4.83149	4.69638	NA	NA	NA	NA	NA	NA	NA	NA	NA	NA	EC958_4692	NCTC13441_04248	NA	NA	NA	NA	NA	NA	NA	NA	NA	NA	NA	NA	NA	NA	NA	NA	NA	NA	NA	NA	NA	NA	NA	NA	NA	NA	NA
Clust1622	NA	0	0	0	0	0	NA	NA	3.51888	3.44842	NA	NA	NA	NA	NA	NA	NA	NA	NA	NA	EC958_1557	NCTC13441_02539	NA	NA	NA	NA	NA	NA	NA	NA	NA	NA	NA	NA	NA	NA	NA	NA	NA	NA	NA	NA	NA	NA	NA	NA	NA	NA	NA
Clust1623	NA	0	0	0	0	0	NA	NA	3.36867	4.5528	NA	NA	NA	NA	NA	NA	NA	NA	NA	NA	EC958_4610	NCTC13441_04335	NA	NA	NA	NA	NA	NA	NA	NA	NA	NA	NA	NA	NA	NA	NA	NA	NA	NA	NA	NA	NA	NA	NA	NA	NA	NA	NA
Clust1624	NA	0	0	0	0	0	NA	NA	3.79629	3.97971	NA	NA	NA	NA	NA	NA	NA	NA	NA	NA	EC958_4110	NCTC13441_04879	NA	NA	NA	NA	NA	NA	NA	NA	NA	NA	NA	NA	NA	NA	NA	NA	NA	NA	NA	NA	NA	NA	NA	NA	NA	NA	NA
Clust1625	NA	0	0	0	0	0	NA	NA	4.858	5.21842	NA	NA	NA	NA	NA	NA	NA	NA	NA	NA	EC958_4901	NCTC13441_02668	NA	NA	NA	NA	NA	NA	NA	NA	NA	NA	NA	NA	NA	NA	NA	NA	NA	NA	NA	NA	NA	NA	NA	NA	NA	NA	NA
Clust1626	NA	0	0	0	0	0	NA	NA	1.85551	0.261023	NA	NA	NA	NA	NA	NA	NA	NA	NA	NA	EC958_4146	NCTC13441_04842	NA	NA	NA	NA	NA	NA	NA	NA	NA	NA	NA	NA	NA	NA	NA	NA	NA	NA	NA	NA	NA	NA	NA	NA	NA	NA	NA
Clust1627	NA	0	0	0	0	0	NA	NA	1.59714	3.84024	NA	NA	NA	NA	NA	NA	NA	NA	NA	NA	EC958_2133	NCTC13441_01969	NA	NA	NA	NA	NA	NA	NA	NA	NA	NA	NA	NA	NA	NA	NA	NA	NA	NA	NA	NA	NA	NA	NA	NA	NA	NA	NA
Clust1628	NA	0	0	0	0	0	NA	NA	-0.0840977	-0.071623	NA	NA	NA	NA	NA	NA	NA	NA	NA	NA	EC958_2158	NCTC13441_01940	NA	NA	NA	NA	NA	NA	NA	NA	NA	NA	NA	NA	NA	NA	NA	NA	NA	NA	NA	NA	NA	NA	NA	NA	NA	NA	NA
Clust1629	NA	0	0	0	0	0	NA	NA	3.41335	3.28366	NA	NA	NA	NA	NA	NA	NA	NA	NA	NA	EC958_3907	NCTC13441_00188	NA	NA	NA	NA	NA	NA	NA	NA	NA	NA	NA	NA	NA	NA	NA	NA	NA	NA	NA	NA	NA	NA	NA	NA	NA	NA	NA
Clust1630	NA	0	0	0	0	0	NA	NA	2.79604	2.54529	NA	NA	NA	NA	NA	NA	NA	NA	NA	NA	EC958_4132	NCTC13441_04856	NA	NA	NA	NA	NA	NA	NA	NA	NA	NA	NA	NA	NA	NA	NA	NA	NA	NA	NA	NA	NA	NA	NA	NA	NA	NA	NA
Clust1631	NA	0	0	0	0	0	NA	NA	3.78173	3.987	NA	NA	NA	NA	NA	NA	NA	NA	NA	NA	EC958_4129	NCTC13441_04859	NA	NA	NA	NA	NA	NA	NA	NA	NA	NA	NA	NA	NA	NA	NA	NA	NA	NA	NA	NA	NA	NA	NA	NA	NA	NA	NA
Clust1632	NA	0	0	0	0	0	NA	NA	3.61484	3.4383	NA	NA	NA	NA	NA	NA	NA	NA	NA	NA	EC958_2150	NCTC13441_01949	NA	NA	NA	NA	NA	NA	NA	NA	NA	NA	NA	NA	NA	NA	NA	NA	NA	NA	NA	NA	NA	NA	NA	NA	NA	NA	NA
Clust1633	NA	0	0	0	0	0	NA	NA	3.81422	2.61279	NA	NA	NA	NA	NA	NA	NA	NA	NA	NA	EC958_3325	NCTC13441_04977	NA	NA	NA	NA	NA	NA	NA	NA	NA	NA	NA	NA	NA	NA	NA	NA	NA	NA	NA	NA	NA	NA	NA	NA	NA	NA	NA
Clust1634	NA	0	0	0	0	0	NA	NA	3.48808	3.17834	NA	NA	NA	NA	NA	NA	NA	NA	NA	NA	EC958_4309	NCTC13441_04672	NA	NA	NA	NA	NA	NA	NA	NA	NA	NA	NA	NA	NA	NA	NA	NA	NA	NA	NA	NA	NA	NA	NA	NA	NA	NA	NA
Clust1635	NA	0	0	0	0	0	NA	NA	3.70001	4.02998	NA	NA	NA	NA	NA	NA	NA	NA	NA	NA	EC958_1448	NCTC13441_02667	NA	NA	NA	NA	NA	NA	NA	NA	NA	NA	NA	NA	NA	NA	NA	NA	NA	NA	NA	NA	NA	NA	NA	NA	NA	NA	NA
Clust1636	NA	0	0	0	0	0	NA	NA	5.29723	4.86569	NA	NA	NA	NA	NA	NA	NA	NA	NA	NA	EC958_4905	NCTC13441_02654	NA	NA	NA	NA	NA	NA	NA	NA	NA	NA	NA	NA	NA	NA	NA	NA	NA	NA	NA	NA	NA	NA	NA	NA	NA	NA	NA
Clust1637	NA	0	0	0	0	0	NA	NA	4.41322	5.02848	NA	NA	NA	NA	NA	NA	NA	NA	NA	NA	EC958_3243	NCTC13441_00794	NA	NA	NA	NA	NA	NA	NA	NA	NA	NA	NA	NA	NA	NA	NA	NA	NA	NA	NA	NA	NA	NA	NA	NA	NA	NA	NA
Clust1638	NA	0	0	0	0	0	NA	NA	3.13009	3.04176	NA	NA	NA	NA	NA	NA	NA	NA	NA	NA	EC958_4797	NCTC13441_04139	NA	NA	NA	NA	NA	NA	NA	NA	NA	NA	NA	NA	NA	NA	NA	NA	NA	NA	NA	NA	NA	NA	NA	NA	NA	NA	NA
Clust1639	NA	0	0	0	0	0	NA	NA	4.69074	4.82665	NA	NA	NA	NA	NA	NA	NA	NA	NA	NA	EC958_2298	NCTC13441_01774	NA	NA	NA	NA	NA	NA	NA	NA	NA	NA	NA	NA	NA	NA	NA	NA	NA	NA	NA	NA	NA	NA	NA	NA	NA	NA	NA
Clust1640	NA	0	0	0	0	0	NA	NA	3.53344	2.70332	NA	NA	NA	NA	NA	NA	NA	NA	NA	NA	EC958_3282	NCTC13441_04934	NA	NA	NA	NA	NA	NA	NA	NA	NA	NA	NA	NA	NA	NA	NA	NA	NA	NA	NA	NA	NA	NA	NA	NA	NA	NA	NA
Clust1641	NA	0	0	0	0	0	NA	NA	3.31167	3.06601	NA	NA	NA	NA	NA	NA	NA	NA	NA	NA	EC958_1837	NCTC13441_02265	NA	NA	NA	NA	NA	NA	NA	NA	NA	NA	NA	NA	NA	NA	NA	NA	NA	NA	NA	NA	NA	NA	NA	NA	NA	NA	NA
Clust1642	NA	0	0	0	0	0	NA	NA	1.93985	3.51028	NA	NA	NA	NA	NA	NA	NA	NA	NA	NA	EC958_2172	NCTC13441_01924	NA	NA	NA	NA	NA	NA	NA	NA	NA	NA	NA	NA	NA	NA	NA	NA	NA	NA	NA	NA	NA	NA	NA	NA	NA	NA	NA
Clust1643	NA	0	0	0	0	0	NA	NA	3.73224	4.15693	NA	NA	NA	NA	NA	NA	NA	NA	NA	NA	EC958_0252	NCTC13441_03874	NA	NA	NA	NA	NA	NA	NA	NA	NA	NA	NA	NA	NA	NA	NA	NA	NA	NA	NA	NA	NA	NA	NA	NA	NA	NA	NA
Clust1644	NA	0	0	0	0	0	NA	NA	3.45703	2.46876	NA	NA	NA	NA	NA	NA	NA	NA	NA	NA	EC958_3316	NCTC13441_04969	NA	NA	NA	NA	NA	NA	NA	NA	NA	NA	NA	NA	NA	NA	NA	NA	NA	NA	NA	NA	NA	NA	NA	NA	NA	NA	NA
Clust1645	NA	0	0	0	0	0	NA	NA	3.7987	3.54584	NA	NA	NA	NA	NA	NA	NA	NA	NA	NA	EC958_4691	NCTC13441_04249	NA	NA	NA	NA	NA	NA	NA	NA	NA	NA	NA	NA	NA	NA	NA	NA	NA	NA	NA	NA	NA	NA	NA	NA	NA	NA	NA
Clust1646	NA	0	0	0	0	0	NA	NA	4.25316	3.73712	NA	NA	NA	NA	NA	NA	NA	NA	NA	NA	EC958_3514	NCTC13441_00578	NA	NA	NA	NA	NA	NA	NA	NA	NA	NA	NA	NA	NA	NA	NA	NA	NA	NA	NA	NA	NA	NA	NA	NA	NA	NA	NA
Clust1647	NA	0	0	0	0	0	NA	NA	2.97865	3.01522	NA	NA	NA	NA	NA	NA	NA	NA	NA	NA	EC958_3350	NCTC13441_00746	NA	NA	NA	NA	NA	NA	NA	NA	NA	NA	NA	NA	NA	NA	NA	NA	NA	NA	NA	NA	NA	NA	NA	NA	NA	NA	NA
Clust1648	NA	0	0	0	0	0	NA	NA	4.01606	3.71988	NA	NA	NA	NA	NA	NA	NA	NA	NA	NA	EC958_2325	NCTC13441_01745	NA	NA	NA	NA	NA	NA	NA	NA	NA	NA	NA	NA	NA	NA	NA	NA	NA	NA	NA	NA	NA	NA	NA	NA	NA	NA	NA
Clust1649	NA	0	0	0	0	0	NA	NA	4.04207	5.14249	NA	NA	NA	NA	NA	NA	NA	NA	NA	NA	EC958_0832	NCTC13441_03278	NA	NA	NA	NA	NA	NA	NA	NA	NA	NA	NA	NA	NA	NA	NA	NA	NA	NA	NA	NA	NA	NA	NA	NA	NA	NA	NA
Clust1650	NA	0	0	0	0	0	NA	NA	3.63324	4.35232	NA	NA	NA	NA	NA	NA	NA	NA	NA	NA	EC958_4088	NCTC13441_04901	NA	NA	NA	NA	NA	NA	NA	NA	NA	NA	NA	NA	NA	NA	NA	NA	NA	NA	NA	NA	NA	NA	NA	NA	NA	NA	NA
Clust1651	NA	0	0	0	0	0	NA	NA	4.52894	3.71877	NA	NA	NA	NA	NA	NA	NA	NA	NA	NA	EC958_3281	NCTC13441_04933	NA	NA	NA	NA	NA	NA	NA	NA	NA	NA	NA	NA	NA	NA	NA	NA	NA	NA	NA	NA	NA	NA	NA	NA	NA	NA	NA
Clust1652	NA	0	0	0	0	0	NA	NA	3.71488	3.59207	NA	NA	NA	NA	NA	NA	NA	NA	NA	NA	EC958_4114	NCTC13441_04876	NA	NA	NA	NA	NA	NA	NA	NA	NA	NA	NA	NA	NA	NA	NA	NA	NA	NA	NA	NA	NA	NA	NA	NA	NA	NA	NA
Clust1653	NA	0	0	0	0	0	NA	NA	0.776691	2.07667	NA	NA	NA	NA	NA	NA	NA	NA	NA	NA	EC958_4846	NCTC13441_03734	NA	NA	NA	NA	NA	NA	NA	NA	NA	NA	NA	NA	NA	NA	NA	NA	NA	NA	NA	NA	NA	NA	NA	NA	NA	NA	NA
Clust1654	NA	0	0	0	0	0	NA	NA	3.55838	3.35786	NA	NA	NA	NA	NA	NA	NA	NA	NA	NA	EC958_0774	NCTC13441_03341	NA	NA	NA	NA	NA	NA	NA	NA	NA	NA	NA	NA	NA	NA	NA	NA	NA	NA	NA	NA	NA	NA	NA	NA	NA	NA	NA
Clust1655	NA	0	0	0	0	0	NA	NA	4.14565	4.25588	NA	NA	NA	NA	NA	NA	NA	NA	NA	NA	EC958_1452	NCTC13441_02660	NA	NA	NA	NA	NA	NA	NA	NA	NA	NA	NA	NA	NA	NA	NA	NA	NA	NA	NA	NA	NA	NA	NA	NA	NA	NA	NA
Clust1656	NA	0	0	0	0	0	NA	NA	4.4881	3.44452	NA	NA	NA	NA	NA	NA	NA	NA	NA	NA	EC958_0781	NCTC13441_03327	NA	NA	NA	NA	NA	NA	NA	NA	NA	NA	NA	NA	NA	NA	NA	NA	NA	NA	NA	NA	NA	NA	NA	NA	NA	NA	NA
Clust1657	NA	0	0	0	0	0	NA	NA	4.09838	3.86865	NA	NA	NA	NA	NA	NA	NA	NA	NA	NA	EC958_2981	NCTC13441_01061	NA	NA	NA	NA	NA	NA	NA	NA	NA	NA	NA	NA	NA	NA	NA	NA	NA	NA	NA	NA	NA	NA	NA	NA	NA	NA	NA
Clust1658	NA	0	0	0	0	0	NA	NA	3.12537	2.86351	NA	NA	NA	NA	NA	NA	NA	NA	NA	NA	EC958_4559	NCTC13441_18added	NA	NA	NA	NA	NA	NA	NA	NA	NA	NA	NA	NA	NA	NA	NA	NA	NA	NA	NA	NA	NA	NA	NA	NA	NA	NA	NA
Clust1659	NA	0	0	0	0	0	NA	NA	-6.5	0	NA	NA	NA	NA	NA	NA	NA	NA	NA	NA	EC958_3107	NCTC13441_00934	NA	NA	NA	NA	NA	NA	NA	NA	NA	NA	NA	NA	NA	NA	NA	NA	NA	NA	NA	NA	NA	NA	NA	NA	NA	NA	NA
Clust1660	NA	0	0	0	0	0	NA	NA	3.28022	2.62256	NA	NA	NA	NA	NA	NA	NA	NA	NA	NA	EC958_3813	NCTC13441_00280	NA	NA	NA	NA	NA	NA	NA	NA	NA	NA	NA	NA	NA	NA	NA	NA	NA	NA	NA	NA	NA	NA	NA	NA	NA	NA	NA
Clust1661	NA	0	0	0	0	0	NA	NA	3.81783	3.32504	NA	NA	NA	NA	NA	NA	NA	NA	NA	NA	EC958_2129	NCTC13441_01975	NA	NA	NA	NA	NA	NA	NA	NA	NA	NA	NA	NA	NA	NA	NA	NA	NA	NA	NA	NA	NA	NA	NA	NA	NA	NA	NA
Clust1662	NA	0	0	0	0	0	NA	NA	4.31533	4.01969	NA	NA	NA	NA	NA	NA	NA	NA	NA	NA	EC958_2338	NCTC13441_01729	NA	NA	NA	NA	NA	NA	NA	NA	NA	NA	NA	NA	NA	NA	NA	NA	NA	NA	NA	NA	NA	NA	NA	NA	NA	NA	NA
Clust1663	NA	0	0	0	0	0	NA	NA	4.23318	3.94186	NA	NA	NA	NA	NA	NA	NA	NA	NA	NA	EC958_4838	NCTC13441_04169	NA	NA	NA	NA	NA	NA	NA	NA	NA	NA	NA	NA	NA	NA	NA	NA	NA	NA	NA	NA	NA	NA	NA	NA	NA	NA	NA
Clust1664	NA	0	0	0	0	0	NA	NA	5.14501	4.85268	NA	NA	NA	NA	NA	NA	NA	NA	NA	NA	EC958_4974	NCTC13441_01727	NA	NA	NA	NA	NA	NA	NA	NA	NA	NA	NA	NA	NA	NA	NA	NA	NA	NA	NA	NA	NA	NA	NA	NA	NA	NA	NA
Clust1665	NA	0	0	0	0	0	NA	NA	4.6209	NA	NA	NA	NA	NA	NA	NA	NA	NA	NA	NA	EC958_5153	NA	NA	NA	NA	NA	NA	NA	NA	NA	NA	NA	NA	NA	NA	NA	NA	NA	NA	NA	NA	NA	NA	NA	NA	NA	NA	NA	NA
Clust1666	NA	0	0	0	0	0	NA	NA	2.38249	2.96077	NA	NA	NA	NA	NA	NA	NA	NA	NA	NA	EC958_4946	NCTC13441_01928	NA	NA	NA	NA	NA	NA	NA	NA	NA	NA	NA	NA	NA	NA	NA	NA	NA	NA	NA	NA	NA	NA	NA	NA	NA	NA	NA
Clust1667	NA	0	0	0	0	0	NA	NA	3.82837	4.71082	NA	NA	NA	NA	NA	NA	NA	NA	NA	NA	EC958_4869	NCTC13441_03050	NA	NA	NA	NA	NA	NA	NA	NA	NA	NA	NA	NA	NA	NA	NA	NA	NA	NA	NA	NA	NA	NA	NA	NA	NA	NA	NA
Clust1668	NA	0	0	0	0	0	NA	NA	3.54608	3.57391	NA	NA	NA	NA	NA	NA	NA	NA	NA	NA	EC958_0203	NCTC13441_03922	NA	NA	NA	NA	NA	NA	NA	NA	NA	NA	NA	NA	NA	NA	NA	NA	NA	NA	NA	NA	NA	NA	NA	NA	NA	NA	NA
Clust1669	NA	0	0	0	0	0	NA	NA	4.03199	4.96401	NA	NA	NA	NA	NA	NA	NA	NA	NA	NA	EC958_3269	NCTC13441_00765	NA	NA	NA	NA	NA	NA	NA	NA	NA	NA	NA	NA	NA	NA	NA	NA	NA	NA	NA	NA	NA	NA	NA	NA	NA	NA	NA
Clust1670	NA	0	0	0	0	0	NA	NA	-6.5	-6.5	NA	NA	NA	NA	NA	NA	NA	NA	NA	NA	EC958_4965	NCTC13441_01801	NA	NA	NA	NA	NA	NA	NA	NA	NA	NA	NA	NA	NA	NA	NA	NA	NA	NA	NA	NA	NA	NA	NA	NA	NA	NA	NA
Clust1671	NA	0	0	0	0	0	NA	NA	4.13306	3.855	NA	NA	NA	NA	NA	NA	NA	NA	NA	NA	EC958_1099	NCTC13441_03001	NA	NA	NA	NA	NA	NA	NA	NA	NA	NA	NA	NA	NA	NA	NA	NA	NA	NA	NA	NA	NA	NA	NA	NA	NA	NA	NA
Clust1672	NA	0	0	0	0	0	NA	NA	4.74359	4.9443	NA	NA	NA	NA	NA	NA	NA	NA	NA	NA	EC958_2687	NCTC13441_01359	NA	NA	NA	NA	NA	NA	NA	NA	NA	NA	NA	NA	NA	NA	NA	NA	NA	NA	NA	NA	NA	NA	NA	NA	NA	NA	NA
Clust1673	NA	0	0	0	0	0	NA	NA	3.47177	2.66513	NA	NA	NA	NA	NA	NA	NA	NA	NA	NA	EC958_4859	NCTC13441_03078	NA	NA	NA	NA	NA	NA	NA	NA	NA	NA	NA	NA	NA	NA	NA	NA	NA	NA	NA	NA	NA	NA	NA	NA	NA	NA	NA
Clust1674	NA	0	0	0	0	0	NA	NA	3.16938	3.83569	NA	NA	NA	NA	NA	NA	NA	NA	NA	NA	EC958_4524	NCTC13441_04418	NA	NA	NA	NA	NA	NA	NA	NA	NA	NA	NA	NA	NA	NA	NA	NA	NA	NA	NA	NA	NA	NA	NA	NA	NA	NA	NA
Clust1675	NA	0	0	0	0	0	NA	NA	1.09387	2.93143	NA	NA	NA	NA	NA	NA	NA	NA	NA	NA	EC958_5065	NCTC13441_04953	NA	NA	NA	NA	NA	NA	NA	NA	NA	NA	NA	NA	NA	NA	NA	NA	NA	NA	NA	NA	NA	NA	NA	NA	NA	NA	NA
Clust1676	NA	0	0	0	0	0	NA	NA	3.20611	3.25254	NA	NA	NA	NA	NA	NA	NA	NA	NA	NA	EC958_2999	NCTC13441_01044	NA	NA	NA	NA	NA	NA	NA	NA	NA	NA	NA	NA	NA	NA	NA	NA	NA	NA	NA	NA	NA	NA	NA	NA	NA	NA	NA
Clust1677	NA	0	0	0	0	0	NA	NA	2.82096	3.39471	NA	NA	NA	NA	NA	NA	NA	NA	NA	NA	EC958_4300	NCTC13441_04682	NA	NA	NA	NA	NA	NA	NA	NA	NA	NA	NA	NA	NA	NA	NA	NA	NA	NA	NA	NA	NA	NA	NA	NA	NA	NA	NA
Clust1678	NA	0	0	0	0	0	NA	NA	3.53173	4.98145	NA	NA	NA	NA	NA	NA	NA	NA	NA	NA	EC958_4940	NCTC13441_01972	NA	NA	NA	NA	NA	NA	NA	NA	NA	NA	NA	NA	NA	NA	NA	NA	NA	NA	NA	NA	NA	NA	NA	NA	NA	NA	NA
Clust1679	NA	0	0	0	0	0	NA	NA	3.15229	3.63533	NA	NA	NA	NA	NA	NA	NA	NA	NA	NA	EC958_5149	NCTC13441_04084	NA	NA	NA	NA	NA	NA	NA	NA	NA	NA	NA	NA	NA	NA	NA	NA	NA	NA	NA	NA	NA	NA	NA	NA	NA	NA	NA
Clust1680	NA	0	0	0	0	0	NA	NA	2.4718	2.52421	NA	NA	NA	NA	NA	NA	NA	NA	NA	NA	EC958_2143	NCTC13441_01958	NA	NA	NA	NA	NA	NA	NA	NA	NA	NA	NA	NA	NA	NA	NA	NA	NA	NA	NA	NA	NA	NA	NA	NA	NA	NA	NA
Clust1681	NA	0	0	0	0	0	NA	NA	2.28941	3.15039	NA	NA	NA	NA	NA	NA	NA	NA	NA	NA	EC958_4941	NCTC13441_01959	NA	NA	NA	NA	NA	NA	NA	NA	NA	NA	NA	NA	NA	NA	NA	NA	NA	NA	NA	NA	NA	NA	NA	NA	NA	NA	NA
Clust1682	NA	0	0	0	0	0	NA	NA	4.53093	4.24075	NA	NA	NA	NA	NA	NA	NA	NA	NA	NA	EC958_3328	NCTC13441_04980	NA	NA	NA	NA	NA	NA	NA	NA	NA	NA	NA	NA	NA	NA	NA	NA	NA	NA	NA	NA	NA	NA	NA	NA	NA	NA	NA
Clust1683	NA	0	0	0	0	0	NA	NA	4.73282	3.96273	NA	NA	NA	NA	NA	NA	NA	NA	NA	NA	EC958_1460	NCTC13441_02651	NA	NA	NA	NA	NA	NA	NA	NA	NA	NA	NA	NA	NA	NA	NA	NA	NA	NA	NA	NA	NA	NA	NA	NA	NA	NA	NA
Clust1684	NA	0	0	0	0	0	NA	NA	1.99407	3.91071	NA	NA	NA	NA	NA	NA	NA	NA	NA	NA	EC958_2135	NCTC13441_01967	NA	NA	NA	NA	NA	NA	NA	NA	NA	NA	NA	NA	NA	NA	NA	NA	NA	NA	NA	NA	NA	NA	NA	NA	NA	NA	NA
Clust1685	NA	0	0	0	0	0	NA	NA	3.40932	3.20926	NA	NA	NA	NA	NA	NA	NA	NA	NA	NA	EC958_3273	NCTC13441_00761	NA	NA	NA	NA	NA	NA	NA	NA	NA	NA	NA	NA	NA	NA	NA	NA	NA	NA	NA	NA	NA	NA	NA	NA	NA	NA	NA
Clust1686	NA	0	0	0	0	0	NA	NA	2.84071	4.67383	NA	NA	NA	NA	NA	NA	NA	NA	NA	NA	EC958_2139	NCTC13441_01963	NA	NA	NA	NA	NA	NA	NA	NA	NA	NA	NA	NA	NA	NA	NA	NA	NA	NA	NA	NA	NA	NA	NA	NA	NA	NA	NA
Clust1687	NA	0	0	0	0	0	NA	NA	4.13561	2.48497	NA	NA	NA	NA	NA	NA	NA	NA	NA	NA	EC958_3288	NCTC13441_04938	NA	NA	NA	NA	NA	NA	NA	NA	NA	NA	NA	NA	NA	NA	NA	NA	NA	NA	NA	NA	NA	NA	NA	NA	NA	NA	NA
Clust1688	NA	0	0	0	0	0	NA	NA	3.02239	2.91286	NA	NA	NA	NA	NA	NA	NA	NA	NA	NA	EC958_4795	NCTC13441_04141	NA	NA	NA	NA	NA	NA	NA	NA	NA	NA	NA	NA	NA	NA	NA	NA	NA	NA	NA	NA	NA	NA	NA	NA	NA	NA	NA
Clust1689	NA	0	0	0	0	0	NA	NA	4.07839	3.29185	NA	NA	NA	NA	NA	NA	NA	NA	NA	NA	EC958_1372	NCTC13441_02740	NA	NA	NA	NA	NA	NA	NA	NA	NA	NA	NA	NA	NA	NA	NA	NA	NA	NA	NA	NA	NA	NA	NA	NA	NA	NA	NA
Clust1690	NA	0	0	0	0	0	NA	NA	4.07481	3.74872	NA	NA	NA	NA	NA	NA	NA	NA	NA	NA	EC958_1567	NCTC13441_02531	NA	NA	NA	NA	NA	NA	NA	NA	NA	NA	NA	NA	NA	NA	NA	NA	NA	NA	NA	NA	NA	NA	NA	NA	NA	NA	NA
Clust1691	NA	0	0	0	0	0	NA	NA	-6.5	-0.304056	NA	NA	NA	NA	NA	NA	NA	NA	NA	NA	EC958_4844	NCTC13441_03736	NA	NA	NA	NA	NA	NA	NA	NA	NA	NA	NA	NA	NA	NA	NA	NA	NA	NA	NA	NA	NA	NA	NA	NA	NA	NA	NA
Clust1692	NA	0	0	0	0	0	NA	NA	2.46939	3.68271	NA	NA	NA	NA	NA	NA	NA	NA	NA	NA	EC958_1406	NCTC13441_02711	NA	NA	NA	NA	NA	NA	NA	NA	NA	NA	NA	NA	NA	NA	NA	NA	NA	NA	NA	NA	NA	NA	NA	NA	NA	NA	NA
Clust1693	NA	0	0	0	0	0	NA	NA	3.07454	3.74102	NA	NA	NA	NA	NA	NA	NA	NA	NA	NA	EC958_2253	NCTC13441_01836	NA	NA	NA	NA	NA	NA	NA	NA	NA	NA	NA	NA	NA	NA	NA	NA	NA	NA	NA	NA	NA	NA	NA	NA	NA	NA	NA
Clust1694	NA	0	0	0	0	0	NA	NA	4.3111	3.59429	NA	NA	NA	NA	NA	NA	NA	NA	NA	NA	EC958_4889	NCTC13441_02748	NA	NA	NA	NA	NA	NA	NA	NA	NA	NA	NA	NA	NA	NA	NA	NA	NA	NA	NA	NA	NA	NA	NA	NA	NA	NA	NA
Clust1695	NA	0	0	0	0	0	NA	NA	3.63743	3.75267	NA	NA	NA	NA	NA	NA	NA	NA	NA	NA	EC958_2151	NCTC13441_01947	NA	NA	NA	NA	NA	NA	NA	NA	NA	NA	NA	NA	NA	NA	NA	NA	NA	NA	NA	NA	NA	NA	NA	NA	NA	NA	NA
Clust1696	NA	0	0	0	0	0	NA	NA	5.0633	5.13372	NA	NA	NA	NA	NA	NA	NA	NA	NA	NA	EC958_4903	NCTC13441_02664	NA	NA	NA	NA	NA	NA	NA	NA	NA	NA	NA	NA	NA	NA	NA	NA	NA	NA	NA	NA	NA	NA	NA	NA	NA	NA	NA
Clust1697	NA	0	0	0	0	0	NA	NA	0.753566	2.94504	NA	NA	NA	NA	NA	NA	NA	NA	NA	NA	EC958_0010	NCTC13441_04114	NA	NA	NA	NA	NA	NA	NA	NA	NA	NA	NA	NA	NA	NA	NA	NA	NA	NA	NA	NA	NA	NA	NA	NA	NA	NA	NA
Clust1698	NA	0	0	0	0	0	NA	NA	-1.48141	-6.5	NA	NA	NA	NA	NA	NA	NA	NA	NA	NA	EC958_1102	NCTC13441_02998	NA	NA	NA	NA	NA	NA	NA	NA	NA	NA	NA	NA	NA	NA	NA	NA	NA	NA	NA	NA	NA	NA	NA	NA	NA	NA	NA
Clust1699	NA	0	0	0	0	0	NA	NA	4.43894	4.21589	NA	NA	NA	NA	NA	NA	NA	NA	NA	NA	EC958_2274	NCTC13441_01806	NA	NA	NA	NA	NA	NA	NA	NA	NA	NA	NA	NA	NA	NA	NA	NA	NA	NA	NA	NA	NA	NA	NA	NA	NA	NA	NA
Clust1700	NA	0	0	0	0	0	NA	NA	-0.335734	1.05885	NA	NA	NA	NA	NA	NA	NA	NA	NA	NA	EC958_1446	NCTC13441_02671	NA	NA	NA	NA	NA	NA	NA	NA	NA	NA	NA	NA	NA	NA	NA	NA	NA	NA	NA	NA	NA	NA	NA	NA	NA	NA	NA
Clust1701	NA	0	0	0	0	0	NA	NA	3.58762	1.09004	NA	NA	NA	NA	NA	NA	NA	NA	NA	NA	EC958_3302	NCTC13441_04955	NA	NA	NA	NA	NA	NA	NA	NA	NA	NA	NA	NA	NA	NA	NA	NA	NA	NA	NA	NA	NA	NA	NA	NA	NA	NA	NA
Clust1702	NA	0	0	0	0	0	NA	NA	3.23156	3.30102	NA	NA	NA	NA	NA	NA	NA	NA	NA	NA	EC958_3805	NCTC13441_00288	NA	NA	NA	NA	NA	NA	NA	NA	NA	NA	NA	NA	NA	NA	NA	NA	NA	NA	NA	NA	NA	NA	NA	NA	NA	NA	NA
Clust1703	NA	0	0	0	0	0	NA	NA	0.644124	2.28348	NA	NA	NA	NA	NA	NA	NA	NA	NA	NA	EC958_5124	NCTC13441_04195	NA	NA	NA	NA	NA	NA	NA	NA	NA	NA	NA	NA	NA	NA	NA	NA	NA	NA	NA	NA	NA	NA	NA	NA	NA	NA	NA
Clust1704	NA	0	0	0	0	0	NA	NA	3.78321	3.3225	NA	NA	NA	NA	NA	NA	NA	NA	NA	NA	EC958_1565	NCTC13441_02533	NA	NA	NA	NA	NA	NA	NA	NA	NA	NA	NA	NA	NA	NA	NA	NA	NA	NA	NA	NA	NA	NA	NA	NA	NA	NA	NA
Clust1705	NA	0	0	0	0	0	NA	NA	2.09956	4.16827	NA	NA	NA	NA	NA	NA	NA	NA	NA	NA	EC958_4977	NCTC13441_01721	NA	NA	NA	NA	NA	NA	NA	NA	NA	NA	NA	NA	NA	NA	NA	NA	NA	NA	NA	NA	NA	NA	NA	NA	NA	NA	NA
Clust1706	NA	0	0	0	0	0	NA	NA	2.81401	2.908	NA	NA	NA	NA	NA	NA	NA	NA	NA	NA	EC958_2255	NCTC13441_01834	NA	NA	NA	NA	NA	NA	NA	NA	NA	NA	NA	NA	NA	NA	NA	NA	NA	NA	NA	NA	NA	NA	NA	NA	NA	NA	NA
Clust1707	NA	0	0	0	0	0	NA	NA	3.23099	3.34957	NA	NA	NA	NA	NA	NA	NA	NA	NA	NA	EC958_2145	NCTC13441_01956	NA	NA	NA	NA	NA	NA	NA	NA	NA	NA	NA	NA	NA	NA	NA	NA	NA	NA	NA	NA	NA	NA	NA	NA	NA	NA	NA
Clust1708	NA	0	0	0	0	0	NA	NA	2.89029	4.01225	NA	NA	NA	NA	NA	NA	NA	NA	NA	NA	EC958_1449	NCTC13441_02665	NA	NA	NA	NA	NA	NA	NA	NA	NA	NA	NA	NA	NA	NA	NA	NA	NA	NA	NA	NA	NA	NA	NA	NA	NA	NA	NA
Clust1709	NA	0	0	0	0	0	NA	NA	2.71957	2.97167	NA	NA	NA	NA	NA	NA	NA	NA	NA	NA	EC958_4091	NCTC13441_25added	NA	NA	NA	NA	NA	NA	NA	NA	NA	NA	NA	NA	NA	NA	NA	NA	NA	NA	NA	NA	NA	NA	NA	NA	NA	NA	NA
Clust1710	NA	0	0	0	0	0	NA	NA	3.12454	2.86453	NA	NA	NA	NA	NA	NA	NA	NA	NA	NA	EC958_3264	NCTC13441_2added	NA	NA	NA	NA	NA	NA	NA	NA	NA	NA	NA	NA	NA	NA	NA	NA	NA	NA	NA	NA	NA	NA	NA	NA	NA	NA	NA
Clust1711	NA	0	0	0	0	0	NA	NA	4.84632	5.11067	NA	NA	NA	NA	NA	NA	NA	NA	NA	NA	EC958_1362	NCTC13441_02749	NA	NA	NA	NA	NA	NA	NA	NA	NA	NA	NA	NA	NA	NA	NA	NA	NA	NA	NA	NA	NA	NA	NA	NA	NA	NA	NA
Clust1712	NA	0	0	0	0	0	NA	NA	3.34751	3.47487	NA	NA	NA	NA	NA	NA	NA	NA	NA	NA	EC958_3814	NCTC13441_00279	NA	NA	NA	NA	NA	NA	NA	NA	NA	NA	NA	NA	NA	NA	NA	NA	NA	NA	NA	NA	NA	NA	NA	NA	NA	NA	NA
Clust1713	NA	0	0	0	0	0	NA	NA	4.81306	4.20481	NA	NA	NA	NA	NA	NA	NA	NA	NA	NA	EC958_0430	NCTC13441_03684	NA	NA	NA	NA	NA	NA	NA	NA	NA	NA	NA	NA	NA	NA	NA	NA	NA	NA	NA	NA	NA	NA	NA	NA	NA	NA	NA
Clust1714	NA	0	0	0	0	0	NA	NA	2.59004	3.18306	NA	NA	NA	NA	NA	NA	NA	NA	NA	NA	EC958_1106	NCTC13441_02994	NA	NA	NA	NA	NA	NA	NA	NA	NA	NA	NA	NA	NA	NA	NA	NA	NA	NA	NA	NA	NA	NA	NA	NA	NA	NA	NA
Clust1715	NA	0	0	0	0	0	NA	NA	5.10219	5.56911	NA	NA	NA	NA	NA	NA	NA	NA	NA	NA	EC958_4102	NCTC13441_04886	NA	NA	NA	NA	NA	NA	NA	NA	NA	NA	NA	NA	NA	NA	NA	NA	NA	NA	NA	NA	NA	NA	NA	NA	NA	NA	NA
Clust1716	NA	0	0	0	0	0	NA	NA	4.91122	5.34257	NA	NA	NA	NA	NA	NA	NA	NA	NA	NA	EC958_4368	NCTC13441_04610	NA	NA	NA	NA	NA	NA	NA	NA	NA	NA	NA	NA	NA	NA	NA	NA	NA	NA	NA	NA	NA	NA	NA	NA	NA	NA	NA
Clust1717	NA	0	0	0	0	0	NA	NA	4.12121	4.55288	NA	NA	NA	NA	NA	NA	NA	NA	NA	NA	EC958_1562	NCTC13441_02536	NA	NA	NA	NA	NA	NA	NA	NA	NA	NA	NA	NA	NA	NA	NA	NA	NA	NA	NA	NA	NA	NA	NA	NA	NA	NA	NA
Clust1718	NA	0	0	0	0	0	NA	NA	3.01404	1.49188	NA	NA	NA	NA	NA	NA	NA	NA	NA	NA	EC958_2174	NCTC13441_01921	NA	NA	NA	NA	NA	NA	NA	NA	NA	NA	NA	NA	NA	NA	NA	NA	NA	NA	NA	NA	NA	NA	NA	NA	NA	NA	NA
Clust1719	NA	0	0	0	0	0	NA	NA	3.67165	2.45868	NA	NA	NA	NA	NA	NA	NA	NA	NA	NA	EC958_5066	NCTC13441_04959	NA	NA	NA	NA	NA	NA	NA	NA	NA	NA	NA	NA	NA	NA	NA	NA	NA	NA	NA	NA	NA	NA	NA	NA	NA	NA	NA
Clust1720	NA	0	0	0	0	0	NA	NA	4.22022	4.07297	NA	NA	NA	NA	NA	NA	NA	NA	NA	NA	EC958_4852	NCTC13441_03493	NA	NA	NA	NA	NA	NA	NA	NA	NA	NA	NA	NA	NA	NA	NA	NA	NA	NA	NA	NA	NA	NA	NA	NA	NA	NA	NA
Clust1721	NA	0	0	0	0	0	NA	NA	4.12569	3.74293	NA	NA	NA	NA	NA	NA	NA	NA	NA	NA	EC958_2238	NCTC13441_01850	NA	NA	NA	NA	NA	NA	NA	NA	NA	NA	NA	NA	NA	NA	NA	NA	NA	NA	NA	NA	NA	NA	NA	NA	NA	NA	NA
Clust1722	NA	0	0	0	0	0	NA	NA	3.95692	4.71024	NA	NA	NA	NA	NA	NA	NA	NA	NA	NA	EC958_1599	NCTC13441_02497	NA	NA	NA	NA	NA	NA	NA	NA	NA	NA	NA	NA	NA	NA	NA	NA	NA	NA	NA	NA	NA	NA	NA	NA	NA	NA	NA
Clust1723	NA	0	0	0	0	0	NA	NA	3.71607	3.50996	NA	NA	NA	NA	NA	NA	NA	NA	NA	NA	EC958_0670	NCTC13441_03444	NA	NA	NA	NA	NA	NA	NA	NA	NA	NA	NA	NA	NA	NA	NA	NA	NA	NA	NA	NA	NA	NA	NA	NA	NA	NA	NA
Clust1724	NA	0	0	0	0	0	NA	NA	3.5349	2.74891	NA	NA	NA	NA	NA	NA	NA	NA	NA	NA	EC958_4980	NCTC13441_01718	NA	NA	NA	NA	NA	NA	NA	NA	NA	NA	NA	NA	NA	NA	NA	NA	NA	NA	NA	NA	NA	NA	NA	NA	NA	NA	NA
Clust1725	NA	0	0	0	0	0	NA	NA	4.144	4.70919	NA	NA	NA	NA	NA	NA	NA	NA	NA	NA	EC958_3198	NCTC13441_00837	NA	NA	NA	NA	NA	NA	NA	NA	NA	NA	NA	NA	NA	NA	NA	NA	NA	NA	NA	NA	NA	NA	NA	NA	NA	NA	NA
Clust1726	NA	0	0	0	0	0	NA	NA	1.45157	1.60037	NA	NA	NA	NA	NA	NA	NA	NA	NA	NA	EC958_5076	NCTC13441_00195	NA	NA	NA	NA	NA	NA	NA	NA	NA	NA	NA	NA	NA	NA	NA	NA	NA	NA	NA	NA	NA	NA	NA	NA	NA	NA	NA
Clust1727	NA	0	0	0	0	0	NA	NA	3.16543	3.01483	NA	NA	NA	NA	NA	NA	NA	NA	NA	NA	EC958_3271	NCTC13441_00763	NA	NA	NA	NA	NA	NA	NA	NA	NA	NA	NA	NA	NA	NA	NA	NA	NA	NA	NA	NA	NA	NA	NA	NA	NA	NA	NA
Clust1728	NA	0	0	0	0	0	NA	NA	4.90567	5.08092	NA	NA	NA	NA	NA	NA	NA	NA	NA	NA	EC958_5062	NCTC13441_00772	NA	NA	NA	NA	NA	NA	NA	NA	NA	NA	NA	NA	NA	NA	NA	NA	NA	NA	NA	NA	NA	NA	NA	NA	NA	NA	NA
Clust1729	NA	0	0	0	0	0	NA	NA	4.44041	4.75928	NA	NA	NA	NA	NA	NA	NA	NA	NA	NA	EC958_5077	NCTC13441_00176	NA	NA	NA	NA	NA	NA	NA	NA	NA	NA	NA	NA	NA	NA	NA	NA	NA	NA	NA	NA	NA	NA	NA	NA	NA	NA	NA
Clust1730	NA	0	0	0	0	0	NA	NA	4.15833	4.88396	NA	NA	NA	NA	NA	NA	NA	NA	NA	NA	EC958_2240	NCTC13441_01848	NA	NA	NA	NA	NA	NA	NA	NA	NA	NA	NA	NA	NA	NA	NA	NA	NA	NA	NA	NA	NA	NA	NA	NA	NA	NA	NA
Clust1731	NA	0	0	0	0	0	NA	NA	4.19743	4.93585	NA	NA	NA	NA	NA	NA	NA	NA	NA	NA	EC958_3199	NCTC13441_00836	NA	NA	NA	NA	NA	NA	NA	NA	NA	NA	NA	NA	NA	NA	NA	NA	NA	NA	NA	NA	NA	NA	NA	NA	NA	NA	NA
Clust1732	NA	0	0	0	0	0	NA	NA	4.77252	5.02741	NA	NA	NA	NA	NA	NA	NA	NA	NA	NA	EC958_1387	NCTC13441_02726	NA	NA	NA	NA	NA	NA	NA	NA	NA	NA	NA	NA	NA	NA	NA	NA	NA	NA	NA	NA	NA	NA	NA	NA	NA	NA	NA
Clust1733	NA	0	0	0	0	0	NA	NA	3.80274	4.99955	NA	NA	NA	NA	NA	NA	NA	NA	NA	NA	EC958_4933	NCTC13441_02159	NA	NA	NA	NA	NA	NA	NA	NA	NA	NA	NA	NA	NA	NA	NA	NA	NA	NA	NA	NA	NA	NA	NA	NA	NA	NA	NA
Clust1734	NA	0	0	0	0	0	NA	NA	3.08666	3.05474	NA	NA	NA	NA	NA	NA	NA	NA	NA	NA	EC958_4964	NCTC13441_01802	NA	NA	NA	NA	NA	NA	NA	NA	NA	NA	NA	NA	NA	NA	NA	NA	NA	NA	NA	NA	NA	NA	NA	NA	NA	NA	NA
Clust1735	NA	0	0	0	0	0	NA	NA	-6.5	4.18752	NA	NA	NA	NA	NA	NA	NA	NA	NA	NA	EC958_5200	NCTC13441_01605	NA	NA	NA	NA	NA	NA	NA	NA	NA	NA	NA	NA	NA	NA	NA	NA	NA	NA	NA	NA	NA	NA	NA	NA	NA	NA	NA
Clust1736	NA	0	0	0	0	0	NA	NA	2.13986	4.49972	NA	NA	NA	NA	NA	NA	NA	NA	NA	NA	EC958_2132	NCTC13441_01970	NA	NA	NA	NA	NA	NA	NA	NA	NA	NA	NA	NA	NA	NA	NA	NA	NA	NA	NA	NA	NA	NA	NA	NA	NA	NA	NA
Clust1737	NA	0	0	0	0	0	NA	NA	3.20809	3.68972	NA	NA	NA	NA	NA	NA	NA	NA	NA	NA	EC958_4904	NCTC13441_02662	NA	NA	NA	NA	NA	NA	NA	NA	NA	NA	NA	NA	NA	NA	NA	NA	NA	NA	NA	NA	NA	NA	NA	NA	NA	NA	NA
Clust1738	NA	0	0	0	0	0	NA	NA	3.02356	2.82802	NA	NA	NA	NA	NA	NA	NA	NA	NA	NA	EC958_2252	NCTC13441_01837	NA	NA	NA	NA	NA	NA	NA	NA	NA	NA	NA	NA	NA	NA	NA	NA	NA	NA	NA	NA	NA	NA	NA	NA	NA	NA	NA
Clust1739	NA	0	0	0	0	0	NA	NA	1.72622	2.12859	NA	NA	NA	NA	NA	NA	NA	NA	NA	NA	EC958_4835	NCTC13441_01724	NA	NA	NA	NA	NA	NA	NA	NA	NA	NA	NA	NA	NA	NA	NA	NA	NA	NA	NA	NA	NA	NA	NA	NA	NA	NA	NA
Clust1740	NA	0	0	0	0	0	NA	NA	2.82722	2.88319	NA	NA	NA	NA	NA	NA	NA	NA	NA	NA	EC958_5078	NCTC13441_00010	NA	NA	NA	NA	NA	NA	NA	NA	NA	NA	NA	NA	NA	NA	NA	NA	NA	NA	NA	NA	NA	NA	NA	NA	NA	NA	NA
Clust1741	NA	0	0	0	0	0	NA	NA	3.73605	2.93646	NA	NA	NA	NA	NA	NA	NA	NA	NA	NA	EC958_1548	NCTC13441_02548	NA	NA	NA	NA	NA	NA	NA	NA	NA	NA	NA	NA	NA	NA	NA	NA	NA	NA	NA	NA	NA	NA	NA	NA	NA	NA	NA
Clust1742	NA	0	0	0	0	0	NA	NA	3.5885	3.36799	NA	NA	NA	NA	NA	NA	NA	NA	NA	NA	EC958_5143	NCTC13441_04125	NA	NA	NA	NA	NA	NA	NA	NA	NA	NA	NA	NA	NA	NA	NA	NA	NA	NA	NA	NA	NA	NA	NA	NA	NA	NA	NA
Clust1743	NA	0	0	0	0	0	NA	NA	3.54627	2.63511	NA	NA	NA	NA	NA	NA	NA	NA	NA	NA	EC958_4973	NCTC13441_01734	NA	NA	NA	NA	NA	NA	NA	NA	NA	NA	NA	NA	NA	NA	NA	NA	NA	NA	NA	NA	NA	NA	NA	NA	NA	NA	NA
Clust1744	NA	0	0	0	0	0	NA	NA	3.31871	3.75953	NA	NA	NA	NA	NA	NA	NA	NA	NA	NA	EC958_3261	NCTC13441_00773	NA	NA	NA	NA	NA	NA	NA	NA	NA	NA	NA	NA	NA	NA	NA	NA	NA	NA	NA	NA	NA	NA	NA	NA	NA	NA	NA
Clust1745	NA	0	0	0	0	0	NA	NA	4.94656	5.07865	NA	NA	NA	NA	NA	NA	NA	NA	NA	NA	EC958_3267	NCTC13441_00767	NA	NA	NA	NA	NA	NA	NA	NA	NA	NA	NA	NA	NA	NA	NA	NA	NA	NA	NA	NA	NA	NA	NA	NA	NA	NA	NA
Clust1746	NA	0	0	0	0	0	NA	NA	5.48536	5.58304	NA	NA	NA	NA	NA	NA	NA	NA	NA	NA	EC958_1335	NCTC13441_02773	NA	NA	NA	NA	NA	NA	NA	NA	NA	NA	NA	NA	NA	NA	NA	NA	NA	NA	NA	NA	NA	NA	NA	NA	NA	NA	NA
Clust1747	NA	0	0	0	0	0	NA	NA	3.15833	3.65543	NA	NA	NA	NA	NA	NA	NA	NA	NA	NA	EC958_1421	NCTC13441_02698	NA	NA	NA	NA	NA	NA	NA	NA	NA	NA	NA	NA	NA	NA	NA	NA	NA	NA	NA	NA	NA	NA	NA	NA	NA	NA	NA
Clust1748	NA	0	0	0	0	0	NA	NA	2.82252	3.52768	NA	NA	NA	NA	NA	NA	NA	NA	NA	NA	EC958_2167	NCTC13441_01929	NA	NA	NA	NA	NA	NA	NA	NA	NA	NA	NA	NA	NA	NA	NA	NA	NA	NA	NA	NA	NA	NA	NA	NA	NA	NA	NA
Clust1749	NA	0	0	0	0	0	NA	NA	3.13512	2.52718	NA	NA	NA	NA	NA	NA	NA	NA	NA	NA	EC958_4943	NCTC13441_01950	NA	NA	NA	NA	NA	NA	NA	NA	NA	NA	NA	NA	NA	NA	NA	NA	NA	NA	NA	NA	NA	NA	NA	NA	NA	NA	NA
Clust1750	NA	0	0	0	0	0	NA	NA	4.30069	4.1724	NA	NA	NA	NA	NA	NA	NA	NA	NA	NA	EC958_4983	NCTC13441_01715	NA	NA	NA	NA	NA	NA	NA	NA	NA	NA	NA	NA	NA	NA	NA	NA	NA	NA	NA	NA	NA	NA	NA	NA	NA	NA	NA
Clust1751	NA	0	0	0	0	0	NA	NA	4.67702	2.87708	NA	NA	NA	NA	NA	NA	NA	NA	NA	NA	EC958_3289	NCTC13441_04939	NA	NA	NA	NA	NA	NA	NA	NA	NA	NA	NA	NA	NA	NA	NA	NA	NA	NA	NA	NA	NA	NA	NA	NA	NA	NA	NA
Clust1752	NA	0	0	0	0	0	NA	NA	2.73125	3.77135	NA	NA	NA	NA	NA	NA	NA	NA	NA	NA	EC958_2527	NCTC13441_01519	NA	NA	NA	NA	NA	NA	NA	NA	NA	NA	NA	NA	NA	NA	NA	NA	NA	NA	NA	NA	NA	NA	NA	NA	NA	NA	NA
Clust1753	NA	0	0	0	0	0	NA	NA	3.97205	3.66546	NA	NA	NA	NA	NA	NA	NA	NA	NA	NA	EC958_4269	NCTC13441_04712	NA	NA	NA	NA	NA	NA	NA	NA	NA	NA	NA	NA	NA	NA	NA	NA	NA	NA	NA	NA	NA	NA	NA	NA	NA	NA	NA
Clust1754	NA	0	0	0	0	0	NA	NA	3.1786	3.32599	NA	NA	NA	NA	NA	NA	NA	NA	NA	NA	EC958_5130	NCTC13441_04140	NA	NA	NA	NA	NA	NA	NA	NA	NA	NA	NA	NA	NA	NA	NA	NA	NA	NA	NA	NA	NA	NA	NA	NA	NA	NA	NA
Clust1755	NA	0	0	0	0	0	NA	NA	4.57058	5.12414	NA	NA	NA	NA	NA	NA	NA	NA	NA	NA	EC958_3370	NCTC13441_00727	NA	NA	NA	NA	NA	NA	NA	NA	NA	NA	NA	NA	NA	NA	NA	NA	NA	NA	NA	NA	NA	NA	NA	NA	NA	NA	NA
Clust1756	NA	0	0	0	0	0	NA	NA	3.51877	3.77744	NA	NA	NA	NA	NA	NA	NA	NA	NA	NA	EC958_5146	NCTC13441_04111	NA	NA	NA	NA	NA	NA	NA	NA	NA	NA	NA	NA	NA	NA	NA	NA	NA	NA	NA	NA	NA	NA	NA	NA	NA	NA	NA
Clust1757	NA	0	0	0	0	0	NA	NA	4.69942	4.51925	NA	NA	NA	NA	NA	NA	NA	NA	NA	NA	EC958_4902	NCTC13441_02666	NA	NA	NA	NA	NA	NA	NA	NA	NA	NA	NA	NA	NA	NA	NA	NA	NA	NA	NA	NA	NA	NA	NA	NA	NA	NA	NA
Clust1758	NA	0	0	0	0	0	NA	NA	2.64682	4.20374	NA	NA	NA	NA	NA	NA	NA	NA	NA	NA	EC958_1687	NCTC13441_02407	NA	NA	NA	NA	NA	NA	NA	NA	NA	NA	NA	NA	NA	NA	NA	NA	NA	NA	NA	NA	NA	NA	NA	NA	NA	NA	NA
Clust1759	NA	0	0	0	0	0	NA	NA	5.03155	5.02087	NA	NA	NA	NA	NA	NA	NA	NA	NA	NA	EC958_4770	NCTC13441_04170	NA	NA	NA	NA	NA	NA	NA	NA	NA	NA	NA	NA	NA	NA	NA	NA	NA	NA	NA	NA	NA	NA	NA	NA	NA	NA	NA
Clust1760	NA	0	0	0	0	0	NA	NA	4.93529	5.72298	NA	NA	NA	NA	NA	NA	NA	NA	NA	NA	EC958_4899	NCTC13441_02672	NA	NA	NA	NA	NA	NA	NA	NA	NA	NA	NA	NA	NA	NA	NA	NA	NA	NA	NA	NA	NA	NA	NA	NA	NA	NA	NA
Clust1761	NA	0	0	0	0	0	NA	NA	4.4467	4.42015	NA	NA	NA	NA	NA	NA	NA	NA	NA	NA	EC958_2165	NCTC13441_01931	NA	NA	NA	NA	NA	NA	NA	NA	NA	NA	NA	NA	NA	NA	NA	NA	NA	NA	NA	NA	NA	NA	NA	NA	NA	NA	NA
Clust1762	NA	0	0	0	0	0	NA	NA	4.92379	5.39023	NA	NA	NA	NA	NA	NA	NA	NA	NA	NA	EC958_0764	NCTC13441_03351	NA	NA	NA	NA	NA	NA	NA	NA	NA	NA	NA	NA	NA	NA	NA	NA	NA	NA	NA	NA	NA	NA	NA	NA	NA	NA	NA
Clust1763	NA	0	0	0	0	0	NA	NA	4.52006	5.40617	NA	NA	NA	NA	NA	NA	NA	NA	NA	NA	EC958_1835	NCTC13441_02267	NA	NA	NA	NA	NA	NA	NA	NA	NA	NA	NA	NA	NA	NA	NA	NA	NA	NA	NA	NA	NA	NA	NA	NA	NA	NA	NA
Clust1764	NA	0	0	0	0	0	NA	NA	2.85847	3.29099	NA	NA	NA	NA	NA	NA	NA	NA	NA	NA	EC958_4947	NCTC13441_01923	NA	NA	NA	NA	NA	NA	NA	NA	NA	NA	NA	NA	NA	NA	NA	NA	NA	NA	NA	NA	NA	NA	NA	NA	NA	NA	NA
Clust1765	NA	0	0	0	0	0	NA	NA	4.13389	3.13234	NA	NA	NA	NA	NA	NA	NA	NA	NA	NA	EC958_2966	NCTC13441_01076	NA	NA	NA	NA	NA	NA	NA	NA	NA	NA	NA	NA	NA	NA	NA	NA	NA	NA	NA	NA	NA	NA	NA	NA	NA	NA	NA
Clust1766	NA	0	0	0	0	0	NA	NA	1.60693	1.834	NA	NA	NA	NA	NA	NA	NA	NA	NA	NA	EC958_5179	NCTC13441_04952	NA	NA	NA	NA	NA	NA	NA	NA	NA	NA	NA	NA	NA	NA	NA	NA	NA	NA	NA	NA	NA	NA	NA	NA	NA	NA	NA
Clust1767	NA	0	0	0	0	0	NA	NA	2.02718	1.59928	NA	NA	NA	NA	NA	NA	NA	NA	NA	NA	EC958_2171	NCTC13441_01925	NA	NA	NA	NA	NA	NA	NA	NA	NA	NA	NA	NA	NA	NA	NA	NA	NA	NA	NA	NA	NA	NA	NA	NA	NA	NA	NA
Clust1768	NA	0	0	0	0	0	NA	NA	2.83208	3.29086	NA	NA	NA	NA	NA	NA	NA	NA	NA	NA	EC958_1492	NCTC13441_02617	NA	NA	NA	NA	NA	NA	NA	NA	NA	NA	NA	NA	NA	NA	NA	NA	NA	NA	NA	NA	NA	NA	NA	NA	NA	NA	NA
Clust1769	NA	0	0	0	0	0	NA	NA	3.26973	3.67098	NA	NA	NA	NA	NA	NA	NA	NA	NA	NA	EC958_4126	NCTC13441_04862	NA	NA	NA	NA	NA	NA	NA	NA	NA	NA	NA	NA	NA	NA	NA	NA	NA	NA	NA	NA	NA	NA	NA	NA	NA	NA	NA
Clust1770	NA	0	0	0	0	0	NA	NA	-0.5808	2.3306	NA	NA	NA	NA	NA	NA	NA	NA	NA	NA	EC958_4926	NCTC13441_02418	NA	NA	NA	NA	NA	NA	NA	NA	NA	NA	NA	NA	NA	NA	NA	NA	NA	NA	NA	NA	NA	NA	NA	NA	NA	NA	NA
Clust1771	NA	0	0	0	0	0	NA	NA	3.71232	3.50611	NA	NA	NA	NA	NA	NA	NA	NA	NA	NA	EC958_2164	NCTC13441_01933	NA	NA	NA	NA	NA	NA	NA	NA	NA	NA	NA	NA	NA	NA	NA	NA	NA	NA	NA	NA	NA	NA	NA	NA	NA	NA	NA
Clust1772	NA	0	0	0	0	0	NA	NA	4.58707	4.18258	NA	NA	NA	NA	NA	NA	NA	NA	NA	NA	EC958_2343	NCTC13441_01712	NA	NA	NA	NA	NA	NA	NA	NA	NA	NA	NA	NA	NA	NA	NA	NA	NA	NA	NA	NA	NA	NA	NA	NA	NA	NA	NA
Clust1773	NA	0	0	0	0	0	NA	NA	4.03522	3.95039	NA	NA	NA	NA	NA	NA	NA	NA	NA	NA	EC958_1559	NCTC13441_02538	NA	NA	NA	NA	NA	NA	NA	NA	NA	NA	NA	NA	NA	NA	NA	NA	NA	NA	NA	NA	NA	NA	NA	NA	NA	NA	NA
Clust1774	NA	0	0	0	0	0	NA	NA	3.91109	4.79524	NA	NA	NA	NA	NA	NA	NA	NA	NA	NA	EC958_2157	NCTC13441_01941	NA	NA	NA	NA	NA	NA	NA	NA	NA	NA	NA	NA	NA	NA	NA	NA	NA	NA	NA	NA	NA	NA	NA	NA	NA	NA	NA
Clust1775	NA	0	0	0	0	0	NA	NA	4.02277	4.1074	NA	NA	NA	NA	NA	NA	NA	NA	NA	NA	EC958_4130	NCTC13441_04858	NA	NA	NA	NA	NA	NA	NA	NA	NA	NA	NA	NA	NA	NA	NA	NA	NA	NA	NA	NA	NA	NA	NA	NA	NA	NA	NA
Clust1776	NA	0	0	0	0	0	NA	NA	3.17494	2.9768	NA	NA	NA	NA	NA	NA	NA	NA	NA	NA	EC958_1724	NCTC13441_02370	NA	NA	NA	NA	NA	NA	NA	NA	NA	NA	NA	NA	NA	NA	NA	NA	NA	NA	NA	NA	NA	NA	NA	NA	NA	NA	NA
Clust1777	NA	0	0	0	0	0	NA	NA	2.20102	3.18743	NA	NA	NA	NA	NA	NA	NA	NA	NA	NA	EC958_4942	NCTC13441_01953	NA	NA	NA	NA	NA	NA	NA	NA	NA	NA	NA	NA	NA	NA	NA	NA	NA	NA	NA	NA	NA	NA	NA	NA	NA	NA	NA
Clust1778	NA	0	0	0	0	0	NA	NA	4.56389	4.65373	NA	NA	NA	NA	NA	NA	NA	NA	NA	NA	EC958_2688	NCTC13441_01358	NA	NA	NA	NA	NA	NA	NA	NA	NA	NA	NA	NA	NA	NA	NA	NA	NA	NA	NA	NA	NA	NA	NA	NA	NA	NA	NA
Clust1779	NA	0	0	0	0	0	NA	NA	4.0379	4.58649	NA	NA	NA	NA	NA	NA	NA	NA	NA	NA	EC958_3262	NCTC13441_00771	NA	NA	NA	NA	NA	NA	NA	NA	NA	NA	NA	NA	NA	NA	NA	NA	NA	NA	NA	NA	NA	NA	NA	NA	NA	NA	NA
Clust1780	NA	0	0	0	0	0	NA	NA	3.80449	3.99677	NA	NA	NA	NA	NA	NA	NA	NA	NA	NA	EC958_5075	NCTC13441_00197	NA	NA	NA	NA	NA	NA	NA	NA	NA	NA	NA	NA	NA	NA	NA	NA	NA	NA	NA	NA	NA	NA	NA	NA	NA	NA	NA
Clust1781	NA	0	0	0	0	0	NA	NA	3.6416	2.62779	NA	NA	NA	NA	NA	NA	NA	NA	NA	NA	EC958_3287	NCTC13441_04937	NA	NA	NA	NA	NA	NA	NA	NA	NA	NA	NA	NA	NA	NA	NA	NA	NA	NA	NA	NA	NA	NA	NA	NA	NA	NA	NA
Clust1782	NA	0	0	0	0	0	NA	NA	4.35675	3.97758	NA	NA	NA	NA	NA	NA	NA	NA	NA	NA	EC958_4920	NCTC13441_02544	NA	NA	NA	NA	NA	NA	NA	NA	NA	NA	NA	NA	NA	NA	NA	NA	NA	NA	NA	NA	NA	NA	NA	NA	NA	NA	NA
Clust1783	NA	0	0	0	0	0	NA	NA	4.02241	3.99824	NA	NA	NA	NA	NA	NA	NA	NA	NA	NA	EC958_1100	NCTC13441_03000	NA	NA	NA	NA	NA	NA	NA	NA	NA	NA	NA	NA	NA	NA	NA	NA	NA	NA	NA	NA	NA	NA	NA	NA	NA	NA	NA
Clust1784	NA	0	0	0	0	0	NA	NA	3.54389	4.3527	NA	NA	NA	NA	NA	NA	NA	NA	NA	NA	EC958_4791	NCTC13441_04145	NA	NA	NA	NA	NA	NA	NA	NA	NA	NA	NA	NA	NA	NA	NA	NA	NA	NA	NA	NA	NA	NA	NA	NA	NA	NA	NA
Clust1785	NA	0	0	0	0	0	NA	NA	5.25548	4.79242	NA	NA	NA	NA	NA	NA	NA	NA	NA	NA	EC958_4851	NCTC13441_03651	NA	NA	NA	NA	NA	NA	NA	NA	NA	NA	NA	NA	NA	NA	NA	NA	NA	NA	NA	NA	NA	NA	NA	NA	NA	NA	NA
Clust1786	NA	0	0	0	0	0	NA	NA	4.63275	3.50687	NA	NA	NA	NA	NA	NA	NA	NA	NA	NA	EC958_1568	NCTC13441_02530	NA	NA	NA	NA	NA	NA	NA	NA	NA	NA	NA	NA	NA	NA	NA	NA	NA	NA	NA	NA	NA	NA	NA	NA	NA	NA	NA
Clust1787	NA	0	0	0	0	0	NA	NA	2.35092	2.62884	NA	NA	NA	NA	NA	NA	NA	NA	NA	NA	EC958_4968	NCTC13441_01798	NA	NA	NA	NA	NA	NA	NA	NA	NA	NA	NA	NA	NA	NA	NA	NA	NA	NA	NA	NA	NA	NA	NA	NA	NA	NA	NA
Clust1788	NA	0	0	0	0	0	NA	NA	3.71426	3.76513	NA	NA	NA	NA	NA	NA	NA	NA	NA	NA	EC958_1463	NCTC13441_02648	NA	NA	NA	NA	NA	NA	NA	NA	NA	NA	NA	NA	NA	NA	NA	NA	NA	NA	NA	NA	NA	NA	NA	NA	NA	NA	NA
Clust1789	NA	0	0	0	0	0	NA	NA	4.09983	4.17498	NA	NA	NA	NA	NA	NA	NA	NA	NA	NA	EC958_2280	NCTC13441_01793	NA	NA	NA	NA	NA	NA	NA	NA	NA	NA	NA	NA	NA	NA	NA	NA	NA	NA	NA	NA	NA	NA	NA	NA	NA	NA	NA
Clust1790	NA	0	0	0	0	0	NA	NA	3.32331	4.03908	NA	NA	NA	NA	NA	NA	NA	NA	NA	NA	EC958_4762	NCTC13441_04179	NA	NA	NA	NA	NA	NA	NA	NA	NA	NA	NA	NA	NA	NA	NA	NA	NA	NA	NA	NA	NA	NA	NA	NA	NA	NA	NA
Clust1791	NA	0	0	0	0	0	NA	NA	3.37402	2.78862	NA	NA	NA	NA	NA	NA	NA	NA	NA	NA	EC958_5133	NCTC13441_04136	NA	NA	NA	NA	NA	NA	NA	NA	NA	NA	NA	NA	NA	NA	NA	NA	NA	NA	NA	NA	NA	NA	NA	NA	NA	NA	NA
Clust1792	NA	0	0	0	0	0	NA	NA	2.82388	2.95392	NA	NA	NA	NA	NA	NA	NA	NA	NA	NA	EC958_2328	NCTC13441_01740	NA	NA	NA	NA	NA	NA	NA	NA	NA	NA	NA	NA	NA	NA	NA	NA	NA	NA	NA	NA	NA	NA	NA	NA	NA	NA	NA
Clust1793	NA	0	0	0	0	0	NA	NA	4.36211	4.1144	NA	NA	NA	NA	NA	NA	NA	NA	NA	NA	EC958_2980	NCTC13441_01062	NA	NA	NA	NA	NA	NA	NA	NA	NA	NA	NA	NA	NA	NA	NA	NA	NA	NA	NA	NA	NA	NA	NA	NA	NA	NA	NA
Clust1794	NA	0	0	0	0	0	NA	NA	4.8763	4.96049	NA	NA	NA	NA	NA	NA	NA	NA	NA	NA	EC958_2528	NCTC13441_01517	NA	NA	NA	NA	NA	NA	NA	NA	NA	NA	NA	NA	NA	NA	NA	NA	NA	NA	NA	NA	NA	NA	NA	NA	NA	NA	NA
Clust1795	NA	0	0	0	0	0	NA	NA	2.73754	1.93607	NA	NA	NA	NA	NA	NA	NA	NA	NA	NA	EC958_0055	NCTC13441_04070	NA	NA	NA	NA	NA	NA	NA	NA	NA	NA	NA	NA	NA	NA	NA	NA	NA	NA	NA	NA	NA	NA	NA	NA	NA	NA	NA
Clust1796	NA	0	0	0	0	0	NA	NA	2.68947	3.39463	NA	NA	NA	NA	NA	NA	NA	NA	NA	NA	EC958_0911	NCTC13441_03196	NA	NA	NA	NA	NA	NA	NA	NA	NA	NA	NA	NA	NA	NA	NA	NA	NA	NA	NA	NA	NA	NA	NA	NA	NA	NA	NA
Clust1797	NA	0	0	0	0	0	NA	NA	2.06441	3.75952	NA	NA	NA	NA	NA	NA	NA	NA	NA	NA	EC958_4910	NCTC13441_02574	NA	NA	NA	NA	NA	NA	NA	NA	NA	NA	NA	NA	NA	NA	NA	NA	NA	NA	NA	NA	NA	NA	NA	NA	NA	NA	NA
Clust1798	NA	0	0	0	0	0	NA	NA	4.64888	3.95743	NA	NA	NA	NA	NA	NA	NA	NA	NA	NA	EC958_0275	NCTC13441_03848	NA	NA	NA	NA	NA	NA	NA	NA	NA	NA	NA	NA	NA	NA	NA	NA	NA	NA	NA	NA	NA	NA	NA	NA	NA	NA	NA
Clust1799	NA	0	0	0	0	0	NA	NA	3.24567	4.6597	NA	NA	NA	NA	NA	NA	NA	NA	NA	NA	EC958_2278	NCTC13441_01795	NA	NA	NA	NA	NA	NA	NA	NA	NA	NA	NA	NA	NA	NA	NA	NA	NA	NA	NA	NA	NA	NA	NA	NA	NA	NA	NA
Clust1800	NA	0	0	0	0	0	NA	NA	3.81033	1.93004	NA	NA	NA	NA	NA	NA	NA	NA	NA	NA	EC958_3285	NCTC13441_04936	NA	NA	NA	NA	NA	NA	NA	NA	NA	NA	NA	NA	NA	NA	NA	NA	NA	NA	NA	NA	NA	NA	NA	NA	NA	NA	NA
Clust1801	NA	0	0	0	0	0	NA	NA	4.52874	5.21797	NA	NA	NA	NA	NA	NA	NA	NA	NA	NA	EC958_4959	NCTC13441_01818	NA	NA	NA	NA	NA	NA	NA	NA	NA	NA	NA	NA	NA	NA	NA	NA	NA	NA	NA	NA	NA	NA	NA	NA	NA	NA	NA
Clust1802	NA	0	0	0	0	0	NA	NA	5.12276	5.22194	NA	NA	NA	NA	NA	NA	NA	NA	NA	NA	EC958_2272	NCTC13441_01808	NA	NA	NA	NA	NA	NA	NA	NA	NA	NA	NA	NA	NA	NA	NA	NA	NA	NA	NA	NA	NA	NA	NA	NA	NA	NA	NA
Clust1803	NA	0	0	0	0	0	NA	NA	4.34488	5.00829	NA	NA	NA	NA	NA	NA	NA	NA	NA	NA	EC958_1050	NCTC13441_03051	NA	NA	NA	NA	NA	NA	NA	NA	NA	NA	NA	NA	NA	NA	NA	NA	NA	NA	NA	NA	NA	NA	NA	NA	NA	NA	NA
[truncated: 12,758 more rows]
[truncated: 16 more columns]

## Sheet: Legend
Complete study data, including one orthologous group as defined by Heiranoid per row, with the following columns: Cluster: Unique cluster name for orthologous groups. Keio gene name: gene name as defined in the Escherichia coli BW25113 genome; EcoGene Essentiality: Escherichia coli BW25113, Ancestral Essentiality, PastML Ancestral Essentiality, Core Essentiality, Conserved in Symbiont Genomes: bi…
